# Supplementary material for: Evaluation of circulating plasma proteins in breast cancer using Mendelian randomisation
Source: Nat Commun. 2023 Nov 24;14:7680. doi: 10.1038/s41467-023-43485-8 (PMC10667261; doi:10.1038/s41467-023-43485-8)
Supplement: Supplementary file 4 — Supplementary Data 1-6 [file 41467_2023_43485_MOESM4_ESM.xlsx]

## Sheet: Legend
Table	Description	Statistical tests
ST1	Proteins measured in KARMA on the Olink Explore I and II panels and % detected above limit of detection	Linear regression analysis with adjustment for age, technical variables and principal components for variants within a 1 MBp cis-window and adjustment for the number of independent tests.
ST2	Comparisons with human protein atlas blood data for proteins also measured in the present study	na
ST3	Association between Olink proteins and clinical characteristics of the KARMA women	Estimated effect sizes (x-axis) from a linear regression model per protein, including all 7 baseline characteristics, and the corresponding non-adjusted and FDR<0.05 adjusted 2-sided –log10(p-values) .
ST4	cis-pQTL identified in the KARMA study.	Results from the cis-pQTL discovery analysis that was performed using an additive linear model with adjustments for age, BMI and 10 genetic PCs in PLINK 2.0 and two-sided p-values, with Bonferroni-adjustment for the average number of variants (180) per cis-region.
ST5	Mendelian randomization results for breast cancer, using BCAC as outcome data	The causal estimates shown are Wald ratios, which were calculated for each instrumental variable as the beta-value for breast cancer risk divided by the beta-value for the protein level. To estimate two-sided p-values, the Wald ratio standard error was first calculated as the standard error for breast cancer risk divided by the beta-value for the protein level whereupon the z-score was calculated…
ST6	Mendelian randomization results for breast cancer risk factors	Wald ratios and inverse-variance weighted Mendelian randomisation analysis.

## Sheet: ST1
Assay_gene_symbol	Panel	OlinkID	UniProt	Percent Samples Above LOD in KARMA
A1BG	Inflammation_II	OID30771	P04217	100
AAMDC	Cardiometabolic_II	OID30236	Q9H7C9	98.1605
AARSD1	Oncology	OID21311	Q9BTE6	100
ABCA2	Cardiometabolic_II	OID30146	Q9BZC7	93.9799
ABHD14B	Neurology	OID20921	Q96IU4	100
ABL1	Oncology	OID21280	P00519	100
ABO	Inflammation_II	OID30675	P16442	63.2107
ABRAXAS2	Cardiometabolic_II	OID30130	Q15018	8.52843
ACAA1	Oncology	OID21269	P09110	70.0669
ACADM	Oncology_II	OID31277	P11310	31.9398
ACADSB	Cardiometabolic_II	OID30356	P45954	66.0535
ACAN	Cardiometabolic	OID20159	P16112	100
ACE	Inflammation_II	OID30696	P12821	99.6656
ACE2	Cardiometabolic	OID20105	Q9BYF1	100
ACHE	Inflammation_II	OID30585	P22303	100
ACOT13	Oncology_II	OID31522	Q9NPJ3	98.8294
ACOX1	Cardiometabolic	OID20124	Q15067	11.0368
ACP1	Inflammation_II	OID30524	P24666	78.9298
ACP5	Cardiometabolic	OID20314	P13686	100
ACP6	Oncology	OID21432	Q9NPH0	100
ACRBP	Oncology_II	OID31385	Q8NEB7	83.2776
ACRV1	Inflammation_II	OID30513	P26436	39.2977
ACSL1	Cardiometabolic_II	OID30080	P33121	16.2207
ACTA2	Cardiometabolic	OID20079	P62736	98.9967
ACTN2	Cardiometabolic_II	OID30192	P35609	77.9264
ACTN4	Inflammation	OID20435	O43707	10.5351
ACVRL1	Neurology	OID20999	P37023	100
ACY1	Cardiometabolic	OID20137	Q03154	100
ACY3	Cardiometabolic_II	OID30086	Q96HD9	100
ACYP1	Inflammation_II	OID30642	P07311	100
ADA	Inflammation	OID20645	P00813	100
ADA2	Cardiometabolic	OID20394	Q9NZK5	100
ADAM12	Inflammation_II	OID30491	O43184	94.9833
ADAM15	Cardiometabolic	OID20109	Q13444	100
ADAM22	Neurology	OID21001	Q9P0K1	100
ADAM23	Inflammation	OID20651	O75077	100
ADAM8	Neurology	OID21039	P78325	100
ADAM9	Oncology_II	OID31488	Q13443	100
ADAMTS1	Inflammation_II	OID30528	Q9UHI8	89.2977
ADAMTS13	Cardiometabolic	OID20249	Q76LX8	100
ADAMTS15	Oncology	OID21275	Q8TE58	100
ADAMTS16	Cardiometabolic	OID20089	Q8TE57	99.8328
ADAMTS4	Inflammation_II	OID30471	O75173	58.0268
ADAMTS8	Oncology	OID21502	Q9UP79	100
ADAMTSL2	Cardiometabolic_II	OID30370	Q86TH1	100
ADAMTSL4	Cardiometabolic_II	OID30275	Q6UY14	100
ADAMTSL5	Cardiometabolic_II	OID30355	Q6ZMM2	100
ADCYAP1R1	Oncology	OID21188	P41586	50.3344
ADD1	Inflammation_II	OID30655	P35611	100
ADGRB3	Neurology	OID20974	O60242	100
ADGRD1	Inflammation_II	OID30588	Q6QNK2	100
ADGRE1	Oncology_II	OID31483	Q14246	100
ADGRE2	Inflammation	OID20755	Q9UHX3	100
ADGRE5	Cardiometabolic	OID20260	P48960	100
ADGRF5	Cardiometabolic_II	OID30349	Q8IZF2	100
ADGRG1	Oncology	OID21294	Q9Y653	100
ADGRG2	Cardiometabolic	OID20189	Q8IZP9	100
ADGRV1	Neurology_II	OID30877	Q8WXG9	10.8696
ADH1B	Inflammation_II	OID30612	P00325	99.8328
ADH4	Cardiometabolic	OID20117	P08319	100
ADIPOQ	Inflammation_II	OID30748	Q15848	100
ADM	Oncology	OID21467	P35318	100
ADRA2A	Cardiometabolic_II	OID30067	P08913	26.4214
AFAP1	Inflammation_II	OID30569	Q8N556	27.592
AFM	Inflammation_II	OID30741	P43652	100
AFP	Neurology	OID20978	P02771	100
AGBL2	Neurology_II	OID30793	Q5U5Z8	29.7659
AGER	Inflammation	OID20756	Q15109	100
AGR2	Neurology	OID20896	O95994	69.7324
AGR3	Oncology	OID21243	Q8TD06	26.087
AGRN	Inflammation	OID20786	O00468	100
AGRP	Inflammation	OID20658	O00253	100
AGT	Inflammation_II	OID30709	P01019	100
AGXT	Cardiometabolic	OID20139	P21549	100
AHCY	Cardiometabolic	OID20199	P23526	99.6656
AHNAK	Cardiometabolic_II	OID30260	Q09666	100
AHNAK2	Cardiometabolic_II	OID30244	Q8IVF2	100
AHSA1	Oncology_II	OID31379	O95433	67.3913
AHSG	Inflammation_II	OID30706	P02765	100
AHSP	Neurology	OID21078	Q9NZD4	100
AIDA	Neurology_II	OID30956	Q96BJ3	8.3612
AIF1	Oncology	OID21234	P55008	58.3612
AIF1L	Cardiometabolic_II	OID30204	Q9BQI0	97.4916
AIFM1	Oncology	OID21287	O95831	66.388
AK1	Cardiometabolic	OID20122	P00568	100
AK2	Neurology_II	OID31142	P54819	89.7993
AKAP12	Inflammation_II	OID30571	Q02952	79.4314
AKR1B1	Oncology	OID21244	P15121	99.6656
AKR1B10	Neurology_II	OID30955	O60218	5.68562
AKR1C4	Cardiometabolic	OID20062	P17516	49.8328
AKR7L	Inflammation_II	OID30488	Q8NHP1	69.0635
AKT1S1	Neurology	OID20895	Q96B36	100
AKT2	Neurology_II	OID31052	P31751	100
AKT3	Oncology	OID21197	Q9Y243	35.1171
ALCAM	Cardiometabolic	OID20273	Q13740	100
ALDH1A1	Neurology	OID21128	P00352	100
ALDH2	Oncology_II	OID31380	P05091	37.1237
ALDH3A1	Inflammation	OID20512	P30838	0.668896
ALDH5A1	Neurology_II	OID31047	P51649	41.9732
ALMS1	Oncology_II	OID31275	Q8TCU4	6.18729
ALPI	Inflammation_II	OID30497	P09923	97.3244
ALPP	Oncology	OID21383	P05187	100
AMBN	Inflammation	OID20437	Q9NP70	98.8294
AMBP	Oncology	OID21413	P02760	100
AMDHD2	Cardiometabolic_II	OID30366	Q9Y303	38.4615
AMFR	Neurology	OID20806	Q9UKV5	42.4749
AMIGO1	Neurology_II	OID30881	Q86WK6	32.6087
AMIGO2	Oncology	OID21370	Q86SJ2	100
AMN	Inflammation	OID20492	Q9BXJ7	59.8662
AMOT	Inflammation_II	OID30572	Q4VCS5	100
AMOTL2	Oncology_II	OID31351	Q9Y2J4	86.1204
AMPD3	Neurology_II	OID31139	Q01432	100
AMY1A_AMY1B_AMY1C	Inflammation_II	OID30707	P0DUB6_P0DTE7_P0DTE8	100
AMY2A	Cardiometabolic	OID20333	P04746	100
AMY2B	Cardiometabolic	OID20340	P19961	100
ANG	Cardiometabolic	OID20403	P03950	100
ANGPT1	Inflammation	OID20740	Q15389	100
ANGPT2	Oncology	OID21463	O15123	100
ANGPTL1	Cardiometabolic	OID20211	O95841	100
ANGPTL2	Inflammation	OID20726	Q9UKU9	100
ANGPTL3	Cardiometabolic	OID20407	Q9Y5C1	100
ANGPTL4	Inflammation	OID20703	Q9BY76	100
ANGPTL7	Oncology	OID21412	O43827	100
ANK2	Cardiometabolic_II	OID30161	Q01484	36.4548
ANKMY2	Inflammation_II	OID30518	Q8IV38	77.7592
ANKRA2	Oncology_II	OID31173	Q9H9E1	4.51505
ANKRD54	Oncology	OID21162	Q6NXT1	91.3043
ANP32C	Cardiometabolic_II	OID30203	O43423	11.5385
ANPEP	Cardiometabolic	OID20350	P15144	100
ANXA1	Inflammation_II	OID30617	P04083	99.3311
ANXA10	Neurology	OID20886	Q9UJ72	82.4415
ANXA11	Inflammation	OID20583	P50995	99.1639
ANXA2	Cardiometabolic_II	OID30263	P07355	100
ANXA3	Neurology	OID21036	P12429	100
ANXA4	Cardiometabolic	OID20123	P09525	99.6656
ANXA5	Neurology	OID20810	P08758	17.7258
AOC1	Inflammation	OID20452	P19801	9.0301
AOC3	Cardiometabolic	OID20389	Q16853	100
AP1G2	Oncology_II	OID31348	O75843	99.1639
AP2B1	Neurology_II	OID30949	P63010	18.8963
AP3B1	Oncology_II	OID31478	O00203	100
AP3S2	Neurology_II	OID31117	P59780	47.3244
APBB1IP	Oncology	OID21359	Q7Z5R6	100
APCS	Inflammation_II	OID30778	P02743	100
APEX1	Oncology	OID21434	P27695	100
APLP1	Cardiometabolic	OID20164	P51693	100
APOA1	Inflammation_II	OID30769	P02647	100
APOA2	Inflammation_II	OID30686	P02652	92.4749
APOA4	Inflammation_II	OID30733	P06727	100
APOB	Inflammation_II	OID30673	P04114	72.0736
APOBR	Cardiometabolic_II	OID30246	Q0VD83	100
APOC1	Inflammation_II	OID30749	P02654	100
APOD	Inflammation_II	OID30746	P05090	100
APOE	Inflammation_II	OID30727	P02649	100
APOF	Inflammation_II	OID30701	Q13790	100
APOH	Neurology	OID21072	P02749	100
APOL1	Inflammation_II	OID30708	O14791	100
APOM	Cardiometabolic	OID20374	O95445	100
APP	Neurology	OID21070	P05067	90.301
APPL2	Inflammation_II	OID30590	Q8NEU8	100
APRT	Neurology	OID20927	P07741	100
ARAF	Oncology_II	OID31260	P10398	23.4114
AREG	Oncology	OID21357	P15514	100
ARF6	Oncology_II	OID31523	P62330	98.9967
ARFIP1	Neurology_II	OID31024	P53367	94.8161
ARG1	Oncology	OID21445	P05089	100
ARG2	Oncology_II	OID31339	P78540	9.86622
ARHGAP1	Oncology	OID21202	Q07960	92.4749
ARHGAP25	Oncology	OID21255	P42331	98.495
ARHGAP30	Oncology_II	OID31336	Q7Z6I6	29.4314
ARHGAP45	Inflammation_II	OID30653	Q92619	100
ARHGAP5	Oncology_II	OID31190	Q13017	23.5786
ARHGEF1	Neurology_II	OID31133	Q92888	100
ARHGEF10	Neurology_II	OID30994	O15013	92.4749
ARHGEF12	Inflammation	OID20554	Q9NZN5	98.1605
ARHGEF5	Neurology_II	OID30871	Q12774	26.9231
ARID3A	Neurology_II	OID30861	Q99856	28.7625
ARID4B	Neurology	OID20803	Q4LE39	32.4415
ARL13B	Cardiometabolic_II	OID30166	Q3SXY8	72.7425
ARL2BP	Cardiometabolic_II	OID30121	Q9Y2Y0	99.6656
ARMCX2	Neurology_II	OID30792	Q7L311	34.7826
ARNT	Inflammation	OID20432	P27540	8.52843
ARNTL	Cardiometabolic_II	OID30168	O00327	11.3712
ARSA	Neurology	OID21138	P15289	100
ARSB	Oncology	OID21331	P15848	100
ART3	Cardiometabolic	OID20346	Q13508	100
ART5	Neurology_II	OID30828	Q96L15	6.52174
ARTN	Inflammation	OID20446	Q5T4W7	9.0301
ASAH1	Cardiometabolic_II	OID30415	Q13510	99.4983
ASAH2	Neurology	OID20996	Q9NR71	100
ASGR1	Neurology	OID20990	P07306	100
ASGR2	Inflammation_II	OID30679	P07307	100
ASPN	Cardiometabolic_II	OID30315	Q9BXN1	95.6522
ASPSCR1	Neurology_II	OID31055	Q9BZE9	100
ASRGL1	Cardiometabolic_II	OID30283	Q7L266	100
ASS1	Cardiometabolic_II	OID30170	P00966	97.6589
ATF2	Neurology	OID20798	P15336	17.2241
ATF4	Oncology_II	OID31162	P18848	7.69231
ATG16L1	Oncology_II	OID31466	Q676U5	100
ATG4A	Oncology	OID21246	Q8WYN0	99.6656
ATOX1	Oncology	OID21476	O00244	100
ATP1B1	Cardiometabolic_II	OID30124	P05026	67.2241
ATP1B2	Cardiometabolic_II	OID30118	P14415	6.02007
ATP1B3	Cardiometabolic_II	OID30065	P54709	21.7391
ATP1B4	Oncology_II	OID31230	Q9UN42	18.8963
ATP2B4	Cardiometabolic_II	OID30062	P23634	16.7224
ATP5F1D	Cardiometabolic_II	OID30079	P30049	6.35452
ATP5IF1	Inflammation	OID20760	Q9UII2	100
ATP5PO	Neurology	OID20811	P48047	22.7425
ATP6AP2	Oncology	OID21178	O75787	29.4314
ATP6V1D	Oncology	OID21341	Q9Y5K8	9.699
ATP6V1F	Neurology	OID20843	Q16864	76.7559
ATP6V1G1	Cardiometabolic_II	OID30242	O75348	83.9465
ATP6V1G2	Cardiometabolic_II	OID30167	O95670	20.5686
ATRAID	Oncology_II	OID31451	Q6UW56	100
ATRN	Inflammation_II	OID30735	O75882-2	100
ATXN10	Neurology	OID20865	Q9UBB4	62.2074
ATXN2	Neurology_II	OID30850	Q99700	66.0535
ATXN2L	Neurology_II	OID30980	Q8WWM7	22.0736
ATXN3	Neurology_II	OID31149	P54252	100
AXIN1	Inflammation	OID20582	O15169	99.1639
AXL	Cardiometabolic	OID20363	P30530	100
AZI2	Neurology_II	OID31056	Q9H6S1	62.5418
AZU1	Cardiometabolic	OID20309	P20160	100
B2M	Inflammation_II	OID30725	P61769	100
B3GAT3	Cardiometabolic_II	OID30165	O94766	1.17057
B3GNT7	Cardiometabolic_II	OID30281	Q8NFL0	100
B4GALT1	Inflammation	OID20780	P15291	100
B4GAT1	Neurology	OID21127	O43505	100
BABAM1	Inflammation_II	OID30466	Q9NWV8	3.01003
BACH1	Inflammation	OID20505	O14867	87.6254
BAG3	Neurology	OID20972	O95817	100
BAG4	Inflammation_II	OID30474	O95429	42.1405
BAG6	Cardiometabolic	OID20114	P46379	100
BAIAP2	Oncology	OID21250	Q9UQB8	94.9833
BAMBI	Oncology	OID21267	Q13145	4.01338
BANK1	Inflammation	OID20594	Q8NDB2	100
BAP18	Neurology_II	OID31150	Q8IXM2	100
BATF	Neurology_II	OID30896	Q16520	39.4649
BAX	Neurology	OID20856	Q07812	64.8829
BCAM	Neurology	OID21076	P50895	100
BCAN	Neurology	OID20998	Q96GW7	100
BCAT1	Cardiometabolic_II	OID30312	P54687	99.8328
BCAT2	Neurology_II	OID30844	O15382	10.2007
BCHE	Inflammation_II	OID30717	P06276	100
BCL2	Oncology_II	OID31454	P10415	100
BCL2L1	Neurology_II	OID31152	Q07817	95.4849
BCL2L11	Inflammation	OID20513	O43521-2	100
BCL2L15	Inflammation_II	OID30498	Q5TBC7	92.8094
BCL7A	Oncology_II	OID31218	Q4VC05	11.5385
BCL7B	Oncology_II	OID31421	Q9BQE9	9.53177
BCR	Inflammation	OID20558	P11274	99.8328
BDNF	Cardiometabolic_II	OID30373	P23560	100
BECN1	Cardiometabolic_II	OID30220	Q14457	100
BEX3	Oncology_II	OID31202	Q00994	12.8763
BGLAP	Cardiometabolic_II	OID30389	P02818	100
BGN	Oncology	OID21198	P21810	94.8161
BHLHE40	Neurology_II	OID30873	O14503	14.8829
BHMT2	Cardiometabolic_II	OID30051	Q9H2M3	12.5418
BID	Inflammation	OID20517	P55957	97.6589
BIN2	Neurology	OID21067	Q9UBW5	96.99
BIRC2	Oncology	OID21217	Q13490	14.5485
BLMH	Cardiometabolic	OID20336	Q13867	100
BLNK	Inflammation_II	OID30541	Q8WV28	92.8094
BLOC1S2	Neurology_II	OID30856	Q6QNY1	11.8729
BLOC1S3	Neurology_II	OID31106	Q6QNY0	91.9732
BLVRB	Neurology	OID21141	P30043	100
BMP10	Inflammation_II	OID30575	O95393	100
BMP4	Neurology	OID20994	P12644	100
BMP6	Cardiometabolic	OID20111	P22004	97.9933
BMPER	Inflammation_II	OID30615	Q8N8U9	100
BNIP2	Cardiometabolic_II	OID30292	Q12982	10.0334
BNIP3L	Inflammation_II	OID30525	O60238	78.2609
BOC	Cardiometabolic	OID20116	Q9BWV1	100
BOLA1	Neurology_II	OID30837	Q9Y3E2	38.2943
BOLA2_BOLA2B	Cardiometabolic_II	OID30267	Q9H3K6	100
BPIFA2	Cardiometabolic_II	OID30279	Q96DR5	100
BPIFB1	Cardiometabolic	OID20308	Q8TDL5	100
BPIFB2	Cardiometabolic_II	OID30311	Q8N4F0	99.8328
BRAP	Oncology_II	OID31506	Q7Z569	100
BRD1	Oncology_II	OID31259	O95696	20.0669
BRD2	Neurology_II	OID30826	P25440	18.5619
BRD3	Cardiometabolic_II	OID30093	Q15059	15.2174
BRDT	Cardiometabolic_II	OID30179	Q58F21	24.0803
BRK1	Neurology	OID20883	Q8WUW1	98.495
BRME1	Neurology_II	OID30847	Q0VDD7	20.7358
BRSK2	Neurology_II	OID31042	Q8IWQ3	16.0535
BSG	Inflammation	OID20626	P35613	100
BSND	Oncology_II	OID31184	Q8WZ55	11.7057
BST1	Neurology	OID21051	Q10588	100
BST2	Neurology	OID21029	Q10589	100
BTC	Oncology	OID21199	P35070	86.6221
BTD	Inflammation_II	OID30754	P43251	100
BTLA	Oncology_II	OID31237	Q7Z6A9	7.52508
BTN1A1	Oncology_II	OID31363	Q13410	65.8863
BTN2A1	Inflammation	OID20713	Q7KYR7	100
BTN3A2	Inflammation	OID20540	P78410	99.8328
BTNL10	Oncology_II	OID31196	A8MVZ5	8.69565
C19orf12	Neurology	OID20804	Q9NSK7	89.6321
C1GALT1C1	Cardiometabolic_II	OID30180	Q96EU7	59.0301
C1QA	Inflammation	OID20654	P02745	100
C1QBP	Neurology_II	OID31007	Q07021	14.8829
C1QL2	Inflammation_II	OID30515	Q7Z5L3	100
C1QTNF1	Cardiometabolic	OID20367	Q9BXJ1	100
C1QTNF5	Inflammation_II	OID30618	Q9BXJ0	100
C1QTNF6	Neurology_II	OID31049	Q9BXI9	78.5953
C1QTNF9	Inflammation_II	OID30620	P0C862	100
C1R	Inflammation_II	OID30753	P00736	100
C1RL	Inflammation_II	OID30721	Q9NZP8	100
C1S	Inflammation_II	OID30731	P09871	100
C2	Cardiometabolic	OID20410	P06681	100
C2CD2L	Neurology	OID20864	O14523	82.107
C2orf69	Neurology_II	OID30883	Q8N8R5	79.4314
C3	Inflammation_II	OID30776	P01024	100
C4BPB	Oncology	OID21481	P20851	100
C5	Inflammation_II	OID30744	P01031	97.3244
C7	Inflammation_II	OID30766	P10643	100
C7orf50	Neurology_II	OID31095	Q9BRJ6	94.1472
C8B	Inflammation_II	OID30719	P07358	98.6622
C9	Inflammation_II	OID30698	P02748	100
C9orf40	Oncology_II	OID31489	Q8IXQ3	100
CA1	Cardiometabolic	OID20409	P00915	100
CA11	Oncology	OID21195	O75493	100
CA12	Oncology	OID21344	O43570	100
CA13	Cardiometabolic	OID20225	Q8N1Q1	100
CA14	Oncology	OID21401	Q9ULX7	100
CA2	Neurology	OID21149	P00918	100
CA3	Cardiometabolic	OID20271	P07451	100
CA4	Cardiometabolic	OID20241	P22748	100
CA5A	Cardiometabolic	OID20075	P35218	99.3311
CA6	Neurology	OID21096	P23280	100
CA7	Oncology_II	OID31265	P43166	14.3813
CA8	Inflammation_II	OID30482	P35219	1.00334
CA9	Oncology	OID21417	Q16790	100
CABP2	Neurology_II	OID30916	Q9NPB3	61.0368
CACNA1C	Neurology_II	OID30840	Q13936	19.7324
CACNA1H	Cardiometabolic_II	OID30064	O95180	18.3946
CACNB1	Neurology_II	OID30820	Q02641	6.35452
CACNB3	Neurology_II	OID31039	P54284	92.8094
CACYBP	Inflammation_II	OID30649	Q9HB71	100
CADPS	Neurology_II	OID30915	Q9ULU8	21.7391
CALB1	Oncology	OID21306	P05937	100
CALB2	Neurology	OID20801	P22676	66.0535
CALCA	Neurology	OID20983	P01258	100
CALCB	Neurology_II	OID31100	P10092	100
CALCOCO1	Oncology	OID21387	Q9P1Z2	100
CALCOCO2	Cardiometabolic_II	OID30249	Q13137	100
CALY	Cardiometabolic_II	OID30144	Q9NYX4	12.0401
CAMKK1	Oncology	OID21182	Q8N5S9	43.311
CAMLG	Neurology_II	OID30952	P49069	49.3311
CAMSAP1	Neurology_II	OID31070	Q5T5Y3	99.3311
CANT1	Cardiometabolic	OID20181	Q8WVQ1	100
CAPG	Oncology	OID21431	P40121	100
CAPN3	Oncology_II	OID31384	P20807	99.4983
CAPS	Neurology_II	OID31126	Q13938	100
CARHSP1	Neurology	OID20859	Q9Y2V2	100
CASC3	Neurology_II	OID30921	O15234	20.7358
CASP1	Neurology	OID20854	P29466	38.796
CASP10	Neurology	OID20893	Q92851	47.3244
CASP2	Inflammation	OID20555	P42575	68.2274
CASP3	Cardiometabolic	OID20305	P42574	100
CASP4	Oncology_II	OID31276	P49662	79.2642
CASP7	Neurology_II	OID31135	P55210	100
CASP8	Oncology	OID21414	Q14790	100
CASP9	Inflammation_II	OID30530	P55211	2.00669
CASQ2	Cardiometabolic_II	OID30063	O14958	14.7157
CAT	Inflammation_II	OID30712	P04040	100
CBLIF	Cardiometabolic	OID20179	P27352	100
CBLN1	Neurology_II	OID30851	P23435	15.5518
CBLN4	Oncology	OID21386	Q9NTU7	100
CBS	Cardiometabolic_II	OID30200	P35520	95.4849
CBX2	Cardiometabolic_II	OID30177	Q14781	8.02676
CC2D1A	Neurology	OID20958	Q6P1N0	100
CCAR2	Neurology_II	OID31077	Q8N163	95.9866
CCDC134	Oncology_II	OID31413	Q9H6E4	27.7592
CCDC28A	Neurology_II	OID30973	Q8IWP9	17.3913
CCDC50	Neurology_II	OID31001	Q8IVM0	99.8328
CCDC80	Cardiometabolic	OID20226	Q76M96	100
CCER2	Cardiometabolic_II	OID30221	I3L3R5	100
CCL11	Inflammation	OID20668	P51671	100
CCL13	Inflammation	OID20655	Q99616	100
CCL14	Cardiometabolic	OID20401	Q16627	100
CCL15	Cardiometabolic	OID20328	Q16663	100
CCL16	Cardiometabolic	OID20334	O15467	100
CCL17	Inflammation	OID20745	Q92583	100
CCL18	Cardiometabolic	OID20395	P55774	100
CCL19	Neurology	OID21030	Q99731	100
CCL2	Neurology	OID21004	P13500	100
CCL20	Inflammation	OID20671	P78556	100
CCL21	Inflammation	OID20686	O00585	100
CCL22	Inflammation	OID20765	O00626	100
CCL23	Inflammation	OID20693	P55773	100
CCL24	Inflammation	OID20772	O00175	100
CCL25	Inflammation	OID20674	O15444	100
CCL26	Inflammation	OID20546	Q9Y258	100
CCL27	Cardiometabolic	OID20121	Q9Y4X3	100
CCL28	Inflammation	OID20569	Q9NRJ3	99.6656
CCL3	Inflammation	OID20610	P10147	100
CCL4	Inflammation	OID20695	P13236	100
CCL5	Cardiometabolic	OID20412	P13501	100
CCL7	Inflammation	OID20523	P80098	99.6656
CCL8	Oncology	OID21466	P80075	100
CCN1	Oncology	OID21368	O00622	100
CCN2	Inflammation	OID20709	P29279	100
CCN3	Cardiometabolic	OID20299	P48745	100
CCN4	Oncology	OID21444	O95388	100
CCN5	Neurology	OID21068	O76076	100
CCND2	Oncology_II	OID31316	P30279	51.8395
CCNE1	Inflammation_II	OID30456	P24864	14.0468
CCS	Neurology	OID20973	O14618	100
CCT5	Oncology	OID21200	P48643	77.592
CD101	Oncology_II	OID31480	Q93033	100
CD109	Neurology	OID21108	Q6YHK3	100
CD14	Cardiometabolic	OID20378	P08571	100
CD160	Inflammation	OID20647	O95971	100
CD163	Cardiometabolic	OID20360	Q86VB7	100
CD164	Neurology	OID21080	Q04900	100
CD164L2	Neurology_II	OID30922	Q6UWJ8	39.2977
CD177	Neurology	OID21119	Q8N6Q3	95.3177
CD1C	Oncology	OID21483	P29017	100
CD2	Cardiometabolic_II	OID30097	P06729	14.8829
CD200	Inflammation	OID20603	P41217	100
CD200R1	Inflammation	OID20595	Q8TD46	100
CD207	Oncology	OID21298	Q9UJ71	100
CD209	Cardiometabolic	OID20262	Q9NNX6	100
CD22	Inflammation	OID20637	P20273	100
CD226	Inflammation_II	OID30556	Q15762	100
CD244	Inflammation	OID20628	Q9BZW8	100
CD248	Cardiometabolic_II	OID30394	Q9HCU0	100
CD27	Oncology	OID21527	P26842	100
CD274	Neurology	OID20966	Q9NZQ7	100
CD276	Inflammation	OID20680	Q5ZPR3	100
CD28	Oncology	OID21265	P10747	100
CD2AP	Cardiometabolic	OID20177	Q9Y5K6	100
CD300A	Inflammation_II	OID30576	Q9UGN4	100
CD300C	Neurology	OID21010	Q08708	100
CD300E	Oncology	OID21418	Q496F6	100
CD300LF	Oncology	OID21469	Q8TDQ1	100
CD300LG	Neurology	OID21130	Q6UXG3	100
CD302	Oncology	OID21328	Q8IX05	100
CD33	Oncology	OID21472	P20138	95.9866
CD34	Neurology	OID21025	P28906	100
CD36	Inflammation_II	OID30485	P16671	91.6388
CD38	Oncology	OID21316	P28907	100
CD3D	Neurology_II	OID30827	P04234	8.69565
CD3E	Oncology_II	OID31302	P07766	9.36455
CD3G	Inflammation_II	OID30448	P09693	52.5084
CD4	Inflammation	OID20584	P01730	100
CD40	Inflammation	OID20724	P25942	100
CD40LG	Inflammation	OID20616	P29965	100
CD46	Cardiometabolic	OID20380	P15529	100
CD48	Inflammation	OID20692	P09326	100
CD5	Oncology	OID21449	P06127	100
CD55	Cardiometabolic	OID20377	P08174	100
CD58	Cardiometabolic_II	OID30371	P19256	100
CD58	Inflammation	OID20716	P19256	100
CD59	Cardiometabolic	OID20339	P13987	100
CD5L	Inflammation_II	OID30775	O43866	100
CD6	Inflammation	OID20649	P30203	100
CD63	Neurology	OID20988	P08962	100
CD69	Cardiometabolic	OID20206	Q07108	100
CD7	Inflammation_II	OID30543	P09564	100
CD70	Inflammation	OID20599	P32970	100
CD72	Inflammation_II	OID30641	P21854	100
CD74	Neurology	OID21040	P04233	100
CD79B	Inflammation	OID20635	P40259	100
CD80	Cardiometabolic_II	OID30291	P33681	100
CD82	Oncology_II	OID31256	P27701	25.9197
CD83	Inflammation	OID20565	Q01151	100
CD84	Inflammation	OID20607	Q9UIB8	100
CD86	Oncology_II	OID31500	P42081	100
CD8A	Neurology	OID21018	P01732	100
CD93	Cardiometabolic	OID20397	Q9NPY3	100
CD99	Neurology	OID21110	P14209	100
CD99L2	Neurology	OID21122	Q8TCZ2	100
CDA	Cardiometabolic_II	OID30345	P32320	100
CDAN1	Neurology_II	OID31076	Q8IWY9	7.52508
CDC123	Oncology_II	OID31242	O75794	23.7458
CDC25A	Oncology_II	OID31189	P30304	8.02676
CDC26	Oncology_II	OID31508	Q8NHZ8	100
CDC27	Oncology	OID21238	P30260	63.5452
CDC37	Oncology	OID21470	Q16543	97.8261
CDC42BPB	Oncology_II	OID31485	Q9Y5S2	96.8227
CDCP1	Neurology	OID20940	Q9H5V8	100
CDH1	Cardiometabolic	OID20353	P12830	100
CDH15	Neurology	OID21005	P55291	100
CDH17	Cardiometabolic	OID20134	Q12864	100
CDH2	Cardiometabolic	OID20170	P19022	100
CDH22	Oncology_II	OID31332	Q9UJ99	22.7425
CDH23	Neurology_II	OID31074	Q9H251	60.5351
CDH3	Neurology	OID21008	P22223	100
CDH4	Neurology_II	OID30875	P55283	26.5886
CDH5	Cardiometabolic	OID20243	P33151	100
CDH6	Cardiometabolic	OID20157	P55285	100
CDHR1	Neurology	OID20808	Q96JP9	96.1538
CDHR2	Oncology	OID21282	Q9BYE9	100
CDHR5	Cardiometabolic	OID20193	Q9HBB8	100
CDK1	Oncology_II	OID31164	P06493	32.4415
CDK5RAP3	Neurology_II	OID30985	Q96JB5	23.913
CDKL5	Neurology_II	OID30796	O76039	14.0468
CDKN1A	Oncology	OID21319	P38936	92.8094
CDKN2D	Oncology	OID21295	P55273	100
CDNF	Oncology	OID21318	Q49AH0	100
CDON	Inflammation	OID20754	Q4KMG0	100
CDSN	Inflammation	OID20667	Q15517	100
CEACAM1	Oncology	OID21528	P13688	100
CEACAM16	Oncology_II	OID31495	Q2WEN9	100
CEACAM18	Oncology_II	OID31251	A8MTB9	39.2977
CEACAM19	Oncology_II	OID31443	Q7Z692	100
CEACAM20	Oncology_II	OID31308	Q6UY09	52.1739
CEACAM21	Inflammation	OID20548	Q3KPI0	100
CEACAM3	Oncology	OID21245	P40198	12.0401
CEACAM5	Oncology	OID21171	P06731	81.9398
CEACAM6	Cardiometabolic_II	OID30362	P40199	99.8328
CEACAM8	Cardiometabolic	OID20102	P31997	100
CEBPA	Inflammation_II	OID30458	P49715	11.5385
CEBPB	Cardiometabolic	OID20052	P17676	74.5819
CELA2A	Cardiometabolic_II	OID30411	P08217	100
CELA3A	Cardiometabolic	OID20298	P09093	100
CELSR2	Inflammation_II	OID30593	Q9HCU4	100
CEMIP2	Inflammation_II	OID30499	Q9UHN6	97.4916
CEND1	Neurology_II	OID30821	Q8N111	62.8763
CENPF	Oncology_II	OID31329	P49454	54.0134
CENPJ	Oncology_II	OID31314	Q9HC77	18.7291
CEP112	Cardiometabolic_II	OID30115	Q8N8E3	48.3278
CEP152	Oncology_II	OID31249	O94986	33.7793
CEP164	Inflammation	OID20441	Q9UPV0	9.36455
CEP170	Cardiometabolic_II	OID30240	Q5SW79	100
CEP20	Oncology	OID21209	Q96NB1	89.9666
CEP290	Oncology_II	OID31287	O15078	10.7023
CEP350	Oncology_II	OID31247	Q5VT06	4.01338
CEP43	Cardiometabolic	OID20084	O95684	47.6589
CEP85	Oncology	OID21241	Q6P2H3	52.5084
CERT	Neurology	OID20857	Q9Y5P4	43.9799
CES1	Cardiometabolic	OID20244	P23141	100
CES2	Oncology	OID21366	O00748	100
CES3	Oncology	OID21340	Q6UWW8	97.8261
CETN2	Neurology	OID20836	P41208	43.311
CETN3	Oncology_II	OID31525	O15182	99.8328
CFB	Inflammation_II	OID30755	P00751	100
CFC1	Oncology	OID21261	P0CG37	99.4983
CFD	Inflammation_II	OID30738	P00746	100
CFH	Inflammation_II	OID30790	P08603	100
CFHR2	Inflammation_II	OID30720	P36980	99.6656
CFHR4	Inflammation_II	OID30758	Q92496	99.8328
CFHR5	Inflammation_II	OID30716	Q9BXR6	100
CFI	Inflammation_II	OID30772	P05156	100
CFP	Inflammation_II	OID30784	P27918	100
CGA	Neurology	OID21069	P01215	100
CGB3_CGB5_CGB8	Inflammation_II	OID30671	P0DN86	2.84281
CGN	Neurology_II	OID30894	Q9P2M7	62.709
CGREF1	Cardiometabolic	OID20152	Q99674	100
CHAC2	Oncology	OID21230	Q8WUX2	93.1438
CHAD	Inflammation_II	OID30660	O15335	100
CHCHD10	Neurology_II	OID31116	Q8WYQ3	100
CHCHD6	Oncology_II	OID31426	Q9BRQ6	99.8328
CHEK2	Cardiometabolic	OID20054	O96017	7.85953
CHGA	Cardiometabolic_II	OID30403	P10645	100
CHGB	Neurology	OID21038	P05060	100
CHI3L1	Cardiometabolic	OID20399	P36222	100
CHIT1	Cardiometabolic	OID20312	Q13231	99.1639
CHL1	Cardiometabolic	OID20366	O00533	100
CHM	Neurology_II	OID30972	P24386	40.301
CHMP1A	Neurology	OID20930	Q9HD42	99.3311
CHMP6	Cardiometabolic_II	OID30327	Q96FZ7	100
CHP1	Neurology_II	OID30869	Q99653	19.398
CHRDL1	Inflammation	OID20771	Q9BU40	100
CHRDL2	Cardiometabolic	OID20223	Q6WN34	100
CHRM1	Neurology_II	OID30930	P11229	15.8863
CIAPIN1	Oncology	OID21501	Q6FI81	100
CILP	Cardiometabolic_II	OID30399	O75339	100
CINP	Oncology_II	OID31328	Q9BW66	24.9164
CIRBP	Oncology_II	OID31503	Q14011	99.8328
CIT	Neurology_II	OID30970	O14578	83.612
CKAP4	Inflammation	OID20617	Q07065	100
CKB	Cardiometabolic_II	OID30400	P12277	100
CKMT1A_CKMT1B	Inflammation	OID20721	P12532	100
CLASP1	Oncology_II	OID31192	Q7Z460	29.5987
CLC	Cardiometabolic	OID20126	Q05315	97.6589
CLEC10A	Neurology	OID20928	Q8IUN9	100
CLEC11A	Neurology	OID21112	Q9Y240	100
CLEC12A	Inflammation_II	OID30552	Q5QGZ9	89.4649
CLEC14A	Neurology	OID21090	Q86T13	100
CLEC1A	Cardiometabolic	OID20099	Q8NC01	100
CLEC1B	Neurology	OID21061	Q9P126	100
CLEC2L	Neurology_II	OID30884	P0C7M8	30.9365
CLEC3B	Inflammation_II	OID30756	P05452	100
CLEC4A	Inflammation	OID20573	Q9UMR7	100
CLEC4C	Inflammation	OID20547	Q8WTT0	100
CLEC4D	Inflammation	OID20609	Q8WXI8	100
CLEC4G	Inflammation	OID20590	Q6UXB4	100
CLEC4M	Cardiometabolic_II	OID30405	Q9H2X3	100
CLEC5A	Cardiometabolic	OID20165	Q9NY25	100
CLEC6A	Oncology	OID21228	Q6EIG7	99.6656
CLEC7A	Inflammation	OID20636	Q9BXN2	98.8294
CLGN	Neurology_II	OID30957	O14967	79.4314
CLIC5	Neurology_II	OID30890	Q9NZA1	20.7358
CLINT1	Oncology_II	OID31182	Q14677	11.204
CLIP2	Inflammation	OID20559	Q9UDT6	98.9967
CLMP	Oncology	OID21419	Q9H6B4	100
CLNS1A	Neurology_II	OID30929	P54105	44.8161
CLPP	Neurology	OID20910	Q16740	97.8261
CLPS	Neurology	OID21156	P04118	100
CLSPN	Neurology	OID20831	Q9HAW4	1.83946
CLSTN1	Neurology	OID20874	O94985	77.4247
CLSTN2	Inflammation	OID20664	Q9H4D0	100
CLSTN3	Neurology_II	OID31092	Q9BQT9	100
CLTA	Cardiometabolic	OID20118	P09496	46.6555
CLU	Inflammation_II	OID30732	P10909	100
CLUL1	Cardiometabolic	OID20198	Q15846	100
CMC1	Cardiometabolic_II	OID30360	Q7Z7K0	96.1538
CMIP	Oncology_II	OID31406	Q8IY22	44.9833
CNDP1	Cardiometabolic	OID20347	Q96KN2	100
CNGB3	Neurology_II	OID30805	Q9NQW8	71.9064
CNP	Cardiometabolic_II	OID30285	P09543	100
CNPY2	Cardiometabolic	OID20069	Q9Y2B0	36.9565
CNPY4	Oncology	OID21317	Q8N129	100
CNST	Cardiometabolic	OID20127	Q6PJW8	96.8227
CNTF	Neurology_II	OID30807	P26441	12.709
CNTN1	Cardiometabolic	OID20307	Q12860	100
CNTN2	Oncology	OID21426	Q02246	100
CNTN3	Neurology	OID21092	Q9P232	100
CNTN4	Neurology	OID21117	Q8IWV2	100
CNTN5	Neurology	OID21006	O94779	100
CNTNAP2	Inflammation	OID20556	Q9UHC6	100
CNTNAP4	Neurology_II	OID30911	Q9C0A0	39.4649
COCH	Cardiometabolic_II	OID30305	O43405	100
COL15A1	Cardiometabolic_II	OID30396	P39059	100
COL18A1	Cardiometabolic	OID20332	P39060	100
COL1A1	Cardiometabolic	OID20335	P02452	100
COL24A1	Oncology_II	OID31464	Q17RW2	99.6656
COL28A1	Neurology_II	OID30969	Q2UY09	91.9732
COL2A1	Cardiometabolic_II	OID30286	P02458	100
COL3A1	Cardiometabolic_II	OID30379	P02461	100
COL4A1	Cardiometabolic	OID20208	P02462	100
COL4A4	Oncology_II	OID31333	P53420	11.5385
COL5A1	Inflammation_II	OID30587	P20908	100
COL6A3	Cardiometabolic	OID20292	P12111	100
COL9A1	Inflammation	OID20550	P20849	99.1639
COL9A2	Oncology_II	OID31255	Q14055	20.2341
COLEC12	Inflammation	OID20738	Q5KU26	100
COMMD1	Cardiometabolic_II	OID30222	Q8N668	100
COMMD9	Oncology_II	OID31390	Q9P000	87.291
COMP	Cardiometabolic	OID20405	P49747	100
COMT	Cardiometabolic	OID20086	P21964	100
COPB2	Cardiometabolic_II	OID30173	P35606	22.0736
COPE	Neurology	OID20797	O14579	10.7023
COQ7	Cardiometabolic_II	OID30217	Q99807	99.8328
CORO1A	Cardiometabolic	OID20286	P31146	99.6656
CORO6	Neurology_II	OID30870	Q6QEF8	38.1271
COX5B	Oncology	OID21297	P10606	85.1171
COX6B1	Cardiometabolic_II	OID30317	P14854	14.7157
CPA1	Cardiometabolic	OID20280	P15085	100
CPA2	Neurology	OID21060	P48052	100
CPA4	Inflammation_II	OID30606	Q9UI42	100
CPB1	Cardiometabolic	OID20289	P15086	100
CPB2	Inflammation_II	OID30734	Q96IY4	100
CPE	Oncology	OID21392	P16870	100
CPLX2	Oncology_II	OID31186	Q6PUV4	3.17726
CPM	Neurology	OID21054	P14384	100
CPOX	Inflammation_II	OID30495	P36551	90.1338
CPPED1	Neurology	OID21053	Q9BRF8	100
CPQ	Cardiometabolic_II	OID30406	Q9Y646	100
CPTP	Cardiometabolic_II	OID30106	Q5TA50	32.2742
CPVL	Oncology	OID21435	Q9H3G5	100
CPXM1	Oncology	OID21479	Q96SM3	100
CPXM2	Cardiometabolic_II	OID30322	Q8N436	99.8328
CR1	Inflammation_II	OID30697	P17927	100
CR2	Cardiometabolic	OID20393	P20023	100
CRACR2A	Oncology	OID21249	Q9BSW2	90.9699
CRADD	Neurology	OID20923	P78560	100
CREB3	Oncology_II	OID31188	O43889	15.0502
CREBZF	Oncology_II	OID31206	Q9NS37	4.51505
CREG1	Oncology	OID21515	O75629	100
CRELD1	Inflammation_II	OID30619	Q96HD1	100
CRELD2	Inflammation	OID20751	Q6UXH1	100
CRH	Oncology	OID21257	P06850	97.8261
CRHBP	Inflammation	OID20747	P24387	100
CRHR1	Cardiometabolic	OID20055	P34998	43.4783
CRIM1	Inflammation	OID20701	Q9NZV1	100
CRIP2	Neurology	OID20901	P52943	100
CRISP2	Oncology	OID21456	P16562	100
CRISP3	Inflammation_II	OID30715	P54108	100
CRKL	Inflammation	OID20742	P46109	100
CRLF1	Inflammation	OID20699	O75462	100
CRNN	Oncology	OID21427	Q9UBG3	100
CRTAC1	Cardiometabolic	OID20279	Q9NQ79	100
CRTAM	Neurology	OID20914	O95727	100
CRTAP	Neurology_II	OID30902	O75718	20.5686
CRX	Cardiometabolic	OID20070	O43186	22.5753
CRYBB1	Cardiometabolic_II	OID30319	P53674	100
CRYBB2	Neurology_II	OID31081	P43320	100
CRYGD	Neurology_II	OID31144	P07320	100
CRYM	Neurology_II	OID30815	Q14894	53.6789
CRYZL1	Cardiometabolic_II	OID30272	O95825	100
CSDE1	Cardiometabolic_II	OID30183	O75534	49.8328
CSF1	Inflammation	OID20719	P09603	100
CSF1R	Inflammation_II	OID30681	P07333	100
CSF2	Cardiometabolic_II	OID30072	P04141	74.2475
CSF2RA	Neurology	OID20915	P15509	100
CSF2RB	Inflammation_II	OID30553	P32927	100
CSF3	Inflammation	OID20491	P09919	90.1338
CSF3R	Inflammation_II	OID30527	Q99062	100
CSH1	Inflammation_II	OID30667	P0DML2	4.68227
CSNK1D	Inflammation_II	OID30492	P48730	12.709
CSNK2A1	Neurology_II	OID31053	P68400	39.7993
CSPG4	Cardiometabolic_II	OID30397	Q6UVK1	100
CSPG5	Neurology_II	OID30843	O95196	29.2642
CSRP3	Cardiometabolic_II	OID30176	P50461	84.1137
CST1	Inflammation_II	OID30581	P01037	98.9967
CST3	Cardiometabolic	OID20400	P01034	100
CST5	Neurology	OID20995	P28325	100
CST6	Cardiometabolic	OID20293	Q15828	100
CST7	Inflammation	OID20704	O76096	100
CSTB	Cardiometabolic	OID20294	P04080	100
CTAG1A_CTAG1B	Oncology_II	OID31299	P78358	10.0334
CTBS	Inflammation_II	OID30710	Q01459	100
CTF1	Cardiometabolic	OID20061	Q16619	62.3746
CTHRC1	Cardiometabolic_II	OID30393	Q96CG8	100
CTLA4	Cardiometabolic_II	OID30363	P16410	12.3746
CTNNA1	Neurology_II	OID30800	P35221	14.214
CTRB1	Neurology	OID21150	P17538	100
CTRC	Inflammation	OID20752	Q99895	100
CTRL	Neurology_II	OID31157	P40313	100
CTSB	Cardiometabolic	OID20276	P07858	100
CTSC	Inflammation	OID20679	P53634	100
CTSD	Cardiometabolic	OID20358	P07339	100
CTSE	Inflammation_II	OID30628	P14091	100
CTSF	Oncology	OID21500	Q9UBX1	100
CTSH	Cardiometabolic	OID20113	P09668	97.1572
CTSL	Cardiometabolic	OID20228	P07711	100
CTSO	Inflammation	OID20660	P43234	100
CTSS	Neurology	OID21056	P25774	100
CTSV	Oncology	OID21405	O60911	100
CTSZ	Cardiometabolic	OID20365	Q9UBR2	100
CUZD1	Neurology_II	OID30914	Q86UP6	34.4482
CWC15	Oncology_II	OID31479	Q9P013	99.8328
CX3CL1	Neurology	OID20976	P78423	100
CXADR	Inflammation	OID20561	P78310	100
CXCL1	Inflammation	OID20762	P09341	100
CXCL10	Inflammation	OID20697	P02778	100
CXCL11	Neurology	OID21042	O14625	100
CXCL12	Inflammation	OID20464	P48061	100
CXCL13	Neurology	OID21024	O43927	100
CXCL14	Inflammation	OID20458	O95715	74.9164
CXCL16	Cardiometabolic	OID20282	Q9H2A7	100
CXCL17	Inflammation	OID20622	Q6UXB2	100
CXCL3	Inflammation	OID20788	P19876	100
CXCL5	Cardiometabolic	OID20207	P42830	100
CXCL6	Inflammation	OID20613	P80162	100
CXCL8	Cardiometabolic	OID20153	P10145	100
CXCL8	Inflammation	OID20631	P10145	100
CXCL8	Neurology	OID20997	P10145	100
CXCL8	Oncology	OID21430	P10145	100
CXCL9	Inflammation	OID20675	Q07325	100
CYB5A	Oncology_II	OID31171	P00167	28.5953
CYB5R2	Oncology_II	OID31512	Q6BCY4	100
CYP24A1	Cardiometabolic_II	OID30091	Q07973	17.893
CYTH3	Oncology_II	OID31208	O43739	22.2408
CYTL1	Cardiometabolic_II	OID30374	Q9NRR1	100
DAAM1	Inflammation_II	OID30664	Q9Y4D1	98.6622
DAB2	Oncology	OID21428	P98082	100
DAG1	Inflammation	OID20774	Q14118	100
DAND5	Inflammation_II	OID30420	Q8N907	23.913
DAPK2	Inflammation_II	OID30505	Q9UIK4	85.4515
DAPP1	Inflammation	OID20524	Q9UN19	99.8328
DARS1	Neurology	OID20903	P14868	100
DBH	Inflammation_II	OID30703	P09172	100
DBI	Neurology	OID21143	P07108	100
DBN1	Inflammation_II	OID30549	Q16643	100
DBNL	Inflammation	OID20681	Q9UJU6	100
DCBLD2	Oncology	OID21474	Q96PD2	100
DCC	Neurology_II	OID30953	P43146	21.0702
DCDC2C	Oncology_II	OID31235	A8MYV0	33.612
DCLRE1C	Oncology_II	OID31240	Q96SD1	23.4114
DCN	Cardiometabolic	OID20106	P07585	100
DCTD	Inflammation_II	OID30657	P32321	100
DCTN1	Oncology	OID21399	Q14203	100
DCTN2	Oncology	OID21334	Q13561	99.4983
DCTN6	Neurology	OID20879	O00399	49.8328
DCTPP1	Cardiometabolic	OID20148	Q9H773	100
DCUN1D1	Neurology_II	OID30830	Q96GG9	9.86622
DCUN1D2	Oncology_II	OID31231	Q6PH85	25.2508
DCXR	Oncology	OID21480	Q7Z4W1	100
DDA1	Cardiometabolic_II	OID30126	Q9BW61	23.913
DDAH1	Oncology	OID21299	O94760	100
DDC	Cardiometabolic	OID20215	P20711	100
DDHD2	Neurology_II	OID31043	O94830	100
DDI2	Inflammation_II	OID30602	Q5TDH0	100
DDR1	Neurology	OID21009	Q08345	100
DDT	Cardiometabolic_II	OID30372	P30046	100
DDX1	Oncology_II	OID31518	Q92499	17.5585
DDX25	Neurology_II	OID30892	Q9UHL0	9.0301
DDX39A	Inflammation_II	OID30494	O00148	7.02341
DDX4	Inflammation_II	OID30431	Q9NQI0	6.68896
DDX53	Neurology_II	OID30944	Q86TM3	18.3946
DDX58	Oncology	OID21226	O95786	99.1639
DECR1	Inflammation	OID20579	Q16698	100
DEFA1_DEFA1B	Cardiometabolic	OID20344	P59665	100
DEFB103A_DEFB103B	Inflammation_II	OID30534	P81534	16.8896
DEFB104A_DEFB104B	Neurology_II	OID30849	Q8WTQ1	23.5786
DEFB116	Neurology_II	OID30823	Q30KQ4	13.2107
DEFB118	Neurology_II	OID30858	Q96PH6	12.5418
DEFB4A_DEFB4B	Oncology	OID21373	O15263	99.3311
DENND2B	Cardiometabolic_II	OID30050	P78524	22.9097
DENR	Inflammation_II	OID30493	O43583	76.2542
DFFA	Inflammation	OID20620	O00273	100
DGCR6	Neurology_II	OID30859	Q14129	56.689
DGKA	Inflammation_II	OID30546	P23743	39.9666
DGKZ	Inflammation	OID20466	Q13574	0.668896
DHODH	Cardiometabolic_II	OID30137	Q02127	6.68896
DHPS	Oncology_II	OID31357	P49366	71.0702
DHRS4L2	Neurology_II	OID31072	Q6PKH6	38.796
DIABLO	Cardiometabolic	OID20184	Q9NR28	98.6622
DIPK1C	Neurology_II	OID30932	Q0P6D2	27.9264
DIPK2B	Inflammation_II	OID30582	Q9H7Y0	100
DKK1	Neurology	OID21066	O94907	100
DKK3	Cardiometabolic	OID20264	Q9UBP4	100
DKK4	Neurology	OID20934	Q9UBT3	100
DKKL1	Oncology	OID21313	Q9UK85	99.4983
DLG4	Neurology_II	OID31071	P78352	76.2542
DLGAP5	Neurology_II	OID30976	Q15398	34.6154
DLK1	Cardiometabolic	OID20295	P80370	100
DLL1	Oncology	OID21525	O00548	100
DLL4	Cardiometabolic_II	OID30255	Q9NR61	40.301
DMD	Cardiometabolic_II	OID30223	P11532	99.8328
DMP1	Cardiometabolic_II	OID30213	Q13316	100
DNAJA1	Oncology_II	OID31204	P31689	6.02007
DNAJA2	Inflammation	OID20627	O60884	100
DNAJA4	Neurology_II	OID31130	Q8WW22	100
DNAJB1	Oncology	OID21363	P25685	100
DNAJB14	Oncology_II	OID31434	Q8TBM8	100
DNAJB2	Inflammation_II	OID30661	P25686	100
DNAJB6	Inflammation_II	OID30613	O75190	100
DNAJB8	Cardiometabolic	OID20093	Q8NHS0	27.592
DNAJC21	Neurology_II	OID31104	Q5F1R6	61.0368
DNAJC6	Cardiometabolic_II	OID30247	O75061	100
DNAJC9	Oncology_II	OID31472	Q8WXX5	100
DNER	Inflammation	OID20712	Q8NFT8	100
DNLZ	Neurology_II	OID30822	Q5SXM8	52.8428
DNM1	Oncology_II	OID31458	Q05193	100
DNM3	Neurology_II	OID31000	Q9UQ16	99.6656
DNMBP	Neurology	OID20956	Q6XZF7	100
DNPEP	Neurology_II	OID31118	Q9ULA0	100
DNPH1	Inflammation	OID20744	O43598	100
DOC2B	Neurology_II	OID30927	Q14184	29.097
DOCK9	Neurology_II	OID30836	Q9BZ29	25.2508
DOK1	Neurology_II	OID31111	Q99704	99.4983
DOK2	Cardiometabolic	OID20138	O60496	99.8328
DPEP1	Neurology	OID20897	P16444	100
DPEP2	Oncology	OID21305	Q9H4A9	100
DPP10	Inflammation	OID20527	Q8N608	100
DPP4	Cardiometabolic	OID20406	P27487	100
DPP6	Oncology	OID21354	P42658	100
DPP7	Cardiometabolic	OID20142	Q9UHL4	96.3211
DPT	Cardiometabolic	OID20278	Q07507	100
DPY30	Oncology	OID21410	Q9C005	100
DRAXIN	Neurology	OID20917	Q8NBI3	100
DRG2	Oncology	OID21335	P55039	82.4415
DSC2	Neurology	OID21079	Q02487	100
DSCAM	Neurology_II	OID30993	O60469	100
DSG2	Neurology	OID21113	Q14126	100
DSG3	Oncology	OID21460	P32926	100
DSG4	Oncology	OID21325	Q86SJ6	100
DTD1	Inflammation_II	OID30580	Q8TEA8	100
DTNB	Oncology_II	OID31395	O60941	100
DTX2	Neurology_II	OID30882	Q86UW9	57.3579
DTX3	Oncology	OID21349	Q8N9I9	100
DTYMK	Cardiometabolic_II	OID30308	P23919	100
DUOX2	Cardiometabolic	OID20059	Q9NRD8	20.4013
DUSP13	Oncology_II	OID31394	Q6B8I1	98.3278
DUSP29	Neurology_II	OID30935	Q68J44	67.893
DUSP3	Neurology	OID20827	P51452	48.495
DUT	Oncology_II	OID31457	P33316	100
DXO	Neurology_II	OID31080	O77932	100
DYNC1H1	Oncology_II	OID31341	Q14204	18.3946
DYNLT1	Neurology_II	OID30925	P63172	91.1371
DYNLT3	Oncology_II	OID31415	P51808	53.8462
EBAG9	Neurology	OID20918	O00559	100
EBI3_IL27	Oncology	OID21389	Q14213_Q8NEV9	100
ECE1	Neurology	OID20891	P42892	99.4983
ECHDC3	Cardiometabolic_II	OID30293	Q96DC8	99.3311
ECHS1	Cardiometabolic_II	OID30239	P30084	99.3311
ECI2	Cardiometabolic_II	OID30142	O75521	55.5184
ECM1	Inflammation_II	OID30736	Q16610	100
ECSCR	Neurology_II	OID30831	Q19T08	13.5452
EDA2R	Oncology	OID21451	Q9HAV5	100
EDAR	Inflammation	OID20525	Q9UNE0	100
EDDM3B	Oncology_II	OID31365	P56851	50
EDEM2	Cardiometabolic_II	OID30136	Q9BV94	15.7191
EDF1	Neurology_II	OID31010	O60869	91.6388
EDIL3	Cardiometabolic	OID20081	O43854	100
EDN1	Cardiometabolic_II	OID30224	P05305	100
EDNRB	Inflammation_II	OID30421	P24530	15.8863
EEF1D	Cardiometabolic_II	OID30335	P29692	100
EFCAB14	Oncology_II	OID31460	O75071	100
EFCAB2	Oncology_II	OID31313	Q5VUJ9	28.0936
EFEMP1	Cardiometabolic	OID20414	Q12805	100
EFHD1	Neurology_II	OID31044	Q9BUP0	100
EFNA1	Neurology	OID21125	P20827	100
EFNA4	Neurology	OID20935	P52798	100
EFNB2	Neurology_II	OID30954	P52799	47.3244
EGF	Inflammation	OID20698	P01133	100
EGFL7	Oncology	OID21252	Q9UHF1	100
EGFLAM	Oncology_II	OID31496	Q63HQ2	100
EGFR	Cardiometabolic	OID20319	P00533	100
EGLN1	Inflammation	OID20572	Q9GZT9	100
EHBP1	Cardiometabolic_II	OID30302	Q8NDI1	99.6656
EHD3	Cardiometabolic_II	OID30229	Q9NZN3	100
EIF1AX	Neurology_II	OID31125	P47813	18.3946
EIF2AK2	Oncology_II	OID31442	P19525	99.3311
EIF2AK3	Cardiometabolic_II	OID30060	Q9NZJ5	19.2308
EIF2S2	Cardiometabolic_II	OID30270	P20042	29.4314
EIF4B	Neurology	OID21000	P23588	100
EIF4E	Inflammation_II	OID30557	P06730	97.3244
EIF4EBP1	Cardiometabolic	OID20162	Q13541	100
EIF4G1	Inflammation	OID20625	Q04637	100
EIF4G3	Neurology_II	OID31022	O43432	19.5652
EIF5	Cardiometabolic_II	OID30156	P55010	36.9565
EIF5A	Inflammation	OID20423	P63241	31.2709
ELAC1	Neurology_II	OID31029	Q9H777	99.8328
ELAVL4	Neurology_II	OID30854	P26378	41.9732
ELN	Cardiometabolic_II	OID30301	P15502	100
ELOA	Oncology	OID21337	Q14241	100
ELOB	Cardiometabolic_II	OID30127	Q15370	26.2542
ENAH	Inflammation	OID20497	Q8N8S7	99.4983
ENDOU	Oncology_II	OID31498	P21128	100
ENG	Cardiometabolic	OID20287	P17813	100
ENO1	Neurology	OID21037	P06733	100
ENO2	Neurology	OID21046	P09104	100
ENO3	Cardiometabolic_II	OID30209	P13929	96.99
ENOPH1	Oncology_II	OID31349	Q9UHY7	15.3846
ENOX2	Cardiometabolic_II	OID30152	Q16206	12.2074
ENPEP	Cardiometabolic_II	OID30135	Q07075	18.3946
ENPP2	Cardiometabolic	OID20288	Q13822	100
ENPP5	Inflammation	OID20736	Q9UJA9	100
ENPP6	Cardiometabolic_II	OID30273	Q6UWR7	100
ENPP7	Inflammation	OID20689	Q6UWV6	100
ENSA	Oncology_II	OID31355	O43768	19.7324
ENTPD2	Oncology	OID21260	Q9Y5L3	99.4983
ENTPD5	Cardiometabolic	OID20104	O75356	100
ENTPD6	Cardiometabolic	OID20100	O75354	100
ENTR1	Cardiometabolic_II	OID30231	Q96C92	100
EP300	Inflammation_II	OID30438	Q09472	6.85619
EPB41L5	Neurology_II	OID30886	Q9HCM4	62.8763
EPCAM	Inflammation	OID20743	P16422	100
EPGN	Oncology_II	OID31373	Q6UW88	28.0936
EPHA1	Inflammation	OID20677	P21709	100
EPHA10	Neurology	OID20840	Q5JZY3	26.9231
EPHA2	Oncology	OID21342	P29317	100
EPHA4	Inflammation_II	OID30622	P54764	100
EPHB4	Cardiometabolic	OID20242	P54760	100
EPHB6	Neurology	OID20982	O15197	100
EPHX2	Cardiometabolic	OID20119	P34913	32.6087
EPN1	Oncology_II	OID31252	Q9Y6I3	21.5719
EPO	Inflammation	OID20522	P01588	97.4916
EPPK1	Cardiometabolic_II	OID30250	P58107	100
EPS8L2	Oncology	OID21397	Q9H6S3	100
ERBB2	Oncology	OID21520	P04626	100
ERBB3	Inflammation	OID20705	P21860	100
ERBB4	Oncology	OID21510	Q15303	100
ERBIN	Oncology	OID21323	Q96RT1	99.3311
ERC2	Neurology_II	OID30880	O15083	62.3746
ERCC1	Oncology_II	OID31223	P07992	11.8729
EREG	Neurology	OID20905	O14944	99.8328
ERI1	Oncology_II	OID31317	Q8IV48	37.291
ERMAP	Inflammation_II	OID30539	Q96PL5	100
ERN1	Oncology_II	OID31391	O75460	100
ERP29	Inflammation_II	OID30578	P30040	100
ERP44	Oncology	OID21338	Q9BS26	100
ERVV-1	Cardiometabolic_II	OID30094	B6SEH8	26.087
ESAM	Cardiometabolic	OID20270	Q96AP7	100
ESM1	Inflammation	OID20758	Q9NQ30	100
ESPL1	Oncology_II	OID31176	Q14674	23.913
ESR1	Inflammation_II	OID30434	P03372	6.85619
ESYT2	Neurology_II	OID31134	A0FGR8	99.8328
EVI2B	Oncology_II	OID31227	P34910	18.0602
EVI5	Inflammation_II	OID30519	O60447	84.4482
EVPL	Oncology_II	OID31309	Q92817	38.6288
EXOSC10	Cardiometabolic_II	OID30083	Q01780	20.5686
EXTL1	Cardiometabolic_II	OID30114	Q92935	46.6555
EZR	Neurology	OID21017	P15311	100
F10	Inflammation_II	OID30684	P00742	100
F11	Inflammation_II	OID30773	P03951	100
F11R	Neurology	OID21151	Q9Y624	100
F12	Inflammation_II	OID30739	P00748	100
F13B	Inflammation_II	OID30781	P05160	100
F2	Inflammation_II	OID30723	P00734	99.8328
F2R	Inflammation	OID20691	P25116	100
F3	Oncology	OID21440	P13726	100
F7	Cardiometabolic	OID20372	P08709	100
F9	Cardiometabolic	OID20349	P00740	100
FABP1	Inflammation	OID20778	P07148	100
FABP2	Cardiometabolic	OID20200	P12104	100
FABP3	Cardiometabolic_II	OID30351	P05413	100
FABP4	Cardiometabolic	OID20245	P15090	100
FABP5	Neurology	OID21043	Q01469	100
FABP6	Cardiometabolic	OID20076	P51161	92.9766
FABP9	Inflammation	OID20501	Q0Z7S8	100
FADD	Cardiometabolic	OID20151	Q13158	99.6656
FAM13A	Oncology_II	OID31463	O94988	100
FAM171A2	Neurology_II	OID31005	A8MVW0	88.2943
FAM171B	Oncology_II	OID31338	Q6P995	99.3311
FAM172A	Cardiometabolic_II	OID30248	Q8WUF8	100
FAM20A	Cardiometabolic_II	OID30348	Q96MK3	100
FAM3B	Oncology	OID21372	P58499	100
FAM3C	Cardiometabolic	OID20233	Q92520	100
FAM3D	Oncology_II	OID31514	Q96BQ1	100
FAP	Cardiometabolic	OID20330	Q12884	100
FARSA	Neurology_II	OID30887	Q9Y285	31.6054
FAS	Cardiometabolic	OID20316	P25445	100
FASLG	Inflammation	OID20665	P48023	100
FBLN2	Cardiometabolic_II	OID30378	P98095	100
FBN2	Neurology_II	OID30974	P35556	39.9666
FBP1	Cardiometabolic	OID20227	P09467	96.6555
FCAMR	Cardiometabolic_II	OID30332	Q8WWV6	100
FCAR	Inflammation	OID20564	P24071	100
FCER1A	Neurology_II	OID30992	P12319	99.6656
FCER2	Neurology	OID21133	P06734	100
FCGR2A	Cardiometabolic	OID20391	P12318	100
FCGR2B	Oncology	OID21215	P31994	91.3043
FCGR3B	Cardiometabolic	OID20387	O75015	100
FCN1	Inflammation_II	OID30690	O00602	99.8328
FCN2	Cardiometabolic	OID20382	Q15485	100
FCRL1	Cardiometabolic	OID20172	Q96LA6	100
FCRL2	Inflammation	OID20639	Q96LA5	100
FCRL3	Inflammation	OID20443	Q96P31	77.592
FCRL5	Neurology	OID21111	Q96RD9	100
FCRL6	Inflammation	OID20529	Q6DN72	100
FCRLB	Oncology	OID21193	Q6BAA4	99.3311
FDX1	Cardiometabolic_II	OID30078	P10109	18.7291
FDX2	Cardiometabolic_II	OID30147	Q6P4F2	10.8696
FEN1	Oncology	OID21192	P39748	92.4749
FES	Oncology	OID21207	P07332	0.501672
FETUB	Cardiometabolic	OID20404	Q9UGM5	100
FGA	Inflammation_II	OID30788	P02671	100
FGD3	Neurology_II	OID31040	Q5JSP0	85.9532
FGF12	Inflammation_II	OID30454	P61328	39.1304
FGF16	Inflammation_II	OID30535	O43320	44.3144
FGF19	Inflammation	OID20715	O95750	100
FGF2	Inflammation	OID20503	P09038	58.8629
FGF20	Inflammation_II	OID30459	Q9NP95	8.19398
FGF21	Oncology	OID21402	Q9NSA1	100
FGF23	Oncology	OID21411	Q9GZV9	100
FGF3	Inflammation_II	OID30544	P11487	1.67224
FGF5	Inflammation	OID20490	P12034	100
FGF6	Inflammation_II	OID30443	P10767	5.18395
FGF7	Oncology_II	OID31241	P21781	20.4013
FGF9	Oncology_II	OID31193	P31371	6.35452
FGFBP1	Oncology	OID21507	Q14512	100
FGFBP2	Cardiometabolic_II	OID30395	Q9BYJ0	100
FGFBP3	Neurology_II	OID31108	Q8TAT2	100
FGFR2	Oncology	OID21478	P21802	100
FGFR4	Inflammation_II	OID30646	P22455	100
FGL1	Inflammation_II	OID30702	Q08830	100
FGR	Neurology	OID20828	P09769	86.4548
FH	Neurology_II	OID30839	P07954	23.913
FHIP2A	Cardiometabolic_II	OID30187	Q5W0V3	16.2207
FHIT	Neurology	OID20872	P49789	95.1505
FIS1	Inflammation	OID20722	Q9Y3D6	100
FKBP14	Neurology_II	OID31065	Q9NWM8	99.6656
FKBP1B	Inflammation	OID20618	P68106	20.2341
FKBP4	Neurology	OID20960	Q02790	100
FKBP5	Neurology	OID20937	Q13451	100
FKBP7	Neurology	OID20846	Q9Y680	7.02341
FKBPL	Oncology_II	OID31499	Q9UIM3	97.9933
FLI1	Oncology	OID21239	Q01543	66.388
FLRT2	Neurology	OID20946	O43155	100
FLT1	Oncology	OID21301	P17948	100
FLT3	Oncology	OID21272	P36888	83.2776
FLT3LG	Inflammation	OID20661	P49771	100
FLT4	Oncology	OID21491	P35916	100
FMNL1	Neurology	OID20884	O95466	99.1639
FMR1	Oncology	OID21233	Q06787	2.00669
FN1	Inflammation_II	OID30787	P02751	100
FNDC1	Neurology_II	OID31127	Q4ZHG4	100
FNTA	Oncology_II	OID31381	P49354	99.8328
FOLH1	Inflammation_II	OID30430	Q04609	61.204
FOLR1	Oncology	OID21529	P15328	100
FOLR2	Neurology	OID21062	P14207	100
FOLR3	Oncology	OID21485	P41439	100
FOS	Oncology_II	OID31221	P01100	4.1806
FOSB	Neurology	OID20791	P53539	14.7157
FOXJ3	Inflammation_II	OID30445	Q9UPW0	44.9833
FOXO1	Inflammation	OID20515	Q12778	99.8328
FOXO3	Oncology	OID21271	O43524	46.4883
FRMD4B	Cardiometabolic_II	OID30155	Q9Y2L6	12.2074
FRMD7	Neurology_II	OID30898	Q6ZUT3	28.2609
FRZB	Neurology	OID20968	Q92765	100
FSHB	Cardiometabolic_II	OID30233	P01225	91.3043
FST	Inflammation	OID20770	P19883	100
FSTL1	Cardiometabolic_II	OID30254	Q12841	100
FSTL3	Inflammation	OID20782	O95633	100
FTCD	Neurology_II	OID31137	O95954	100
FUCA1	Cardiometabolic	OID20261	P04066	100
FUOM	Inflammation_II	OID30626	A2VDF0	100
FURIN	Oncology	OID21514	P09958	100
FUS	Oncology	OID21256	P35637	98.3278
FUT1	Oncology_II	OID31295	P19526	73.5786
FUT3_FUT5	Neurology	OID21013	P21217_Q11128	100
FUT8	Neurology	OID20992	Q9BYC5	100
FXN	Oncology	OID21442	Q16595	100
FXYD5	Inflammation	OID20463	Q96DB9	30.2676
FYB1	Neurology	OID21140	O15117	100
FZD10	Neurology_II	OID30931	Q9ULW2	20.7358
FZD8	Neurology_II	OID30818	Q9H461	15.5518
GABARAP	Oncology_II	OID31414	O95166	41.6388
GABARAPL1	Oncology_II	OID31253	Q9H0R8	8.3612
GABRA4	Neurology_II	OID30803	P48169	7.02341
GAD1	Oncology_II	OID31166	Q99259	10.7023
GAD2	Inflammation_II	OID30449	Q05329	2.67559
GADD45B	Oncology_II	OID31261	O75293	24.5819
GADD45GIP1	Cardiometabolic_II	OID30237	Q8TAE8	87.7926
GAGE2A	Oncology_II	OID31199	Q6NT46	13.2107
GAL	Inflammation	OID20727	P22466	100
GALNT10	Oncology	OID21371	Q86SR1	100
GALNT2	Oncology	OID21423	Q10471	100
GALNT3	Inflammation	OID20471	Q14435	98.9967
GALNT5	Cardiometabolic_II	OID30295	Q7Z7M9	99.6656
GALNT7	Oncology	OID21377	Q86SF2	100
GAMT	Cardiometabolic_II	OID30133	Q14353	4.68227
GAPDH	Inflammation_II	OID30600	P04406	100
GART	Neurology_II	OID31004	P22102	10.2007
GAS2	Oncology_II	OID31285	O43903	25.2508
GAS6	Cardiometabolic	OID20318	Q14393	100
GASK1A	Cardiometabolic_II	OID30109	Q9UFP1	82.6087
GAST	Neurology_II	OID31083	P01350	100
GATA3	Oncology_II	OID31219	P23771	1.50502
GATD3B	Cardiometabolic_II	OID30253	A0A0B4J2D5	100
GBA	Neurology_II	OID30966	P04062	40.8027
GBP1	Neurology_II	OID31128	P32455	100
GBP2	Inflammation	OID20489	P32456	10.0334
GBP4	Neurology	OID20845	Q96PP9	30.7692
GBP6	Cardiometabolic_II	OID30139	Q6ZN66	5.85284
GC	Inflammation_II	OID30780	P02774	100
GCC1	Neurology_II	OID31147	Q96CN9	99.8328
GCG	Oncology	OID21263	P01275	93.6455
GCHFR	Inflammation_II	OID30631	P30047	100
GCLM	Cardiometabolic_II	OID30059	P48507	52.5084
GCNT1	Oncology	OID21379	Q02742	100
GDF15	Cardiometabolic	OID20251	Q99988	100
GDF2	Cardiometabolic	OID20202	Q9UK05	100
GDNF	Neurology	OID20861	P39905	99.4983
GET3	Cardiometabolic_II	OID30303	O43681	99.3311
GFAP	Oncology	OID21247	P14136	80.602
GFER	Oncology	OID21259	P55789	100
GFOD2	Oncology	OID21216	Q3B7J2	36.4548
GFRA1	Oncology	OID21457	P56159	100
GFRA2	Oncology	OID21330	O00451	100
GFRA3	Neurology	OID20933	O60609	100
GFRAL	Neurology_II	OID31091	Q6UXV0	100
GGA1	Neurology	OID20838	Q9UJY5	26.9231
GGACT	Cardiometabolic_II	OID30290	Q9BVM4	99.1639
GGCT	Cardiometabolic_II	OID30304	O75223	100
GGH	Cardiometabolic	OID20416	Q92820	100
GGT1	Cardiometabolic_II	OID30392	P19440	100
GGT1	Neurology	OID21075	P19440	100
GGT5	Neurology	OID20909	P36269	100
GH1	Cardiometabolic	OID20220	P01241	100
GH2	Oncology	OID21168	P01242	48.495
GHR	Inflammation_II	OID30574	P10912	100
GHRHR	Neurology	OID20841	Q02643	26.7559
GHRL	Cardiometabolic	OID20175	Q9UBU3	100
GID8	Neurology_II	OID31041	Q9NWU2	5.35117
GIGYF2	Neurology_II	OID31062	Q6Y7W6	98.3278
GIMAP7	Inflammation_II	OID30639	Q8NHV1	100
GIMAP8	Oncology_II	OID31194	Q8ND71	82.4415
GIP	Cardiometabolic_II	OID30288	P09681	96.3211
GIPC2	Neurology_II	OID31153	Q8TF65	100
GIPC3	Oncology_II	OID31507	Q8TF64	100
GIPR	Inflammation_II	OID30542	P48546	10.7023
GIT1	Inflammation_II	OID30533	Q9Y2X7	99.1639
GJA8	Oncology_II	OID31187	P48165	8.02676
GKN1	Neurology	OID20885	Q9NS71	99.4983
GLA	Inflammation_II	OID30594	P06280	100
GLB1	Neurology	OID20949	P16278	99.8328
GLI2	Inflammation_II	OID30429	P10070	7.02341
GLIPR1	Oncology_II	OID31517	P48060	100
GLO1	Cardiometabolic	OID20107	Q04760	100
GLOD4	Inflammation	OID20710	Q9HC38	100
GLP1R	Neurology_II	OID30809	P43220	9.0301
GLRX	Cardiometabolic	OID20195	P35754	100
GLRX5	Inflammation_II	OID30663	Q86SX6	44.1472
GLT8D2	Neurology	OID20825	Q9H1C3	14.3813
GLYR1	Oncology_II	OID31364	Q49A26	97.6589
GM2A	Cardiometabolic_II	OID30413	P17900	100
GMFG	Cardiometabolic_II	OID30340	O60234	100
GMPR	Inflammation	OID20641	P36959	100
GMPR2	Inflammation_II	OID30623	Q9P2T1	100
GNAS	Neurology_II	OID31008	O95467	100
GNE	Oncology	OID21231	Q9Y223	65.8863
GNGT1	Neurology_II	OID30920	P63211	23.0769
GNLY	Neurology	OID21132	P22749	100
GNPDA1	Cardiometabolic_II	OID30197	P46926	99.6656
GNPDA2	Inflammation_II	OID30597	Q8TDQ7	100
GOLGA3	Neurology_II	OID31026	Q08378	99.4983
GOLM2	Neurology	OID21044	Q6P4E1	100
GOPC	Inflammation	OID20551	Q9HD26	98.8294
GORASP2	Oncology_II	OID31438	Q9H8Y8	89.2977
GOT1	Cardiometabolic_II	OID30417	P17174	100
GP1BA	Cardiometabolic	OID20381	P07359	100
GP1BB	Cardiometabolic_II	OID30174	P13224	85.6187
GP2	Cardiometabolic	OID20090	P55259	100
GP5	Inflammation_II	OID30611	P40197	100
GP6	Neurology	OID21091	Q9HCN6	100
GPA33	Oncology	OID21376	Q99795	100
GPC1	Oncology	OID21438	P35052	100
GPC5	Neurology	OID20944	P78333	100
GPD1	Oncology_II	OID31358	P21695	100
GPHA2	Oncology_II	OID31437	Q96T91	97.9933
GPI	Inflammation_II	OID30680	P06744	100
GPIHBP1	Oncology_II	OID31469	Q8IV16	99.8328
GPKOW	Neurology	OID20890	Q92917	67.893
GPNMB	Cardiometabolic	OID20173	Q14956	100
GPR101	Neurology_II	OID30819	Q96P66	21.5719
GPR158	Neurology_II	OID31013	Q5T848	98.3278
GPR15L	Oncology_II	OID31511	Q6UWK7	100
GPR37	Cardiometabolic	OID20095	O15354	99.3311
GPRC5C	Oncology_II	OID31340	Q9NQ84	84.4482
GRAP2	Cardiometabolic	OID20192	O75791	100
GRHPR	Cardiometabolic_II	OID30289	Q9UBQ7	100
GRIK2	Neurology_II	OID30977	Q13002	99.8328
GRIN2B	Neurology_II	OID30802	Q13224	50.6689
GRK5	Cardiometabolic	OID20066	P34947	34.6154
GRN	Neurology	OID21159	P28799	100
GRP	Cardiometabolic_II	OID30264	P07492	100
GRPEL1	Oncology	OID21309	Q9HAV7	100
GRSF1	Oncology_II	OID31224	Q12849	14.3813
GSAP	Oncology	OID21173	A4D1B5	39.6321
GSN	Inflammation_II	OID30714	P06396	100
GSR	Inflammation_II	OID30700	P00390	100
GSTA1	Cardiometabolic	OID20166	P08263	100
GSTA3	Oncology	OID21242	Q16772	79.097
GSTM4	Cardiometabolic_II	OID30164	Q03013	42.3077
GSTP1	Neurology	OID20876	P09211	41.9732
GSTT2B	Neurology_II	OID31097	P0CG30	100
GTF2IRD1	Oncology_II	OID31264	Q9UHL9	35.786
GTPBP2	Neurology_II	OID30946	Q9BX10	74.5819
GUCA2A	Neurology	OID21101	Q02747	100
GUCY2C	Oncology_II	OID31318	P25092	30.602
GUK1	Cardiometabolic_II	OID30148	Q16774	18.5619
GUSB	Cardiometabolic	OID20296	P08236	100
GYS1	Cardiometabolic	OID20097	P13807	98.495
GZMA	Inflammation	OID20663	P12544	100
GZMB	Inflammation	OID20604	P10144	100
GZMH	Cardiometabolic	OID20096	P20718	100
H2AP	Oncology_II	OID31232	O75409	13.7124
HADH	Cardiometabolic_II	OID30132	Q16836	7.52508
HAGH	Oncology	OID21459	Q16775	100
HAO1	Oncology	OID21395	Q9UJM8	100
HARS1	Neurology	OID21086	P12081	100
HAVCR1	Oncology	OID21422	Q96D42	100
HAVCR2	Neurology	OID21137	Q8TDQ0	100
HBEGF	Oncology	OID21465	Q99075	100
HBQ1	Oncology	OID21433	P09105	100
HBZ	Cardiometabolic_II	OID30307	P02008	93.9799
HCG22	Cardiometabolic_II	OID30088	E2RYF7	12.3746
HCLS1	Inflammation	OID20648	P14317	100
HDAC8	Inflammation_II	OID30436	Q9BY41	5.35117
HDAC9	Neurology_II	OID30832	Q9UKV0	10.8696
HDDC2	Oncology_II	OID31447	Q7Z4H3	99.8328
HDGF	Oncology	OID21455	P51858	100
HDGFL2	Neurology_II	OID31136	Q7Z4V5	100
HEBP1	Cardiometabolic	OID20063	Q9NRV9	28.5953
HEG1	Inflammation_II	OID30579	Q9ULI3	100
HEPACAM2	Neurology_II	OID31151	A8MVW5	100
HEPH	Cardiometabolic_II	OID30337	Q9BQS7	100
HEXIM1	Inflammation	OID20589	O94992	100
HGF	Inflammation	OID20656	P14210	100
HGFAC	Inflammation_II	OID30718	Q04756	100
HGS	Oncology	OID21175	O14964	94.4816
HHEX	Neurology_II	OID31107	Q03014	100
HIF1A	Inflammation_II	OID30425	Q16665	17.3913
HIP1	Cardiometabolic_II	OID30071	O00291	38.9632
HIP1R	Neurology_II	OID31141	O75146	100
HJV	Neurology_II	OID31006	Q6ZVN8	98.8294
HK2	Cardiometabolic	OID20065	P52789	11.5385
HLA-A	Neurology_II	OID31048	P04439	100
HLA-DRA	Inflammation	OID20520	P01903	50.1672
HLA-E	Inflammation	OID20532	P13747	100
HMBS	Oncology	OID21385	P08397	100
HMCN2	Inflammation_II	OID30592	Q8NDA2	100
HMGCL	Cardiometabolic_II	OID30214	P35914	66.2207
HMGCS1	Cardiometabolic_II	OID30157	Q01581	19.8997
HMMR	Oncology_II	OID31175	O75330	11.204
HMOX1	Cardiometabolic	OID20217	P09601	100
HMOX2	Neurology	OID20887	P30519	99.4983
HNF1A	Neurology_II	OID30919	P20823	10.3679
HNMT	Neurology	OID20975	P50135	100
HNRNPK	Cardiometabolic	OID20051	P61978	71.7391
HNRNPUL1	Neurology_II	OID31037	Q9BUJ2	99.8328
HPCAL1	Inflammation	OID20615	P37235	100
HPGDS	Oncology	OID21266	O60760	99.4983
HPSE	Cardiometabolic_II	OID30409	Q9Y251	100
HRAS	Oncology_II	OID31263	P01112	50.5017
HRC	Cardiometabolic_II	OID30211	P23327	100
HRG	Inflammation_II	OID30770	P04196	100
HS1BP3	Cardiometabolic_II	OID30243	Q53T59	100
HS3ST3B1	Oncology	OID21303	Q9Y662	100
HS6ST1	Oncology	OID21441	O60243	100
HS6ST2	Inflammation_II	OID30481	Q96MM7	100
HSBP1	Cardiometabolic_II	OID30232	O75506	98.6622
HSD11B1	Inflammation	OID20575	P28845	100
HSD17B14	Neurology_II	OID31098	Q9BPX1	99.4983
HSD17B3	Cardiometabolic_II	OID30145	P37058	19.8997
HSDL2	Cardiometabolic_II	OID30256	Q6YN16	100
HSP90B1	Neurology	OID20829	P14625	14.214
HSPA1A	Inflammation	OID20718	P0DMV8	100
HSPA2	Oncology_II	OID31424	P54652	95.8194
HSPB1	Cardiometabolic	OID20230	P04792	100
HSPB6	Oncology	OID21408	O14558	100
HSPG2	Cardiometabolic	OID20383	P98160	100
HTR1A	Neurology_II	OID30824	P08908	32.6087
HTR1B	Neurology_II	OID30866	P28222	14.8829
HTRA2	Oncology	OID21471	O43464	100
HYAL1	Cardiometabolic	OID20357	Q12794	100
HYOU1	Cardiometabolic	OID20300	Q9Y4L1	100
ICA1	Inflammation	OID20484	Q05084	34.7826
ICAM1	Cardiometabolic	OID20411	P05362	100
ICAM2	Cardiometabolic	OID20248	P13598	100
ICAM3	Cardiometabolic	OID20277	P32942	100
ICAM4	Inflammation	OID20578	Q14773	100
ICAM5	Cardiometabolic	OID20145	Q9UMF0	100
ICOSLG	Oncology	OID21351	O75144	100
ID4	Oncology_II	OID31284	P47928	16.8896
IDI2	Neurology	OID20823	Q9BXS1	15.3846
IDO1	Cardiometabolic_II	OID30230	P14902	100
IDO1	Inflammation_II	OID30563	P14902	100
IDO1	Neurology_II	OID31050	P14902	99.6656
IDO1	Oncology_II	OID31474	P14902	100
IDS	Inflammation	OID20619	P22304	100
IDUA	Oncology	OID21468	P35475	100
IFI30	Oncology_II	OID31505	P13284	100
IFIT1	Oncology_II	OID31310	P09914	12.2074
IFIT3	Oncology_II	OID31283	O14879	36.1204
IFNAR1	Oncology_II	OID31491	P17181	100
IFNG	Inflammation	OID20495	P01579	86.4548
IFNGR1	Inflammation	OID20678	P15260	100
IFNGR2	Neurology	OID20941	P38484	100
IFNL1	Neurology	OID20795	Q8IU54	3.67893
IFNL2	Neurology_II	OID30791	Q8IZJ0	13.3779
IFNLR1	Inflammation	OID20506	Q8IU57	100
IFNW1	Cardiometabolic_II	OID30129	P05000	19.8997
IFT20	Neurology_II	OID30962	Q8IY31	28.5953
IGBP1	Neurology_II	OID31059	P78318	99.8328
IGDCC3	Neurology_II	OID30862	Q8IVU1	10.7023
IGDCC4	Cardiometabolic_II	OID30402	Q8TDY8	100
IGF1R	Oncology	OID21274	P08069	100
IGF2BP3	Cardiometabolic_II	OID30112	O00425	14.3813
IGF2R	Neurology	OID21146	P11717	100
IGFBP1	Cardiometabolic	OID20246	P08833	100
IGFBP2	Cardiometabolic	OID20325	P18065	100
IGFBP3	Cardiometabolic	OID20398	P17936	100
IGFBP4	Neurology	OID21158	P22692	100
IGFBP6	Cardiometabolic	OID20413	P24592	100
IGFBP7	Cardiometabolic	OID20236	Q16270	100
IGFBPL1	Cardiometabolic	OID20155	Q8WX77	100
IGFL4	Inflammation_II	OID30500	Q6B9Z1	29.5987
IGHMBP2	Cardiometabolic_II	OID30123	P38935	65.2174
IGLC2	Inflammation_II	OID30740	P0DOY2	99.8328
IGLON5	Oncology_II	OID31169	A6NGN9	33.1104
IGSF21	Cardiometabolic_II	OID30210	Q96ID5	100
IGSF3	Oncology	OID21312	O75054	100
IGSF8	Cardiometabolic	OID20167	Q969P0	100
IGSF9	Cardiometabolic_II	OID30330	Q9P2J2	100
IKBKG	Inflammation	OID20544	Q9Y6K9	100
IKZF2	Oncology	OID21213	Q9UKS7	12.709
IL10	Inflammation	OID20431	P22301	84.6154
IL10RA	Inflammation	OID20420	Q13651	69.8997
IL10RB	Inflammation	OID20696	Q08334	100
IL11	Inflammation	OID20455	P20809	9.53177
IL12A_IL12B	Oncology	OID21327	P29459_P29460	100
IL12B	Inflammation	OID20666	P29460	100
IL12RB1	Inflammation	OID20486	P42701	65.3846
IL12RB2	Inflammation_II	OID30422	Q99665	7.19064
IL13	Inflammation	OID20430	P35225	27.592
IL13RA1	Oncology	OID21504	P78552	100
IL13RA2	Neurology_II	OID30841	Q14627	7.85953
IL15	Inflammation	OID20562	P40933	100
IL15RA	Inflammation	OID20498	Q13261	74.7492
IL16	Inflammation	OID20633	Q14005	100
IL17A	Inflammation	OID20469	Q16552	26.7559
IL17C	Inflammation	OID20477	Q9P0M4	94.8161
IL17D	Inflammation	OID20481	Q8TAD2	100
IL17F	Inflammation	OID20456	Q96PD4	31.6054
IL17RA	Neurology	OID21089	Q96F46	100
IL17RB	Inflammation	OID20585	Q9NRM6	100
IL18	Inflammation	OID20694	Q14116	100
IL18BP	Cardiometabolic	OID20348	O95998	100
IL18R1	Inflammation	OID20652	Q13478	100
IL18RAP	Neurology	OID20900	O95256	99.8328
IL19	Cardiometabolic	OID20158	Q9UHD0	99.8328
IL1A	Inflammation	OID20488	P01583	21.4047
IL1B	Inflammation	OID20427	P01584	51.505
IL1R1	Neurology	OID21116	P14778	100
IL1R2	Inflammation	OID20757	P27930	100
IL1RAP	Neurology	OID21126	Q9NPH3	100
IL1RL1	Cardiometabolic	OID20250	Q01638	100
IL1RL2	Inflammation	OID20487	Q9HB29	100
IL1RN	Inflammation	OID20700	P18510	100
IL2	Inflammation	OID20419	P60568	0.668896
IL20	Inflammation	OID20453	Q9NYY1	12.3746
IL20RA	Inflammation	OID20422	Q9UHF4	48.9967
IL20RB	Inflammation_II	OID30461	Q6UXL0	0.334448
IL21R	Inflammation_II	OID30441	Q9HBE5	9.36455
IL22	Oncology_II	OID31407	Q9GZX6	99.3311
IL22RA1	Inflammation	OID20449	Q8N6P7	55.1839
IL24	Inflammation	OID20440	Q13007	5.51839
IL25	Oncology_II	OID31243	Q9H293	6.35452
IL2RA	Cardiometabolic	OID20267	P01589	100
IL2RB	Inflammation	OID20450	P14784	22.9097
IL2RG	Oncology_II	OID31361	P31785	93.8127
IL3	Oncology_II	OID31229	P08700	8.3612
IL31	Inflammation_II	OID30487	Q6EBC2	33.612
IL31RA	Inflammation_II	OID30475	Q8NI17	96.6555
IL32	Inflammation	OID20605	P24001	100
IL33	Inflammation	OID20428	O95760	10.7023
IL34	Neurology	OID20809	Q6ZMJ4	38.1271
IL36A	Inflammation_II	OID30472	Q9UHA7	6.85619
IL36G	Inflammation_II	OID30551	Q9NZH8	93.4783
IL3RA	Inflammation	OID20461	P26951	62.8763
IL4	Inflammation	OID20426	P05112	17.3913
IL4R	Inflammation	OID20576	P24394	100
IL5	Inflammation	OID20472	P05113	21.5719
IL5RA	Inflammation	OID20601	Q01344	100
IL6	Cardiometabolic	OID20101	P05231	99.6656
IL6	Inflammation	OID20563	P05231	94.3144
IL6	Neurology	OID20911	P05231	99.8328
IL6	Oncology	OID21276	P05231	100
IL6R	Cardiometabolic	OID20385	P08887	100
IL6ST	Cardiometabolic	OID20147	P40189	100
IL7	Inflammation	OID20535	P13232	98.1605
IL7R	Neurology	OID21136	P16871	100
IL9	Oncology_II	OID31298	P15248	13.8796
ILKAP	Neurology	OID20855	Q9H0C8	66.5552
IMMT	Oncology_II	OID31397	Q16891	98.1605
IMPA1	Neurology	OID20907	P29218	62.0401
IMPACT	Neurology_II	OID31112	Q9P2X3	100
IMPG1	Neurology_II	OID30814	Q17R60	68.5619
ING1	Neurology	OID20853	Q9UK53	54.8495
INHBB	Inflammation_II	OID30625	P09529	100
INHBC	Neurology	OID21093	P55103	100
INPP1	Oncology	OID21345	P49441	100
INPP5D	Cardiometabolic_II	OID30259	Q92835	100
INPP5J	Neurology_II	OID30975	Q15735	92.8094
INPPL1	Oncology	OID21314	O15357	100
INSL3	Neurology_II	OID31129	P51460	35.786
INSL4	Oncology_II	OID31370	Q14641	68.5619
INSL5	Oncology_II	OID31448	Q9Y5Q6	100
INSR	Inflammation_II	OID30566	P06213	69.0635
IPCEF1	Neurology	OID20977	Q8WWN9	100
IQGAP2	Oncology	OID21361	Q13576	94.6488
IRAG2	Cardiometabolic	OID20085	Q12912	91.3043
IRAK1	Inflammation	OID20485	P51617	91.4716
IRAK4	Inflammation	OID20577	Q9NWZ3	100
ISLR2	Neurology	OID20889	Q6UXK2	97.1572
ISM1	Inflammation	OID20538	B1AKI9	100
ISM2	Cardiometabolic_II	OID30365	Q6H9L7	23.5786
IST1	Oncology_II	OID31497	P53990	99.8328
ITGA11	Inflammation	OID20581	Q9UKX5	100
ITGA2	Inflammation_II	OID30570	P17301	100
ITGA5	Neurology	OID21139	P08648	100
ITGA6	Inflammation	OID20528	P23229	96.1538
ITGAL	Inflammation_II	OID30537	P20701	99.1639
ITGAM	Neurology	OID21071	P11215	100
ITGAV	Oncology	OID21416	P06756	100
ITGAX	Oncology_II	OID31325	P20702	22.5753
ITGB1	Cardiometabolic	OID20376	P05556	100
ITGB1BP1	Oncology	OID21268	O14713	29.9331
ITGB1BP2	Cardiometabolic	OID20112	Q9UKP3	98.8294
ITGB2	Cardiometabolic	OID20315	P05107	100
ITGB5	Oncology	OID21522	P18084	100
ITGB6	Inflammation	OID20493	P18564	100
ITGB7	Oncology	OID21393	P26010	100
ITGBL1	Cardiometabolic_II	OID30408	O95965	100
ITIH1	Inflammation_II	OID30722	P19827	100
ITIH3	Cardiometabolic	OID20352	Q06033	100
ITIH4	Inflammation_II	OID30762	Q14624	100
ITIH5	Oncology_II	OID31430	Q86UX2	33.1104
ITM2A	Inflammation	OID20504	O43736	100
ITPA	Cardiometabolic_II	OID30082	Q9BY32	49.6656
ITPR1	Cardiometabolic_II	OID30216	Q14643	89.9666
ITPRIP	Neurology_II	OID30860	Q8IWB1	24.9164
IVD	Neurology	OID20833	P26440	41.806
IZUMO1	Oncology_II	OID31159	Q8IYV9	19.398
JAM2	Neurology	OID21064	P57087	100
JAM3	Inflammation_II	OID30586	Q9BX67	100
JCHAIN	Inflammation	OID20494	P01591	54.6823
JMJD1C	Oncology_II	OID31172	Q15652	18.2274
JPT2	Oncology_II	OID31520	Q9H910	100
JUN	Inflammation	OID20424	P05412	22.5753
KAZALD1	Oncology	OID21339	Q96I82	100
KAZN	Oncology_II	OID31481	Q674X7	99.3311
KCNC4	Neurology_II	OID30813	Q03721	33.2776
KCNH2	Neurology_II	OID30899	Q12809	28.7625
KCNIP4	Neurology	OID20813	Q6PIL6	13.2107
KCTD5	Neurology_II	OID31148	Q9NXV2	100
KDM3A	Inflammation_II	OID30426	Q9Y4C1	13.8796
KDR	Oncology	OID21497	P35968	100
KEL	Neurology	OID20881	P23276	100
KHDC3L	Oncology_II	OID31245	Q587J8	20.5686
KHK	Cardiometabolic_II	OID30241	P50053	100
KIAA0319	Neurology_II	OID31094	Q5VV43	100
KIAA1549	Oncology_II	OID31307	Q9HCM3	23.2441
KIAA1549L	Oncology_II	OID31312	Q6ZVL6	7.02341
KIAA2013	Oncology_II	OID31392	Q8IYS2	31.7726
KIF1C	Cardiometabolic_II	OID30163	O43896	98.9967
KIF20B	Neurology_II	OID30816	Q96Q89	31.7726
KIF22	Cardiometabolic_II	OID30175	Q14807	76.7559
KIFBP	Oncology	OID21320	Q96EK5	99.8328
KIR2DL2	Oncology_II	OID31431	P43627	99.6656
KIR2DL3	Oncology	OID21196	P43628	99.4983
KIR2DS4	Oncology_II	OID31432	P43632	73.2441
KIR3DL1	Oncology	OID21185	P43629	72.7425
KIR3DL2	Oncology_II	OID31191	P43630	43.1438
KIRREL1	Neurology_II	OID30806	Q96J84	30.9365
KIRREL2	Neurology	OID20873	Q6UWL6	99.1639
KIT	Cardiometabolic	OID20370	P10721	100
KITLG	Cardiometabolic	OID20196	P21583	100
KLB	Neurology	OID20888	Q86Z14	76.5886
KLF4	Neurology_II	OID30808	O43474	68.8963
KLHL41	Neurology_II	OID30986	O60662	93.1438
KLK1	Oncology	OID21499	P06870	100
KLK10	Oncology	OID21523	O43240	100
KLK11	Oncology	OID21518	Q9UBX7	100
KLK12	Oncology	OID21201	Q9UKR0	72.408
KLK13	Oncology	OID21291	Q9UKR3	100
KLK14	Oncology	OID21407	Q9P0G3	100
KLK15	Oncology_II	OID31427	Q9H2R5	99.3311
KLK3	Cardiometabolic_II	OID30364	P07288	18.7291
KLK4	Oncology	OID21391	Q9Y5K2	100
KLK6	Oncology	OID21526	Q92876	100
KLK7	Inflammation_II	OID30652	P49862	100
KLK8	Oncology	OID21517	O60259	100
KLKB1	Inflammation_II	OID30760	P03952	100
KLRB1	Inflammation	OID20629	Q12918	100
KLRC1	Neurology_II	OID30855	P26715	48.495
KLRD1	Inflammation	OID20632	Q13241	100
KLRF1	Inflammation_II	OID30464	Q9NZS2	100
KLRK1	Neurology_II	OID31082	P26718	100
KNG1	Inflammation_II	OID30695	P01042	100
KRT14	Neurology	OID20800	P02533	7.19064
KRT17	Cardiometabolic_II	OID30092	Q04695	5.18395
KRT18	Oncology	OID21296	P05783	100
KRT19	Inflammation	OID20596	P08727	100
KRT5	Neurology	OID20860	P13647	55.3512
KRT6C	Cardiometabolic_II	OID30169	P48668	6.68896
KRT8	Neurology_II	OID30865	P05787	25.4181
KYAT1	Cardiometabolic	OID20232	Q16773	100
KYNU	Inflammation	OID20669	Q16719	100
L1CAM	Oncology	OID21484	P32004	100
L3HYPDH	Cardiometabolic_II	OID30314	Q96EM0	100
LACRT	Oncology_II	OID31367	Q9GZZ8	84.7826
LACTB2	Cardiometabolic	OID20150	Q53H82	100
LAG3	Oncology	OID21315	P18627	100
LAIR1	Inflammation	OID20737	Q6GTX8	100
LAIR2	Neurology	OID20965	Q6ISS4	97.3244
LAMA1	Cardiometabolic_II	OID30057	P25391	12.0401
LAMA4	Inflammation	OID20769	Q16363	100
LAMB1	Cardiometabolic_II	OID30280	P07942	100
LAMP1	Cardiometabolic_II	OID30416	P11279	100
LAMP2	Neurology	OID21035	P13473	100
LAMP3	Inflammation	OID20638	Q9UQV4	100
LAMTOR5	Oncology_II	OID31396	O43504	29.097
LAP3	Inflammation	OID20436	P28838	76.4214
LARP1	Oncology_II	OID31372	Q6PKG0	73.5786
LAT	Inflammation	OID20640	O43561	100
LAT2	Oncology	OID21292	Q9GZY6	99.4983
LATS1	Inflammation_II	OID30523	O95835	40.301
LAYN	Neurology	OID20970	Q6UX15	100
LBP	Cardiometabolic	OID20355	P18428	100
LBR	Neurology	OID21034	Q14739	100
LCAT	Inflammation_II	OID30677	P04180	100
LCN15	Neurology_II	OID31032	Q6UWW0	99.8328
LCN2	Cardiometabolic	OID20392	P80188	100
LCP1	Cardiometabolic_II	OID30367	P13796	100
LDLR	Cardiometabolic	OID20240	P01130	100
LDLRAP1	Neurology_II	OID31068	Q5SW96	76.2542
LECT2	Cardiometabolic_II	OID30320	O14960	99.8328
LEFTY2	Oncology	OID21454	O00292	100
LEG1	Inflammation_II	OID30608	Q6P5S2	100
LELP1	Neurology_II	OID30845	Q5T871	25.0836
LEO1	Neurology_II	OID30991	Q8WVC0	61.3712
LEP	Cardiometabolic	OID20187	P41159	100
LEPR	Cardiometabolic	OID20128	P48357	100
LETM1	Neurology_II	OID31018	O95202	57.8595
LGALS1	Cardiometabolic	OID20154	P09382	100
LGALS3	Cardiometabolic	OID20284	P17931	100
LGALS3BP	Inflammation_II	OID30765	Q08380	100
LGALS4	Inflammation	OID20748	P56470	100
LGALS7_LGALS7B	Oncology	OID21406	P47929	100
LGALS8	Neurology	OID21041	O00214	100
LGALS9	Inflammation	OID20781	O00182	100
LGMN	Inflammation	OID20773	Q99538	100
LHB	Oncology	OID21248	P01229	90.301
LHPP	Inflammation	OID20749	Q9H008	100
LIF	Neurology	OID20824	P15018	25.5853
LIFR	Inflammation	OID20606	P42702	100
LILRA2	Neurology	OID21152	Q8N149	100
LILRA3	Cardiometabolic_II	OID30376	Q8N6C8	94.3144
LILRA4	Cardiometabolic_II	OID30162	P59901	16.0535
LILRA5	Cardiometabolic	OID20209	A6NI73	100
LILRA6	Cardiometabolic_II	OID30346	Q6PI73	100
LILRB1	Cardiometabolic	OID20323	Q8NHL6	100
LILRB2	Cardiometabolic	OID20301	Q8N423	100
LILRB4	Inflammation	OID20429	Q8NHJ6	100
LILRB5	Cardiometabolic	OID20324	O75023	100
LIPF	Cardiometabolic_II	OID30266	P07098	100
LMNB1	Oncology_II	OID31501	P20700	74.0803
LMNB2	Neurology_II	OID31109	Q03252	100
LMOD1	Cardiometabolic_II	OID30212	P29536	100
LMOD1	Inflammation_II	OID30547	P29536	100
LMOD1	Neurology_II	OID31014	P29536	100
LMOD1	Oncology_II	OID31416	P29536	99.8328
LMOD2	Neurology_II	OID30864	Q6P5Q4	31.9398
LONP1	Cardiometabolic_II	OID30219	P36776	89.2977
LPA	Inflammation_II	OID30747	P08519	100
LPCAT2	Oncology	OID21290	Q7L5N7	96.3211
LPL	Cardiometabolic	OID20188	P06858	100
LPO	Neurology	OID20963	P22079	100
LPP	Cardiometabolic_II	OID30190	Q93052	74.5819
LRCH4	Cardiometabolic_II	OID30191	O75427	100
LRFN2	Neurology_II	OID30895	Q9ULH4	21.2375
LRG1	Inflammation_II	OID30751	P02750	100
LRIG1	Oncology	OID21429	Q96JA1	100
LRIG3	Inflammation_II	OID30450	Q6UXM1	1.00334
LRP1	Oncology	OID21293	Q07954	100
LRP11	Cardiometabolic	OID20185	Q86VZ4	100
LRP2	Neurology_II	OID30960	P98164	25.9197
LRP2BP	Neurology_II	OID30907	Q9P2M1	21.2375
LRPAP1	Neurology	OID21059	P30533	100
LRRC25	Oncology	OID21333	Q8N386	100
LRRC37A2	Oncology_II	OID31440	A6NM11	100
LRRC38	Neurology_II	OID30924	Q5VT99	34.6154
LRRC59	Cardiometabolic_II	OID30361	Q96AG4	51.3378
LRRFIP1	Oncology_II	OID31344	Q32MZ4	93.311
LRRN1	Inflammation	OID20438	Q6UXK5	100
LRTM1	Neurology_II	OID30906	Q9HBL6	25.7525
LRTM2	Neurology_II	OID31020	Q8N967	100
LSM1	Oncology	OID21210	O15116	23.0769
LSM8	Oncology_II	OID31269	O95777	28.2609
LSP1	Inflammation	OID20530	P33241	100
LTA	Inflammation	OID20586	P01374	100
LTA4H	Oncology	OID21452	P09960	27.9264
LTB	Oncology_II	OID31383	Q06643	56.1873
LTBP2	Cardiometabolic	OID20254	Q14767	100
LTBP3	Oncology	OID21191	Q9NS15	100
LTBR	Inflammation	OID20768	P36941	100
LTO1	Inflammation	OID20434	Q8WV07	8.19398
LUZP2	Oncology_II	OID31402	Q86TE4	100
LXN	Neurology	OID21003	Q9BS40	100
LY6D	Inflammation	OID20708	Q14210	100
LY75	Inflammation	OID20580	O60449	100
LY9	Inflammation	OID20670	Q9HBG7	100
LY96	Neurology	OID20945	Q9Y6Y9	100
LYAR	Oncology	OID21264	Q9NX58	13.7124
LYN	Oncology	OID21350	P07948	100
LYPD1	Neurology	OID20821	Q8N2G4	32.9431
LYPD3	Oncology	OID21530	O95274	100
LYPD8	Oncology	OID21251	Q6UX82	57.5251
LYPLA2	Neurology_II	OID30817	O95372	28.0936
LYSMD3	Neurology_II	OID30950	Q7Z3D4	96.1538
LYVE1	Inflammation_II	OID30728	Q9Y5Y7	100
LYZL2	Oncology_II	OID31180	Q7Z4W2	61.3712
LZTFL1	Inflammation_II	OID30637	Q9NQ48	98.1605
M6PR	Cardiometabolic_II	OID30208	P20645	61.204
MAD1L1	Neurology	OID20904	Q9Y6D9	100
MAEA	Oncology	OID21206	Q7L5Y9	42.1405
MAG	Neurology_II	OID30967	P20916	89.4649
MAGEA3	Oncology_II	OID31331	P43357	9.86622
MAGED1	Oncology	OID21181	Q9Y5V3	17.2241
MAMDC2	Cardiometabolic_II	OID30309	Q7Z304	100
MAMDC4	Oncology_II	OID31342	Q6UXC1	99.8328
MAN1A2	Cardiometabolic_II	OID30262	O60476	100
MAN2B2	Cardiometabolic_II	OID30306	Q9Y2E5	100
MANEAL	Oncology_II	OID31244	Q5VSG8	51.1706
MANF	Inflammation	OID20707	P55145	100
MANSC1	Oncology	OID21492	Q9H8J5	100
MANSC4	Cardiometabolic_II	OID30141	A6NHS7	25.0836
MAP1LC3A	Neurology_II	OID30868	Q9H492	31.6054
MAP1LC3B2	Cardiometabolic_II	OID30074	A6NCE7	6.35452
MAP2	Neurology_II	OID31138	P11137	22.9097
MAP2K1	Oncology_II	OID31468	Q02750	100
MAP2K6	Inflammation	OID20552	P52564	100
MAP3K5	Oncology	OID21253	Q99683	62.8763
MAP4K5	Neurology	OID20899	Q9Y4K4	99.6656
MAPK13	Oncology_II	OID31205	O15264	7.35786
MAPK9	Inflammation	OID20557	P45984	95.9866
MAPKAPK2	Oncology_II	OID31293	P49137	64.214
MAPRE3	Oncology_II	OID31177	Q9UPY8	13.5452
MAPT	Neurology	OID20830	P10636	0.501672
MARCO	Cardiometabolic	OID20210	Q9UEW3	100
MARS1	Inflammation_II	OID30658	P56192	100
MASP1	Neurology	OID20954	P48740	100
MATN2	Inflammation	OID20767	O00339	100
MATN3	Neurology	OID20979	O15232	100
MAVS	Oncology	OID21204	Q7Z434	100
MAX	Neurology	OID20877	P61244	79.5987
MB	Cardiometabolic	OID20263	P02144	100
MBL2	Inflammation_II	OID30759	P11226	99.8328
MCAM	Cardiometabolic	OID20343	P43121	100
MCEE	Neurology_II	OID31033	Q96PE7	20.903
MCEMP1	Inflammation_II	OID30501	Q8IX19	92.4749
MCFD2	Cardiometabolic	OID20171	Q8NI22	100
MCTS1	Oncology_II	OID31444	Q9ULC4	5.01672
MDGA1	Neurology	OID20951	Q8NFP4	100
MDH1	Inflammation_II	OID30669	P40925	100
MDK	Oncology	OID21489	P21741	100
MDM1	Neurology_II	OID30945	Q8TC05	29.4314
MECR	Cardiometabolic_II	OID30274	Q9BV79	95.9866
MED18	Oncology	OID21236	Q9BUE0	97.1572
MED21	Cardiometabolic_II	OID30066	Q13503	7.69231
MEGF10	Inflammation	OID20746	Q96KG7	100
MEGF11	Cardiometabolic_II	OID30099	A6BM72	99.6656
MEGF9	Cardiometabolic	OID20285	Q9H1U4	100
MELTF	Cardiometabolic_II	OID30347	P08582	100
MENT	Inflammation_II	OID30595	Q9BUN1	100
MEP1A	Oncology_II	OID31459	Q16819	100
MEP1B	Cardiometabolic	OID20168	Q16820	98.1605
MEPE	Inflammation	OID20753	Q9NQ76	100
MERTK	Inflammation	OID20657	Q12866	100
MESD	Neurology	OID21099	Q14696	100
MET	Cardiometabolic	OID20269	P08581	100
METAP1	Neurology	OID20815	P53582	1.50502
METAP1D	Inflammation	OID20519	Q6UB28	98.6622
METAP2	Oncology	OID21437	P50579	100
MFAP3	Cardiometabolic	OID20057	P55082	53.5117
MFAP3L	Neurology_II	OID30933	O75121	26.4214
MFAP4	Inflammation_II	OID30598	P55083	100
MFAP5	Cardiometabolic	OID20239	Q13361	100
MFGE8	Neurology	OID21134	Q08431	100
MGLL	Inflammation	OID20711	Q99685	100
MGMT	Inflammation	OID20588	P16455	100
MIA	Oncology	OID21531	Q16674	100
MICALL2	Neurology_II	OID30889	Q8IY33	28.5953
MICB_MICA	Inflammation	OID20593	Q29980_Q29983	94.6488
MIF	Neurology	OID21073	P14174	100
MILR1	Inflammation	OID20482	Q7Z6M3	100
MINDY1	Oncology_II	OID31399	Q8N5J2	58.8629
MINK1	Neurology_II	OID31156	Q8N4C8	95.6522
MITD1	Neurology	OID20959	Q8WV92	100
MKI67	Inflammation_II	OID30455	P46013	83.4448
MLLT1	Oncology_II	OID31211	Q03111	29.9331
MLN	Inflammation	OID20541	P12872	100
MME	Oncology	OID21307	P08473	100
MMP1	Inflammation	OID20672	P03956	100
MMP10	Inflammation	OID20687	P09238	100
MMP12	Oncology	OID21439	P39900	100
MMP13	Neurology	OID20807	P45452	18.7291
MMP15	Cardiometabolic_II	OID30299	P51511	10.0334
MMP3	Neurology	OID21083	P08254	100
MMP7	Cardiometabolic	OID20087	P09237	100
MMP8	Neurology	OID21019	P22894	100
MMP9	Neurology	OID21103	P14780	100
MMUT	Cardiometabolic_II	OID30159	P22033	7.02341
MN1	Neurology_II	OID30908	Q10571	28.0936
MNAT1	Oncology_II	OID31327	P51948	32.7759
MNDA	Cardiometabolic	OID20156	P41218	100
MOCS2	Inflammation_II	OID30638	O96007	100
MOG	Oncology	OID21384	Q16653	100
MORC3	Neurology_II	OID31073	Q14149	54.1806
MORF4L1	Oncology_II	OID31257	Q9UBU8	10.7023
MORF4L2	Oncology_II	OID31160	Q15014	10.2007
MORN4	Oncology_II	OID31217	Q8NDC4	12.8763
MPHOSPH8	Cardiometabolic	OID20092	Q99549	67.3913
MPI	Oncology	OID21288	P34949	100
MPIG6B	Inflammation	OID20779	O95866	100
MPO	Neurology	OID21100	P05164	100
MPRIP	Oncology_II	OID31420	Q6WCQ1	98.495
MRC1	Inflammation_II	OID30694	P22897	100
MRI1	Neurology_II	OID30891	Q9BV20	99.6656
MRPL24	Cardiometabolic_II	OID30178	Q96A35	9.0301
MRPL28	Neurology_II	OID31023	Q13084	21.9064
MRPL46	Neurology	OID20858	Q9H2W6	11.8729
MRPL52	Oncology_II	OID31239	Q86TS9	1.83946
MRPL58	Neurology_II	OID31036	Q14197	31.9398
MRPS16	Inflammation_II	OID30489	Q9Y3D3	3.17726
MSLN	Oncology	OID21380	Q13421	100
MSLNL	Neurology_II	OID30939	Q96KJ4	32.7759
MSMB	Cardiometabolic	OID20275	P08118	99.8328
MSR1	Neurology	OID21063	P21757	100
MSRA	Oncology	OID21513	Q9UJ68	100
MST1	Inflammation_II	OID30713	P26927	99.3311
MSTN	Cardiometabolic	OID20115	O14793	100
MTDH	Inflammation_II	OID30538	Q86UE4	87.4582
MTHFD2	Neurology_II	OID31078	P13995	6.68896
MTHFSD	Oncology_II	OID31305	Q2M296	39.4649
MTIF3	Oncology_II	OID31513	Q9H2K0	89.4649
MTPN	Cardiometabolic	OID20080	P58546	4.01338
MTR	Cardiometabolic_II	OID30110	Q99707	10.8696
MTSS1	Oncology_II	OID31492	O43312	87.6254
MTSS2	Oncology_II	OID31409	Q765P7	96.8227
MTUS1	Oncology_II	OID31315	Q9ULD2	96.99
MUC13	Neurology	OID20866	Q9H3R2	98.9967
MUC16	Oncology	OID21378	Q8WXI7	6.18729
MUC2	Cardiometabolic_II	OID30377	Q02817	98.495
MUCL3	Oncology_II	OID31170	Q3MIW9	7.02341
MVK	Inflammation	OID20459	Q03426	85.786
MXRA8	Inflammation_II	OID30583	Q9BRK3	100
MYBPC1	Cardiometabolic_II	OID30296	Q00872	99.8328
MYBPC2	Cardiometabolic_II	OID30199	Q14324	58.6957
MYCBP2	Neurology_II	OID30996	O75592	100
MYDGF	Cardiometabolic_II	OID30313	Q969H8	100
MYH4	Cardiometabolic_II	OID30061	Q9Y623	27.0903
MYH7B	Oncology_II	OID31178	A7E2Y1	10.8696
MYH9	Cardiometabolic_II	OID30382	P35579	100
MYL1	Cardiometabolic_II	OID30120	P05976	8.19398
MYL3	Cardiometabolic_II	OID30251	P08590	100
MYL4	Cardiometabolic_II	OID30245	P12829	95.9866
MYL6B	Neurology_II	OID30936	P14649	15.3846
MYLPF	Neurology_II	OID30917	Q96A32	68.8963
MYO6	Neurology_II	OID30989	Q9UM54	5.01672
MYO9B	Inflammation	OID20451	Q13459	41.1371
MYOC	Neurology	OID21121	Q99972	100
MYOM1	Neurology_II	OID30834	P52179	6.02007
MYOM2	Cardiometabolic_II	OID30131	P54296	28.4281
MYOM3	Inflammation_II	OID30633	Q5VTT5	100
MZB1	Inflammation	OID20732	Q8WU39	100
MZT1	Oncology	OID21186	Q08AG7	31.6054
NAA10	Cardiometabolic_II	OID30188	P41227	36.2876
NAA80	Neurology_II	OID30893	Q93015	84.9498
NAAA	Neurology	OID20931	Q02083	100
NACC1	Oncology_II	OID31393	Q96RE7	75.0836
NADK	Cardiometabolic	OID20178	O95544	100
NAGA	Inflammation_II	OID30509	P17050	78.9298
NAGK	Cardiometabolic_II	OID30271	Q9UJ70	100
NAGPA	Inflammation_II	OID30643	Q9UK23	100
NAMPT	Oncology	OID21227	P43490	58.0268
NAP1L4	Oncology_II	OID31475	Q99733	100
NAPRT	Neurology_II	OID31114	Q6XQN6	91.3043
NARS1	Neurology_II	OID31035	O43776	62.3746
NBL1	Oncology	OID21486	P41271	100
NBN	Inflammation	OID20442	O60934	98.1605
NCAM1	Cardiometabolic	OID20354	P13591	100
NCAM2	Neurology	OID21095	O15394	100
NCAN	Neurology	OID21055	O14594	100
NCF2	Inflammation	OID20567	P19878	100
NCK2	Inflammation	OID20683	O43639	99.8328
NCLN	Inflammation	OID20448	Q969V3	9.699
NCR1	Inflammation	OID20566	O76036	100
NCR3LG1	Oncology_II	OID31490	Q68D85	100
NCS1	Oncology	OID21458	P62166	100
NDRG1	Neurology	OID20792	Q92597	77.7592
NDST1	Oncology_II	OID31369	P52848	26.2542
NDUFA2	Cardiometabolic_II	OID30073	O43678	27.2575
NDUFA5	Inflammation_II	OID30520	Q16718	17.7258
NDUFB7	Oncology_II	OID31521	P17568	70.4013
NDUFS6	Oncology	OID21224	O75380	78.0936
NEB	Cardiometabolic_II	OID30105	P20929	65.2174
NECAP2	Cardiometabolic_II	OID30089	Q9NVZ3	75.9197
NECTIN1	Inflammation_II	OID30545	Q15223	45.9866
NECTIN2	Cardiometabolic	OID20222	Q92692	100
NECTIN4	Oncology	OID21490	Q96NY8	100
NEDD4L	Inflammation_II	OID30521	Q96PU5	98.1605
NEDD9	Inflammation_II	OID30503	Q14511	14.7157
NEFL	Neurology	OID20871	P07196	99.6656
NEK7	Oncology_II	OID31250	Q8TDX7	51.6722
NELL1	Oncology	OID21494	Q92832	100
NELL2	Inflammation	OID20706	Q99435	100
NENF	Oncology_II	OID31354	Q9UMX5	32.6087
NEO1	Neurology_II	OID31066	Q92859	100
NEXN	Inflammation_II	OID30678	Q0ZGT2	92.1405
NFASC	Inflammation	OID20634	O94856	97.6589
NFAT5	Inflammation_II	OID30522	O94916	13.3779
NFATC1	Inflammation	OID20545	O95644	100
NFATC3	Inflammation	OID20470	Q12968	18.3946
NFE2	Cardiometabolic_II	OID30268	Q16621	100
NFIC	Neurology_II	OID30988	P08651	41.806
NFKB1	Cardiometabolic_II	OID30160	P19838	99.8328
NFKB2	Oncology_II	OID31258	Q00653	39.2977
NFKBIE	Oncology	OID21212	O00221	73.913
NFU1	Oncology_II	OID31510	Q9UMS0	95.4849
NFX1	Cardiometabolic_II	OID30158	Q12986	66.5552
NFYA	Cardiometabolic_II	OID30134	P23511	56.689
NGF	Neurology	OID20920	P01138	0.167224
NGFR	Cardiometabolic_II	OID30300	P08138	44.9833
NGRN	Neurology_II	OID31115	Q9NPE2	49.4983
NHLRC3	Inflammation_II	OID30614	Q5JS37	100
NID1	Cardiometabolic	OID20362	P14543	100
NID2	Neurology	OID21085	Q14112	100
NINJ1	Oncology	OID21167	Q92982	69.8997
NIT1	Cardiometabolic_II	OID30252	Q86X76	100
NIT2	Cardiometabolic_II	OID30336	Q9NQR4	100
NLGN1	Neurology_II	OID30900	Q8N2Q7	32.9431
NLGN2	Neurology_II	OID30878	Q8NFZ4	11.8729
NME1	Inflammation_II	OID30451	P15531	8.02676
NME3	Inflammation	OID20789	Q13232	100
NMI	Oncology_II	OID31378	Q13287	96.99
NMNAT1	Neurology	OID20913	Q9HAN9	100
NMRK2	Oncology_II	OID31163	Q9NPI5	13.0435
NMT1	Neurology_II	OID31021	P30419	61.0368
NOMO1	Neurology	OID21106	Q15155	100
NOP56	Cardiometabolic_II	OID30055	O00567	73.7458
NOS1	Neurology	OID20863	P29475	94.1472
NOS2	Cardiometabolic_II	OID30087	P35228	86.2876
NOS3	Neurology	OID20834	P29474	66.0535
NOTCH1	Cardiometabolic	OID20311	P46531	100
NOTCH2	Cardiometabolic_II	OID30407	Q04721	100
NOTCH3	Cardiometabolic	OID20253	Q9UM47	100
NPC2	Cardiometabolic_II	OID30418	P61916	100
NPDC1	Cardiometabolic	OID20205	Q9NQX5	100
NPHS1	Inflammation_II	OID30540	O60500	93.1438
NPHS2	Inflammation_II	OID30462	Q9NP85	42.3077
NPL	Cardiometabolic_II	OID30329	Q9BXD5	100
NPM1	Neurology	OID20961	P06748	99.6656
NPPB	Cardiometabolic	OID20049	P16860	33.4448
NPPC	Inflammation	OID20568	P23582	100
NPR1	Cardiometabolic_II	OID30116	P16066	34.1137
NPTN	Oncology	OID21235	Q9Y639	76.9231
NPTX1	Neurology	OID21074	Q15818	100
NPTX2	Cardiometabolic_II	OID30390	P47972	100
NPTXR	Cardiometabolic	OID20191	O95502	100
NPY	Oncology	OID21388	P01303	100
NRCAM	Cardiometabolic	OID20229	Q92823	100
NRGN	Inflammation_II	OID30674	Q92686	98.8294
NRN1	Neurology_II	OID30983	Q9NPD7	9.86622
NRP1	Cardiometabolic	OID20390	O14786	100
NRP2	Neurology	OID21081	O60462	100
NRTN	Inflammation	OID20465	Q99748	18.5619
NRXN3	Neurology_II	OID30901	Q9Y4C0	21.5719
NSFL1C	Neurology	OID21022	Q9UNZ2	100
NT5C	Cardiometabolic_II	OID30294	Q8TCD5	100
NT5C1A	Neurology_II	OID31102	Q9BXI3	100
NT5C3A	Inflammation	OID20553	Q9H0P0	100
NT5E	Oncology	OID21498	P21589	100
NTF3	Inflammation	OID20591	P20783	100
NTF4	Oncology	OID21208	P34130	63.5452
NTRK2	Cardiometabolic	OID20136	Q16620	100
NTRK3	Neurology	OID21057	Q16288	100
NTproBNP	Cardiometabolic	OID20125	NTproBNP	88.2943
NUB1	Inflammation	OID20510	Q9Y5A7	99.4983
NUBP1	Oncology_II	OID31412	P53384	15.8863
NUCB2	Oncology	OID21448	P80303	100
NUDC	Inflammation	OID20623	Q9Y266	100
NUDT10	Cardiometabolic_II	OID30198	Q8NFP7	7.69231
NUDT15	Cardiometabolic_II	OID30102	Q9NV35	27.7592
NUDT16	Oncology_II	OID31484	Q96DE0	100
NUDT2	Oncology	OID21308	P50583	49.6656
NUDT5	Neurology	OID21115	Q9UKK9	100
NUMB	Inflammation_II	OID30568	P49757	100
NUP50	Cardiometabolic_II	OID30100	Q9UKX7	11.3712
NXPE4	Cardiometabolic_II	OID30076	Q6UWF7	31.1037
NXPH1	Neurology	OID20849	P58417	74.5819
NXPH3	Inflammation_II	OID30565	O95157	100
OBP2B	Neurology	OID20980	Q9NPH6	100
OCLN	Neurology_II	OID31069	Q16625	100
ODAM	Neurology	OID20793	A1E959	63.5452
OFD1	Oncology_II	OID31268	O75665	17.7258
OGA	Oncology_II	OID31465	O60502	100
OGFR	Oncology	OID21360	Q9NZT2	100
OGN	Neurology	OID21123	P20774	100
OGT	Oncology_II	OID31300	O15294	14.0468
OLFM4	Inflammation_II	OID30665	Q6UX06	99.8328
OLR1	Cardiometabolic	OID20183	P78380	100
OMD	Inflammation	OID20725	Q99983	100
OMG	Oncology	OID21352	P23515	100
OMP	Neurology_II	OID30835	P47874	21.9064
OPHN1	Neurology_II	OID31087	O60890	98.8294
OPLAH	Cardiometabolic_II	OID30201	O14841	94.6488
OPTC	Oncology	OID21362	Q9UBM4	100
ORM1	Inflammation_II	OID30768	P02763	100
OSBPL2	Neurology_II	OID31085	Q9H1P3	13.3779
OSCAR	Inflammation	OID20776	Q8IYS5	100
OSM	Inflammation	OID20574	P13725	100
OSMR	Cardiometabolic	OID20356	Q99650	100
OSTN	Neurology_II	OID30909	P61366	51.3378
OTOA	Neurology_II	OID30825	Q7RTW8	40.301
OTUD6B	Oncology_II	OID31487	Q8N6M0	99.1639
OTUD7B	Neurology_II	OID31064	Q6GQQ9	100
OXCT1	Cardiometabolic_II	OID30227	P55809	100
OXT	Neurology	OID21047	P01178	100
P4HB	Oncology	OID21509	P07237	100
PACS2	Cardiometabolic_II	OID30186	Q86VP3	76.7559
PADI2	Inflammation	OID20467	Q9Y2J8	42.9766
PADI4	Neurology	OID20832	Q9UM07	87.6254
PAEP	Neurology	OID20925	P09466	87.4582
PAFAH1B3	Neurology_II	OID30998	Q15102	18.2274
PAFAH2	Oncology_II	OID31286	Q99487	46.99
PAG1	Cardiometabolic	OID20108	Q9NWQ8	100
PAGR1	Cardiometabolic_II	OID30206	Q9BTK6	91.4716
PAIP2B	Oncology_II	OID31228	Q9ULR5	14.0468
PAK4	Neurology	OID20819	O96013	22.0736
PALLD	Inflammation_II	OID30444	Q8WX93	43.6455
PALM	Oncology_II	OID31515	O75781	100
PALM2	Neurology_II	OID31096	Q8IXS6	100
PALM3	Cardiometabolic_II	OID30182	A6NDB9	9.53177
PAM	Cardiometabolic	OID20291	P19021	100
PAMR1	Neurology	OID21153	Q6UXH9	100
PAPPA	Inflammation	OID20421	Q13219	28.0936
PARD3	Oncology_II	OID31301	Q8TEW0	10.8696
PARK7	Neurology	OID21160	Q99497	100
PARP1	Inflammation	OID20500	P09874	99.8328
PAXX	Inflammation_II	OID30591	Q9BUH6	100
PBK	Oncology_II	OID31158	Q96KB5	15.0502
PBLD	Neurology	OID20839	P30039	53.1773
PBXIP1	Oncology_II	OID31435	Q96AQ6	100
PCARE	Neurology_II	OID30838	A6NGG8	34.7826
PCBD1	Inflammation_II	OID30610	P61457	100
PCBP2	Neurology_II	OID31003	Q15366	99.6656
[truncated: 950 more rows]

## Sheet: ST2
panel	N matching genes	Genes < 70% missing	% genes <70% missing	Mean (mg_L)	Median (mg/L)	SD (mg/L)	min (mg/L)	max (mg/L)	Max gene	Min gene
Inflammation_II	139	136	97.8	14.306	0.057	30.986	1.1e-05	200	C3	IL36G, ADAMTS4
Cardiometabolic	175	170	97.1	0.396	0.0065	1.362	1e-05	10	CD14	REN
Oncology	123	119	96.8	0.394	0.00033	4.237	1e-05	47	AMBP	NCS1
Inflammation	103	98	95.2	0.0397	0.00068	0.269	8.7e-06	2.7	C1QA	DFFA
Neurology	134	127	94.8	0.391	0.00145	3.554	8.5e-06	41	APOH	CLPP
Cardiometabolic_II	126	106	84.1	0.0329	0.00087	0.114	1.2e-05	0.98	PROCR	HSBP1
Oncology_II	55	41	74.6	0.00176	0.00016	0.00854	7.9e-06	0.063	HSPA2	SDHB
Neurology_II	52	31	59.6	0.0563	0.000185	0.258	5.2e-06	1.7	KRT8	SPRR3

## Sheet: ST3
OlinkID	Assay	UniProt	term	estimate	std.error	statistic	p.value	p.value_adjusted
OID30771	A1BG	P04217	age	0.00482027	0.00145229	3.31908	0.000968906	0.0172386
OID30771	A1BG	P04217	alcohol_gram_week	-0.00030825	0.000144161	-2.13824	0.0329808	0.230066
OID30771	A1BG	P04217	birth_times	0.0122735	0.00826665	1.4847	0.138252	0.516668
OID30771	A1BG	P04217	bmi	0.0116308	0.00197157	5.89924	6.72695e-09	5.96625e-07
OID30771	A1BG	P04217	HRT.current	-0.0199144	0.0324898	-0.612945	0.540191	0.860164
OID30771	A1BG	P04217	menopause_status.peri	0.0324929	0.0491134	0.661589	0.508539	0.842458
OID30771	A1BG	P04217	menopause_status.post	0.0507244	0.0298266	1.70064	0.0896313	0.413489
OID30771	A1BG	P04217	smoking.current	0.0211662	0.0238607	0.887074	0.375465	0.759285
OID30236	AAMDC	Q9H7C9	age	-0.00296994	0.00406326	-0.730925	0.465181	0.819792
OID30236	AAMDC	Q9H7C9	alcohol_gram_week	8.5647e-05	0.000417909	0.204942	0.837704	0.963889
OID30236	AAMDC	Q9H7C9	birth_times	0.0193173	0.0233213	0.82831	0.407906	0.783712
OID30236	AAMDC	Q9H7C9	bmi	0.0164041	0.00557333	2.94333	0.003404	0.0460639
OID30236	AAMDC	Q9H7C9	HRT.current	0.0436642	0.0923514	0.472805	0.636567	0.900461
OID30236	AAMDC	Q9H7C9	menopause_status.peri	-0.101762	0.139602	-0.728948	0.466388	0.820403
OID30236	AAMDC	Q9H7C9	menopause_status.post	0.171656	0.0835921	2.0535	0.0405645	0.262743
OID30236	AAMDC	Q9H7C9	smoking.current	0.0139065	0.0668098	0.208151	0.835199	0.963425
OID21311	AARSD1	Q9BTE6	age	0.00743753	0.00537491	1.38375	0.167079	0.561501
OID21311	AARSD1	Q9BTE6	alcohol_gram_week	0.000232441	0.000527364	0.44076	0.659585	0.908828
OID21311	AARSD1	Q9BTE6	birth_times	0.0314233	0.030577	1.02768	0.30462	0.709222
OID21311	AARSD1	Q9BTE6	bmi	0.00390723	0.00711102	0.549462	0.582944	0.879152
OID21311	AARSD1	Q9BTE6	HRT.current	0.0752324	0.117717	0.639098	0.523065	0.851338
OID21311	AARSD1	Q9BTE6	menopause_status.peri	-0.0485943	0.180738	-0.268865	0.788149	0.951604
OID21311	AARSD1	Q9BTE6	menopause_status.post	0.147896	0.109705	1.34813	0.178254	0.575685
OID21311	AARSD1	Q9BTE6	smoking.current	0.187485	0.0866943	2.1626	0.0310663	0.222028
OID30146	ABCA2	Q9BZC7	age	0.00929629	0.00335307	2.77247	0.00577559	0.0688866
OID30146	ABCA2	Q9BZC7	alcohol_gram_week	-0.000207277	0.000336208	-0.616516	0.537841	0.85867
OID30146	ABCA2	Q9BZC7	birth_times	0.0350075	0.0189251	1.84979	0.0649467	0.3476
OID30146	ABCA2	Q9BZC7	bmi	0.00689315	0.00455963	1.51178	0.131236	0.504088
OID30146	ABCA2	Q9BZC7	HRT.current	-0.0736502	0.0753555	-0.977369	0.32887	0.728171
OID30146	ABCA2	Q9BZC7	menopause_status.peri	-0.151538	0.115772	-1.30893	0.191172	0.596106
OID30146	ABCA2	Q9BZC7	menopause_status.post	-0.0142341	0.0687164	-0.207143	0.835985	0.963425
OID30146	ABCA2	Q9BZC7	smoking.current	0.0345838	0.0546646	0.632655	0.527254	0.852862
OID20921	ABHD14B	Q96IU4	age	0.000139518	0.00469338	0.0297266	0.976297	0.996385
OID20921	ABHD14B	Q96IU4	alcohol_gram_week	0.00019479	0.000470572	0.413943	0.679098	0.91586
OID20921	ABHD14B	Q96IU4	birth_times	0.00439921	0.0265203	0.165881	0.868319	0.971764
OID20921	ABHD14B	Q96IU4	bmi	0.0113842	0.006314	1.80301	0.0720029	0.36856
OID20921	ABHD14B	Q96IU4	HRT.current	0.0692057	0.103326	0.66978	0.503315	0.838629
OID20921	ABHD14B	Q96IU4	menopause_status.peri	-0.334704	0.156295	-2.14148	0.0327296	0.229066
OID20921	ABHD14B	Q96IU4	menopause_status.post	0.187626	0.09709	1.93249	0.0538772	0.310623
OID20921	ABHD14B	Q96IU4	smoking.current	0.101727	0.0771924	1.31784	0.188175	0.590741
OID21280	ABL1	P00519	age	0.00703044	0.00406149	1.731	0.0840959	0.399515
OID21280	ABL1	P00519	alcohol_gram_week	-0.000161741	0.000398497	-0.405877	0.685014	0.91755
OID21280	ABL1	P00519	birth_times	0.00375222	0.0231052	0.162397	0.871062	0.971869
OID21280	ABL1	P00519	bmi	0.0245526	0.00537337	4.56931	6.23343e-06	0.000259364
OID21280	ABL1	P00519	HRT.current	0.0664037	0.0889514	0.746516	0.455722	0.814981
OID21280	ABL1	P00519	menopause_status.peri	-0.0140141	0.136573	-0.102613	0.918313	0.982177
OID21280	ABL1	P00519	menopause_status.post	0.0209259	0.0828972	0.252432	0.800815	0.955148
OID21280	ABL1	P00519	smoking.current	-0.0342224	0.0655097	-0.522402	0.601632	0.887218
OID30675	ABO	P16442	age	0.0160348	0.0138391	1.15866	0.247147	0.659071
OID30675	ABO	P16442	alcohol_gram_week	0.000521408	0.00136475	0.382055	0.702583	0.924241
OID30675	ABO	P16442	birth_times	-0.0805993	0.0786333	-1.025	0.305858	0.709782
OID30675	ABO	P16442	bmi	-0.00148403	0.0186537	-0.0795569	0.936622	0.987418
OID30675	ABO	P16442	HRT.current	-0.0262753	0.307639	-0.0854096	0.93197	0.98632
OID30675	ABO	P16442	menopause_status.peri	-0.929413	0.465213	-1.99782	0.0462773	0.283504
OID30675	ABO	P16442	menopause_status.post	0.120889	0.283946	0.425746	0.670476	0.91272
OID30675	ABO	P16442	smoking.current	0.443113	0.225994	1.96073	0.0504658	0.298928
OID30130	ABRAXAS2	Q15018	age	-0.00244833	0.00421497	-0.580864	0.5616	0.869431
OID30130	ABRAXAS2	Q15018	alcohol_gram_week	9.40643e-06	0.00042263	0.0222569	0.982252	0.99786
OID30130	ABRAXAS2	Q15018	birth_times	-0.0226428	0.0237898	-0.951785	0.341676	0.736144
OID30130	ABRAXAS2	Q15018	bmi	0.00138036	0.00573167	0.240831	0.809787	0.957157
OID30130	ABRAXAS2	Q15018	HRT.current	-0.170698	0.0947255	-1.80203	0.0721565	0.368946
OID30130	ABRAXAS2	Q15018	menopause_status.peri	-0.171569	0.145532	-1.17891	0.239007	0.651229
OID30130	ABRAXAS2	Q15018	menopause_status.post	0.0168962	0.0863798	0.195604	0.845001	0.965152
OID30130	ABRAXAS2	Q15018	smoking.current	0.0914243	0.068716	1.33047	0.183985	0.584895
OID21269	ACAA1	P09110	age	0.00831405	0.00707802	1.17463	0.240722	0.653274
OID21269	ACAA1	P09110	alcohol_gram_week	0.000288829	0.000700085	0.412562	0.680111	0.916236
OID21269	ACAA1	P09110	birth_times	0.0270741	0.0399041	0.678478	0.497794	0.837012
OID21269	ACAA1	P09110	bmi	0.0219323	0.00943669	2.32415	0.0205313	0.168835
OID21269	ACAA1	P09110	HRT.current	-0.130035	0.154512	-0.841588	0.400435	0.777344
OID21269	ACAA1	P09110	menopause_status.peri	-0.14929	0.233594	-0.6391	0.523061	0.851338
OID21269	ACAA1	P09110	menopause_status.post	-0.0505885	0.144906	-0.349113	0.727157	0.933864
OID21269	ACAA1	P09110	smoking.current	0.113358	0.114276	0.991968	0.32171	0.722107
OID31277	ACADM	P11310	age	-0.0131149	0.00720516	-1.82021	0.0693483	0.360512
OID31277	ACADM	P11310	alcohol_gram_week	-0.000171077	0.000716941	-0.23862	0.811502	0.957201
OID31277	ACADM	P11310	birth_times	-0.00606761	0.0406476	-0.149273	0.8814	0.974301
OID31277	ACADM	P11310	bmi	0.00891533	0.00967978	0.921026	0.357499	0.74676
OID31277	ACADM	P11310	HRT.current	-0.198652	0.163982	-1.21143	0.226327	0.638361
OID31277	ACADM	P11310	menopause_status.peri	0.379011	0.237052	1.59885	0.11051	0.461853
OID31277	ACADM	P11310	menopause_status.post	0.258002	0.147483	1.74937	0.080865	0.391819
OID31277	ACADM	P11310	smoking.current	-0.126575	0.118709	-1.06627	0.286838	0.694948
OID30356	ACADSB	P45954	age	0.00981896	0.00485817	2.02112	0.0437962	0.274652
OID30356	ACADSB	P45954	alcohol_gram_week	0.000153212	0.000481961	0.317892	0.750699	0.940966
OID30356	ACADSB	P45954	birth_times	0.0100458	0.0275433	0.364726	0.715469	0.92861
OID30356	ACADSB	P45954	bmi	-0.00404693	0.00659176	-0.613937	0.539535	0.859931
OID30356	ACADSB	P45954	HRT.current	-0.0236678	0.108716	-0.217703	0.827749	0.96154
OID30356	ACADSB	P45954	menopause_status.peri	0.034448	0.164293	0.209674	0.834007	0.963101
OID30356	ACADSB	P45954	menopause_status.post	-0.079077	0.0996725	-0.793369	0.427937	0.797695
OID30356	ACADSB	P45954	smoking.current	-0.311868	0.0798381	-3.90626	0.000106542	0.00286935
OID20159	ACAN	P16112	age	0.0125248	0.00249316	5.02366	7.05944e-07	3.90954e-05
OID20159	ACAN	P16112	alcohol_gram_week	-0.000178011	0.000247449	-0.719385	0.472238	0.823579
OID20159	ACAN	P16112	birth_times	0.00965626	0.014129	0.683435	0.494647	0.835102
OID20159	ACAN	P16112	bmi	-0.0169587	0.00338314	-5.01272	7.45243e-07	4.10789e-05
OID20159	ACAN	P16112	HRT.current	-0.134756	0.0557739	-2.41612	0.0160428	0.143691
OID20159	ACAN	P16112	menopause_status.peri	0.0457167	0.0842807	0.542433	0.587761	0.881969
OID20159	ACAN	P16112	menopause_status.post	0.206546	0.051186	4.0352	6.30602e-05	0.00186197
OID20159	ACAN	P16112	smoking.current	-0.133638	0.0409614	-3.26254	0.00117936	0.0202795
OID30696	ACE	P12821	age	0.00306469	0.00305307	1.00381	0.315957	0.717642
OID30696	ACE	P12821	alcohol_gram_week	-0.000703894	0.00030108	-2.3379	0.0197859	0.165174
OID30696	ACE	P12821	birth_times	-0.00622817	0.0173475	-0.359025	0.719728	0.930498
OID30696	ACE	P12821	bmi	-0.00939066	0.00411523	-2.28193	0.0229128	0.181761
OID30696	ACE	P12821	HRT.current	-0.112759	0.0678689	-1.66142	0.0972562	0.429286
OID30696	ACE	P12821	menopause_status.peri	0.081545	0.102632	0.79454	0.427258	0.797332
OID30696	ACE	P12821	menopause_status.post	0.079721	0.0626419	1.27265	0.203735	0.611959
OID30696	ACE	P12821	smoking.current	0.024915	0.0498571	0.499728	0.617486	0.893891
OID20105	ACE2	Q9BYF1	age	0.0116812	0.00350813	3.32974	0.000933855	0.0167159
OID20105	ACE2	Q9BYF1	alcohol_gram_week	-0.000341893	0.000347812	-0.982983	0.326094	0.725789
OID20105	ACE2	Q9BYF1	birth_times	0.0139063	0.0200609	0.693201	0.488507	0.83183
OID20105	ACE2	Q9BYF1	bmi	0.0205078	0.00474792	4.31931	1.89059e-05	0.00066671
OID20105	ACE2	Q9BYF1	HRT.current	-0.0180261	0.0791179	-0.227839	0.819865	0.959126
OID20105	ACE2	Q9BYF1	menopause_status.peri	-0.144239	0.118034	-1.22202	0.222281	0.634194
OID20105	ACE2	Q9BYF1	menopause_status.post	0.0609452	0.0720022	0.846436	0.397717	0.775846
OID20105	ACE2	Q9BYF1	smoking.current	0.099544	0.0574255	1.73344	0.083637	0.398954
OID30585	ACHE	P22303	age	0.00559019	0.00288876	1.93515	0.0535455	0.309543
OID30585	ACHE	P22303	alcohol_gram_week	-0.0005018	0.000293198	-1.71147	0.0876257	0.40847
OID30585	ACHE	P22303	birth_times	0.016895	0.0163862	1.03105	0.303026	0.708578
OID30585	ACHE	P22303	bmi	-0.00659692	0.00393569	-1.67618	0.0943401	0.423857
OID30585	ACHE	P22303	HRT.current	0.066737	0.0657554	1.01493	0.31064	0.712913
OID30585	ACHE	P22303	menopause_status.peri	0.118933	0.0968652	1.22782	0.220104	0.631598
OID30585	ACHE	P22303	menopause_status.post	0.0786017	0.0594489	1.32217	0.186726	0.588936
OID30585	ACHE	P22303	smoking.current	-0.097835	0.0476337	-2.0539	0.0405142	0.2626
OID31522	ACOT13	Q9NPJ3	age	0.000258226	0.00963856	0.026791	0.978637	0.996931
OID31522	ACOT13	Q9NPJ3	alcohol_gram_week	-0.000285343	0.000946471	-0.301481	0.763176	0.944674
OID31522	ACOT13	Q9NPJ3	birth_times	0.0430671	0.054311	0.792972	0.428178	0.797753
OID31522	ACOT13	Q9NPJ3	bmi	0.0139371	0.0129667	1.07484	0.282974	0.692179
OID31522	ACOT13	Q9NPJ3	HRT.current	-0.0171393	0.217819	-0.0786859	0.937315	0.987594
OID31522	ACOT13	Q9NPJ3	menopause_status.peri	0.0360117	0.319629	0.112667	0.91034	0.980289
OID31522	ACOT13	Q9NPJ3	menopause_status.post	0.0830794	0.197857	0.419895	0.674746	0.914248
OID31522	ACOT13	Q9NPJ3	smoking.current	-0.243276	0.158624	-1.53367	0.125757	0.493735
OID20124	ACOX1	Q15067	age	0.00385226	0.00342298	1.12541	0.260952	0.671771
OID20124	ACOX1	Q15067	alcohol_gram_week	-0.000126031	0.000339734	-0.370968	0.710818	0.926191
OID20124	ACOX1	Q15067	birth_times	0.0328934	0.0193984	1.69567	0.0905677	0.415671
OID20124	ACOX1	Q15067	bmi	0.00357774	0.00464488	0.770255	0.441511	0.807093
OID20124	ACOX1	Q15067	HRT.current	0.0396032	0.0765747	0.517183	0.605256	0.888681
OID20124	ACOX1	Q15067	menopause_status.peri	-0.0231522	0.115713	-0.200083	0.841497	0.964654
OID20124	ACOX1	Q15067	menopause_status.post	-0.0777607	0.0702757	-1.10651	0.269036	0.679886
OID20124	ACOX1	Q15067	smoking.current	0.0509087	0.0562379	0.905239	0.365773	0.753258
OID30524	ACP1	P24666	age	0.00457735	0.0042689	1.07225	0.284136	0.693
OID30524	ACP1	P24666	alcohol_gram_week	0.000435936	0.000423589	1.02915	0.30392	0.709222
OID30524	ACP1	P24666	birth_times	0.0166007	0.0244443	0.679124	0.497381	0.836843
OID30524	ACP1	P24666	bmi	-0.00742747	0.00578295	-1.28437	0.199621	0.606447
OID30524	ACP1	P24666	HRT.current	0.0589183	0.0955819	0.616417	0.537907	0.85867
OID30524	ACP1	P24666	menopause_status.peri	-0.174492	0.142935	-1.22078	0.222758	0.63447
OID30524	ACP1	P24666	menopause_status.post	0.0638765	0.087675	0.72856	0.46662	0.820403
OID30524	ACP1	P24666	smoking.current	0.0498659	0.0697482	0.714941	0.474987	0.825353
OID20314	ACP5	P13686	age	0.010939	0.00257263	4.25208	2.52555e-05	0.000851181
OID20314	ACP5	P13686	alcohol_gram_week	-1.64239e-05	0.000255221	-0.0643516	0.948716	0.989815
OID20314	ACP5	P13686	birth_times	0.034972	0.0145855	2.39772	0.0168608	0.148525
OID20314	ACP5	P13686	bmi	0.00737737	0.00349065	2.11347	0.0350526	0.239488
OID20314	ACP5	P13686	HRT.current	-0.229646	0.0575704	-3.98895	7.62228e-05	0.00216657
OID20314	ACP5	P13686	menopause_status.peri	0.188888	0.087001	2.1711	0.0303901	0.218453
OID20314	ACP5	P13686	menopause_status.post	0.14819	0.0527813	2.80762	0.00518479	0.0635275
OID20314	ACP5	P13686	smoking.current	0.13716	0.042278	3.24423	0.00125598	0.0212867
OID21432	ACP6	Q9NPH0	age	0.00488886	0.00558314	0.875648	0.381648	0.764041
OID21432	ACP6	Q9NPH0	alcohol_gram_week	-0.000367927	0.000554693	-0.663299	0.507449	0.841678
OID21432	ACP6	Q9NPH0	birth_times	-0.00308022	0.0315388	-0.0976644	0.922238	0.983743
OID21432	ACP6	Q9NPH0	bmi	0.00273323	0.00748065	0.365373	0.71499	0.928243
OID21432	ACP6	Q9NPH0	HRT.current	-0.163422	0.122685	-1.33204	0.183461	0.584294
OID21432	ACP6	Q9NPH0	menopause_status.peri	0.343819	0.185344	1.85504	0.0641877	0.345183
OID21432	ACP6	Q9NPH0	menopause_status.post	0.250458	0.113851	2.19987	0.0282794	0.207929
OID21432	ACP6	Q9NPH0	smoking.current	0.146074	0.09074	1.60981	0.10808	0.457041
OID31385	ACRBP	Q8NEB7	age	-0.000654204	0.00257661	-0.253901	0.799678	0.954903
OID31385	ACRBP	Q8NEB7	alcohol_gram_week	-0.000369349	0.000252253	-1.4642	0.143781	0.525089
OID31385	ACRBP	Q8NEB7	birth_times	0.0237429	0.0144927	1.63827	0.102007	0.441568
OID31385	ACRBP	Q8NEB7	bmi	0.00358394	0.00345894	1.03614	0.300649	0.707382
OID31385	ACRBP	Q8NEB7	HRT.current	-0.0342864	0.0579816	-0.591333	0.55457	0.866797
OID31385	ACRBP	Q8NEB7	menopause_status.peri	0.0902035	0.0850812	1.06021	0.289573	0.697602
OID31385	ACRBP	Q8NEB7	menopause_status.post	0.0880258	0.0527143	1.66986	0.0955848	0.427414
OID31385	ACRBP	Q8NEB7	smoking.current	0.0073045	0.0422287	0.172975	0.862743	0.970815
OID30513	ACRV1	P26436	age	-0.000371233	0.00305022	-0.121707	0.903181	0.979094
OID30513	ACRV1	P26436	alcohol_gram_week	0.000130685	0.000302663	0.431783	0.66609	0.911075
OID30513	ACRV1	P26436	birth_times	0.0426475	0.0174659	2.44176	0.0149701	0.136999
OID30513	ACRV1	P26436	bmi	0.00199449	0.00413204	0.482689	0.629533	0.897432
OID30513	ACRV1	P26436	HRT.current	-0.0578248	0.0682952	-0.846689	0.397583	0.775766
OID30513	ACRV1	P26436	menopause_status.peri	0.0121414	0.10213	0.118882	0.905418	0.97962
OID30513	ACRV1	P26436	menopause_status.post	0.0727829	0.0626456	1.16182	0.245876	0.657752
OID30513	ACRV1	P26436	smoking.current	0.0471066	0.0498365	0.945222	0.345013	0.738578
OID30080	ACSL1	P33121	age	-0.00368883	0.0054219	-0.680356	0.496601	0.836485
OID30080	ACSL1	P33121	alcohol_gram_week	-0.000954292	0.000543647	-1.75535	0.0798254	0.389502
OID30080	ACSL1	P33121	birth_times	0.0133633	0.0306019	0.436682	0.662535	0.909587
OID30080	ACSL1	P33121	bmi	0.00913207	0.0073729	1.2386	0.216088	0.627512
OID30080	ACSL1	P33121	HRT.current	0.00187089	0.12185	0.0153541	0.987756	0.999295
OID30080	ACSL1	P33121	menopause_status.peri	-0.0742978	0.187204	-0.396882	0.691627	0.920297
OID30080	ACSL1	P33121	menopause_status.post	0.122081	0.111114	1.0987	0.272441	0.682742
OID30080	ACSL1	P33121	smoking.current	0.0918026	0.0883924	1.03858	0.299513	0.70659
OID20079	ACTA2	P62736	age	0.0307343	0.00405253	7.58397	1.66024e-13	3.87805e-11
OID20079	ACTA2	P62736	alcohol_gram_week	-0.000695664	0.000401786	-1.73143	0.0839957	0.3992
OID20079	ACTA2	P62736	birth_times	0.0173248	0.023174	0.747597	0.455057	0.814948
OID20079	ACTA2	P62736	bmi	0.0131748	0.00548471	2.4021	0.0166674	0.147642
OID20079	ACTA2	P62736	HRT.current	0.0528744	0.0913955	0.578523	0.563173	0.870382
OID20079	ACTA2	P62736	menopause_status.peri	-0.00448668	0.136351	-0.0329055	0.973763	0.996055
OID20079	ACTA2	P62736	menopause_status.post	0.018966	0.0831756	0.228024	0.819722	0.959126
OID20079	ACTA2	P62736	smoking.current	-0.0266776	0.0663369	-0.402153	0.687744	0.918758
OID30192	ACTN2	P35609	age	0.0100551	0.00567046	1.77325	0.0768095	0.381906
OID30192	ACTN2	P35609	alcohol_gram_week	-0.000531672	0.00056857	-0.935105	0.350196	0.742319
OID30192	ACTN2	P35609	birth_times	0.00110094	0.0320047	0.0343993	0.972573	0.996047
OID30192	ACTN2	P35609	bmi	0.01902	0.00771089	2.46665	0.0139803	0.130623
OID30192	ACTN2	P35609	HRT.current	-0.00522561	0.127436	-0.0410059	0.967308	0.994934
OID30192	ACTN2	P35609	menopause_status.peri	0.0288179	0.195786	0.147191	0.883042	0.974448
OID30192	ACTN2	P35609	menopause_status.post	0.0970273	0.116208	0.834946	0.404156	0.780329
OID30192	ACTN2	P35609	smoking.current	-0.0687391	0.0924446	-0.743571	0.457493	0.81547
OID20435	ACTN4	O43707	age	0.00205326	0.00289123	0.710167	0.477932	0.827065
OID20435	ACTN4	O43707	alcohol_gram_week	-0.000680477	0.000290707	-2.34077	0.0196371	0.164353
OID20435	ACTN4	O43707	birth_times	0.00214041	0.0164077	0.130451	0.896262	0.977396
OID20435	ACTN4	O43707	bmi	-0.00165638	0.00392706	-0.421785	0.673363	0.913926
OID20435	ACTN4	O43707	HRT.current	-0.0163265	0.0654475	-0.24946	0.803108	0.955695
OID20435	ACTN4	O43707	menopause_status.peri	-0.0989894	0.0976652	-1.01356	0.311285	0.713319
OID20435	ACTN4	O43707	menopause_status.post	0.0308076	0.059337	0.519196	0.603854	0.888083
OID20435	ACTN4	O43707	smoking.current	-0.0118457	0.0474721	-0.249531	0.803053	0.955695
OID20999	ACVRL1	P37023	age	0.0093488	0.00197071	4.74387	2.7574e-06	0.000126071
OID20999	ACVRL1	P37023	alcohol_gram_week	-0.000308888	0.000197589	-1.56328	0.118635	0.478761
OID20999	ACVRL1	P37023	birth_times	-0.00806352	0.0111357	-0.724117	0.469341	0.821645
OID20999	ACVRL1	P37023	bmi	0.0153929	0.0026512	5.80602	1.15369e-08	9.79058e-07
OID20999	ACVRL1	P37023	HRT.current	-0.0364047	0.0433858	-0.839093	0.401828	0.778766
OID20999	ACVRL1	P37023	menopause_status.peri	0.0432778	0.0656272	0.659448	0.509919	0.843357
OID20999	ACVRL1	P37023	menopause_status.post	0.0687858	0.0407673	1.68728	0.0921888	0.418958
OID20999	ACVRL1	P37023	smoking.current	0.239293	0.0324125	7.38273	6.74306e-13	1.40781e-10
OID20137	ACY1	Q03154	age	0.00960311	0.0049332	1.94663	0.0521368	0.304332
OID20137	ACY1	Q03154	alcohol_gram_week	0.00136374	0.000489626	2.78526	0.00555059	0.066607
OID20137	ACY1	Q03154	birth_times	0.0389976	0.027957	1.39491	0.163659	0.557119
OID20137	ACY1	Q03154	bmi	0.0490297	0.0066942	7.3242	9.63827e-13	1.89231e-10
OID20137	ACY1	Q03154	HRT.current	-0.118615	0.11036	-1.0748	0.28298	0.692179
OID20137	ACY1	Q03154	menopause_status.peri	0.137446	0.166766	0.824186	0.410225	0.784912
OID20137	ACY1	Q03154	menopause_status.post	0.117789	0.101282	1.16299	0.245388	0.657515
OID20137	ACY1	Q03154	smoking.current	0.223653	0.0810502	2.75944	0.00600156	0.0709719
OID30086	ACY3	Q96HD9	age	0.0131914	0.00441724	2.98633	0.00296511	0.0415891
OID30086	ACY3	Q96HD9	alcohol_gram_week	-0.000338507	0.000442911	-0.764277	0.445071	0.809197
OID30086	ACY3	Q96HD9	birth_times	0.0103576	0.0249314	0.415443	0.678	0.915579
OID30086	ACY3	Q96HD9	bmi	0.0100485	0.00600672	1.67287	0.0949919	0.425731
OID30086	ACY3	Q96HD9	HRT.current	-0.192265	0.0992713	-1.93676	0.0533505	0.308881
OID30086	ACY3	Q96HD9	menopause_status.peri	0.0126693	0.152515	0.0830693	0.93383	0.986746
OID30086	ACY3	Q96HD9	menopause_status.post	0.0544789	0.090525	0.60181	0.547579	0.864674
OID30086	ACY3	Q96HD9	smoking.current	0.0887496	0.0720136	1.2324	0.218391	0.629865
OID30642	ACYP1	P07311	age	0.00022411	0.00560688	0.0399704	0.968133	0.995259
OID30642	ACYP1	P07311	alcohol_gram_week	2.77652e-05	0.000569077	0.04879	0.961106	0.993729
OID30642	ACYP1	P07311	birth_times	0.0279566	0.0318046	0.879013	0.379824	0.762577
OID30642	ACYP1	P07311	bmi	0.0053609	0.00763891	0.701789	0.483143	0.828996
OID30642	ACYP1	P07311	HRT.current	0.0934879	0.127627	0.73251	0.464207	0.819299
OID30642	ACYP1	P07311	menopause_status.peri	-0.249158	0.188009	-1.32525	0.185706	0.587161
OID30642	ACYP1	P07311	menopause_status.post	0.124956	0.115386	1.08294	0.279368	0.68877
OID30642	ACYP1	P07311	smoking.current	0.156216	0.0924538	1.68967	0.0917259	0.417921
OID20645	ADA	P00813	age	-0.00109089	0.00299072	-0.364759	0.715445	0.92861
OID20645	ADA	P00813	alcohol_gram_week	-0.00056732	0.000296698	-1.91211	0.0564297	0.320602
OID20645	ADA	P00813	birth_times	0.000880287	0.0169558	0.0519164	0.958616	0.993091
OID20645	ADA	P00813	bmi	-0.00456464	0.00405793	-1.12487	0.261182	0.671805
OID20645	ADA	P00813	HRT.current	-0.0771548	0.0669265	-1.15283	0.249528	0.661333
OID20645	ADA	P00813	menopause_status.peri	-0.0274256	0.10114	-0.271165	0.786375	0.951003
OID20645	ADA	P00813	menopause_status.post	0.174947	0.061359	2.85121	0.00453437	0.0578714
OID20645	ADA	P00813	smoking.current	0.0609406	0.0491488	1.23992	0.215583	0.627232
OID20394	ADA2	Q9NZK5	age	0.011856	0.00351513	3.37284	0.000802044	0.0148236
OID20394	ADA2	Q9NZK5	alcohol_gram_week	-0.00138173	0.000348	-3.97048	8.23197e-05	0.00230926
OID20394	ADA2	Q9NZK5	birth_times	0.0242479	0.0199813	1.21353	0.225503	0.637495
OID20394	ADA2	Q9NZK5	bmi	0.0139354	0.00475634	2.92985	0.00354719	0.0476839
OID20394	ADA2	Q9NZK5	HRT.current	-0.12357	0.0791031	-1.56214	0.118891	0.479222
OID20394	ADA2	Q9NZK5	menopause_status.peri	-0.0198084	0.118012	-0.167851	0.866769	0.971154
OID20394	ADA2	Q9NZK5	menopause_status.post	0.0367117	0.0718161	0.511191	0.609444	0.889839
OID20394	ADA2	Q9NZK5	smoking.current	-0.122308	0.0573636	-2.13215	0.0334843	0.232273
OID30491	ADAM12	O43184	age	0.00533086	0.00333331	1.59927	0.110408	0.46174
OID30491	ADAM12	O43184	alcohol_gram_week	-0.000184762	0.000330754	-0.558609	0.576685	0.876979
OID30491	ADAM12	O43184	birth_times	0.0394432	0.019087	2.0665	0.0393084	0.258305
OID30491	ADAM12	O43184	bmi	0.0402819	0.00451554	8.92072	9.35005e-18	4.90192e-15
OID30491	ADAM12	O43184	HRT.current	-0.0292846	0.0746338	-0.392377	0.694951	0.92076
OID30491	ADAM12	O43184	menopause_status.peri	-0.067095	0.111609	-0.601162	0.548011	0.864853
OID30491	ADAM12	O43184	menopause_status.post	-0.00193171	0.0684598	-0.0282167	0.977501	0.996476
OID30491	ADAM12	O43184	smoking.current	0.00364742	0.054462	0.0669719	0.946631	0.989637
OID20109	ADAM15	Q13444	age	0.0069007	0.00289418	2.38434	0.017484	0.15232
OID20109	ADAM15	Q13444	alcohol_gram_week	-0.00037366	0.000286942	-1.30221	0.193446	0.5998
OID20109	ADAM15	Q13444	birth_times	0.00342876	0.0165501	0.207174	0.835958	0.963425
OID20109	ADAM15	Q13444	bmi	0.00333488	0.003917	0.851385	0.394966	0.773597
OID20109	ADAM15	Q13444	HRT.current	-0.0551522	0.0652717	-0.844965	0.398537	0.776615
OID20109	ADAM15	Q13444	menopause_status.peri	-0.0169013	0.097377	-0.173566	0.862278	0.970729
OID20109	ADAM15	Q13444	menopause_status.post	-0.0163455	0.0594013	-0.275171	0.783299	0.949584
OID20109	ADAM15	Q13444	smoking.current	-0.014822	0.0473756	-0.312862	0.754517	0.94235
OID21001	ADAM22	Q9P0K1	age	0.0053161	0.00304038	1.7485	0.0810071	0.392056
OID21001	ADAM22	Q9P0K1	alcohol_gram_week	-0.000762248	0.000304838	-2.5005	0.0127287	0.122519
OID21001	ADAM22	Q9P0K1	birth_times	0.0254129	0.0171799	1.47922	0.139726	0.518877
OID21001	ADAM22	Q9P0K1	bmi	0.0147548	0.00409023	3.60732	0.00034126	0.00737948
OID21001	ADAM22	Q9P0K1	HRT.current	0.0389252	0.0669349	0.581537	0.561147	0.869363
OID21001	ADAM22	Q9P0K1	menopause_status.peri	-0.177201	0.101249	-1.75016	0.0807191	0.391514
OID21001	ADAM22	Q9P0K1	menopause_status.post	0.0238709	0.0628952	0.379535	0.704456	0.924663
OID21001	ADAM22	Q9P0K1	smoking.current	-0.116758	0.0500055	-2.3349	0.0199533	0.165812
OID20651	ADAM23	O75077	age	0.0113703	0.00278269	4.08609	5.10497e-05	0.00155002
OID20651	ADAM23	O75077	alcohol_gram_week	-0.000274947	0.000276061	-0.995965	0.319746	0.720807
OID20651	ADAM23	O75077	birth_times	-0.0015559	0.0157764	-0.0986215	0.921478	0.98361
OID20651	ADAM23	O75077	bmi	0.00343246	0.00377567	0.909099	0.363733	0.751578
OID20651	ADAM23	O75077	HRT.current	-0.0256294	0.0622712	-0.411578	0.680824	0.916301
OID20651	ADAM23	O75077	menopause_status.peri	-0.0683892	0.0941048	-0.726735	0.467727	0.821027
OID20651	ADAM23	O75077	menopause_status.post	-0.0879921	0.057091	-1.54126	0.123882	0.48947
OID20651	ADAM23	O75077	smoking.current	0.0109582	0.0457301	0.239628	0.810717	0.957157
OID21039	ADAM8	P78325	age	0.00514691	0.00246388	2.08894	0.0372157	0.248935
OID21039	ADAM8	P78325	alcohol_gram_week	-0.000717267	0.000244118	-2.9382	0.00345311	0.0465519
OID21039	ADAM8	P78325	birth_times	0.0194724	0.0139505	1.39583	0.163383	0.556773
OID21039	ADAM8	P78325	bmi	0.0169314	0.00334263	5.0653	5.73814e-07	3.29378e-05
OID21039	ADAM8	P78325	HRT.current	-0.080869	0.0550676	-1.46854	0.142583	0.523322
OID21039	ADAM8	P78325	menopause_status.peri	-0.0144909	0.0832155	-0.174137	0.861828	0.970605
OID21039	ADAM8	P78325	menopause_status.post	-0.0161128	0.0505664	-0.318646	0.750128	0.940723
OID21039	ADAM8	P78325	smoking.current	0.0793019	0.0404493	1.96053	0.050487	0.298928
OID31488	ADAM9	Q13443	age	0.00863721	0.00301863	2.8613	0.00439947	0.0568413
OID31488	ADAM9	Q13443	alcohol_gram_week	-0.00060686	0.000296419	-2.04731	0.0411608	0.264588
OID31488	ADAM9	Q13443	birth_times	0.0212887	0.0170093	1.25159	0.211316	0.622869
OID31488	ADAM9	Q13443	bmi	0.00977349	0.00406094	2.4067	0.0164662	0.146317
OID31488	ADAM9	Q13443	HRT.current	0.0428054	0.0682172	0.627487	0.530633	0.854793
OID31488	ADAM9	Q13443	menopause_status.peri	0.081315	0.100102	0.81232	0.417002	0.789601
OID31488	ADAM9	Q13443	menopause_status.post	0.0421045	0.0619656	0.679483	0.497153	0.836734
OID31488	ADAM9	Q13443	smoking.current	-0.00269993	0.0496782	-0.0543483	0.95668	0.992579
OID30528	ADAMTS1	Q9UHI8	age	0.0150117	0.00351934	4.26548	2.39637e-05	0.000809959
OID30528	ADAMTS1	Q9UHI8	alcohol_gram_week	-0.00013785	0.000349213	-0.394744	0.693204	0.920417
OID30528	ADAMTS1	Q9UHI8	birth_times	-0.00528182	0.0201522	-0.262096	0.793358	0.952829
OID30528	ADAMTS1	Q9UHI8	bmi	0.00664497	0.00476755	1.39379	0.164015	0.557476
OID30528	ADAMTS1	Q9UHI8	HRT.current	-0.0358952	0.0787991	-0.455528	0.648932	0.903968
OID30528	ADAMTS1	Q9UHI8	menopause_status.peri	-0.149567	0.117838	-1.26926	0.204953	0.613259
OID30528	ADAMTS1	Q9UHI8	menopause_status.post	0.0288921	0.0722805	0.399722	0.689536	0.91926
OID30528	ADAMTS1	Q9UHI8	smoking.current	-0.0310414	0.0575014	-0.539837	0.589556	0.882482
OID20249	ADAMTS13	Q76LX8	age	-0.00541496	0.00210749	-2.56939	0.0104748	0.106426
OID20249	ADAMTS13	Q76LX8	alcohol_gram_week	-0.000531729	0.000209076	-2.54323	0.0112815	0.11249
OID20249	ADAMTS13	Q76LX8	birth_times	0.00712619	0.0119484	0.596415	0.551166	0.865553
OID20249	ADAMTS13	Q76LX8	bmi	-0.00278703	0.00285952	-0.97465	0.330203	0.728774
OID20249	ADAMTS13	Q76LX8	HRT.current	-0.0748316	0.0471614	-1.58671	0.113206	0.467563
OID20249	ADAMTS13	Q76LX8	menopause_status.peri	0.041143	0.0712708	0.577277	0.564011	0.870726
OID20249	ADAMTS13	Q76LX8	menopause_status.post	0.0227936	0.0432382	0.527164	0.598312	0.886614
OID20249	ADAMTS13	Q76LX8	smoking.current	-0.0591888	0.034634	-1.70898	0.0880714	0.409288
OID21275	ADAMTS15	Q8TE58	age	-0.00461729	0.0058189	-0.793499	0.42788	0.797695
OID21275	ADAMTS15	Q8TE58	alcohol_gram_week	-0.00100607	0.000570927	-1.76218	0.0786769	0.386816
OID21275	ADAMTS15	Q8TE58	birth_times	-0.0274256	0.0331028	-0.828496	0.407802	0.783693
OID21275	ADAMTS15	Q8TE58	bmi	0.0630065	0.00769842	8.18435	2.49331e-15	7.63924e-13
OID21275	ADAMTS15	Q8TE58	HRT.current	-0.480714	0.127441	-3.77207	0.000182164	0.00443054
OID21275	ADAMTS15	Q8TE58	menopause_status.peri	-0.0613053	0.195668	-0.313312	0.75418	0.942081
OID21275	ADAMTS15	Q8TE58	menopause_status.post	0.255861	0.118767	2.15431	0.0317136	0.224884
OID21275	ADAMTS15	Q8TE58	smoking.current	0.183584	0.0938556	1.95603	0.0510424	0.300447
OID20089	ADAMTS16	Q8TE57	age	0.0117812	0.00264161	4.45986	1.01492e-05	0.000389967
OID20089	ADAMTS16	Q8TE57	alcohol_gram_week	-0.000408712	0.000261901	-1.56056	0.119264	0.479969
OID20089	ADAMTS16	Q8TE57	birth_times	-0.00833737	0.0151058	-0.551932	0.581243	0.87876
OID20089	ADAMTS16	Q8TE57	bmi	0.0052929	0.00357517	1.48046	0.139384	0.518424
OID20089	ADAMTS16	Q8TE57	HRT.current	0.0758477	0.0595755	1.27314	0.203565	0.611783
OID20089	ADAMTS16	Q8TE57	menopause_status.peri	-0.103792	0.088879	-1.16779	0.243452	0.655802
OID20089	ADAMTS16	Q8TE57	menopause_status.post	0.00630004	0.0542174	0.1162	0.907541	0.979829
OID20089	ADAMTS16	Q8TE57	smoking.current	-0.0143527	0.0432412	-0.331922	0.740088	0.938315
OID30471	ADAMTS4	O75173	age	0.0124701	0.00415465	3.00147	0.00282443	0.0401308
OID30471	ADAMTS4	O75173	alcohol_gram_week	-4.89285e-06	0.000412252	-0.0118686	0.990535	0.999295
OID30471	ADAMTS4	O75173	birth_times	0.0120011	0.02379	0.504459	0.614167	0.8927
OID30471	ADAMTS4	O75173	bmi	0.0193527	0.00562818	3.43854	0.00063494	0.0123695
OID30471	ADAMTS4	O75173	HRT.current	0.0904303	0.0930238	0.97212	0.331473	0.729932
OID30471	ADAMTS4	O75173	menopause_status.peri	0.181757	0.13911	1.30658	0.191971	0.597334
OID30471	ADAMTS4	O75173	menopause_status.post	-0.0233076	0.0853285	-0.273151	0.784852	0.950637
OID30471	ADAMTS4	O75173	smoking.current	0.0755106	0.0678815	1.11239	0.266519	0.677628
OID21502	ADAMTS8	Q9UP79	age	-0.00240374	0.00410464	-0.585615	0.558404	0.867786
OID21502	ADAMTS8	Q9UP79	alcohol_gram_week	-0.000480522	0.000414809	-1.15842	0.247258	0.65928
OID21502	ADAMTS8	Q9UP79	birth_times	-0.0407613	0.0231737	-1.75895	0.0792099	0.387771
OID21502	ADAMTS8	Q9UP79	bmi	-0.0177493	0.0054701	-3.24478	0.00125576	0.0212867
OID21502	ADAMTS8	Q9UP79	HRT.current	0.0553028	0.0910039	0.607697	0.54367	0.862892
OID21502	ADAMTS8	Q9UP79	menopause_status.peri	0.236466	0.144029	1.64179	0.101274	0.440158
OID21502	ADAMTS8	Q9UP79	menopause_status.post	0.291399	0.0839375	3.47162	0.000563097	0.0111981
OID21502	ADAMTS8	Q9UP79	smoking.current	-0.0553044	0.0663657	-0.833328	0.405066	0.781128
OID30370	ADAMTSL2	Q86TH1	age	0.0120427	0.00300968	4.00133	7.25003e-05	0.00208081
OID30370	ADAMTSL2	Q86TH1	alcohol_gram_week	-0.000656123	0.000298779	-2.19602	0.0285483	0.20923
OID30370	ADAMTSL2	Q86TH1	birth_times	0.00344429	0.0171258	0.201118	0.840688	0.964297
OID30370	ADAMTSL2	Q86TH1	bmi	0.0129487	0.00408108	3.17286	0.00160211	0.025696
OID30370	ADAMTSL2	Q86TH1	HRT.current	-0.167604	0.0673084	-2.4901	0.0130939	0.124863
OID30370	ADAMTSL2	Q86TH1	menopause_status.peri	-0.0956117	0.101765	-0.939531	0.347911	0.740773
OID30370	ADAMTSL2	Q86TH1	menopause_status.post	-0.0315869	0.0619163	-0.510154	0.610168	0.890214
OID30370	ADAMTSL2	Q86TH1	smoking.current	0.18254	0.0494322	3.69274	0.000246232	0.00562302
OID30275	ADAMTSL4	Q6UY14	age	0.00475883	0.00223679	2.12752	0.0338848	0.234157
OID30275	ADAMTSL4	Q6UY14	alcohol_gram_week	-6.69279e-05	0.000230056	-0.290921	0.771237	0.947401
OID30275	ADAMTSL4	Q6UY14	birth_times	0.00769664	0.0128382	0.599511	0.549114	0.86504
OID30275	ADAMTSL4	Q6UY14	bmi	0.0119874	0.00306807	3.90713	0.00010678	0.00287246
OID30275	ADAMTSL4	Q6UY14	HRT.current	-0.108945	0.0508387	-2.14294	0.0326187	0.228622
OID30275	ADAMTSL4	Q6UY14	menopause_status.peri	-0.249222	0.0768497	-3.24298	0.00126508	0.0214256
OID30275	ADAMTSL4	Q6UY14	menopause_status.post	-0.0276297	0.0460168	-0.600427	0.548505	0.86504
OID30275	ADAMTSL4	Q6UY14	smoking.current	0.0855324	0.0367783	2.32562	0.0204536	0.168665
OID30355	ADAMTSL5	Q6ZMM2	age	0.000890689	0.00309565	0.287722	0.773678	0.947793
OID30355	ADAMTSL5	Q6ZMM2	alcohol_gram_week	-0.000340007	0.000307108	-1.10712	0.26877	0.67959
OID30355	ADAMTSL5	Q6ZMM2	birth_times	-0.0250177	0.0175508	-1.42545	0.154648	0.543247
OID30355	ADAMTSL5	Q6ZMM2	bmi	-0.00279039	0.00420031	-0.66433	0.506783	0.841525
OID30355	ADAMTSL5	Q6ZMM2	HRT.current	0.176526	0.0692747	2.5482	0.0111242	0.111298
OID30355	ADAMTSL5	Q6ZMM2	menopause_status.peri	0.00861611	0.104689	0.0823024	0.934439	0.986746
OID30355	ADAMTSL5	Q6ZMM2	menopause_status.post	-0.190291	0.0635119	-2.99614	0.00286913	0.040605
OID30355	ADAMTSL5	Q6ZMM2	smoking.current	-0.112465	0.0508733	-2.21069	0.0275067	0.204326
OID21188	ADCYAP1R1	P41586	age	0.00175273	0.00330062	0.53103	0.595642	0.885288
OID21188	ADCYAP1R1	P41586	alcohol_gram_week	6.49128e-05	0.000326464	0.198836	0.842475	0.964786
OID21188	ADCYAP1R1	P41586	birth_times	-0.0136441	0.0186081	-0.733234	0.463772	0.818898
OID21188	ADCYAP1R1	P41586	bmi	0.00296805	0.00440052	0.674478	0.50033	0.837861
OID21188	ADCYAP1R1	P41586	HRT.current	-0.00192305	0.0720519	-0.0266898	0.978718	0.996931
OID21188	ADCYAP1R1	P41586	menopause_status.peri	-0.100519	0.10893	-0.922784	0.35658	0.746283
OID21188	ADCYAP1R1	P41586	menopause_status.post	-0.0696611	0.0675726	-1.03091	0.3031	0.708578
OID21188	ADCYAP1R1	P41586	smoking.current	0.0136426	0.0532893	0.256009	0.798053	0.954411
OID30655	ADD1	P35611	age	1.61833e-05	0.00509294	0.0031776	0.997466	0.999712
OID30655	ADD1	P35611	alcohol_gram_week	-9.7191e-05	0.000516914	-0.188022	0.850937	0.967298
OID30655	ADD1	P35611	birth_times	0.017962	0.0288893	0.621753	0.534393	0.857269
OID30655	ADD1	P35611	bmi	0.00377191	0.0069387	0.543604	0.586961	0.881618
OID30655	ADD1	P35611	HRT.current	0.0864807	0.115928	0.745985	0.456034	0.814981
OID30655	ADD1	P35611	menopause_status.peri	-0.455953	0.170775	-2.6699	0.00783891	0.0861647
OID30655	ADD1	P35611	menopause_status.post	0.0470914	0.10481	0.449304	0.65341	0.905798
OID30655	ADD1	P35611	smoking.current	0.054437	0.0839792	0.64822	0.517146	0.847551
OID20974	ADGRB3	O60242	age	0.00593379	0.00276401	2.1468	0.0323011	0.227344
OID20974	ADGRB3	O60242	alcohol_gram_week	-0.000240407	0.000277128	-0.867493	0.386098	0.767641
OID20974	ADGRB3	O60242	birth_times	0.00458612	0.0156183	0.293638	0.769159	0.94647
OID20974	ADGRB3	O60242	bmi	-0.00714999	0.00371843	-1.92286	0.0550799	0.315706
OID20974	ADGRB3	O60242	HRT.current	-0.000610411	0.0608505	-0.0100313	0.992	0.999295
OID20974	ADGRB3	O60242	menopause_status.peri	0.22027	0.0920451	2.39307	0.0170851	0.150064
OID20974	ADGRB3	O60242	menopause_status.post	0.0531043	0.057178	0.928755	0.353475	0.744405
OID20974	ADGRB3	O60242	smoking.current	0.0417902	0.0454599	0.919275	0.358406	0.747481
OID30588	ADGRD1	Q6QNK2	age	0.00974492	0.0029603	3.29187	0.00106693	0.0187423
OID30588	ADGRD1	Q6QNK2	alcohol_gram_week	0.000742575	0.000300459	2.47147	0.013794	0.129593
OID30588	ADGRD1	Q6QNK2	birth_times	-0.0183577	0.0167921	-1.09324	0.274825	0.68497
OID30588	ADGRD1	Q6QNK2	bmi	0.0127664	0.00403316	3.16535	0.00164514	0.0261995
OID30588	ADGRD1	Q6QNK2	HRT.current	0.0668998	0.0673839	0.992815	0.321289	0.721661
OID30588	ADGRD1	Q6QNK2	menopause_status.peri	0.0506159	0.0992641	0.509911	0.610343	0.890214
OID30588	ADGRD1	Q6QNK2	menopause_status.post	0.154971	0.0609212	2.54379	0.011271	0.112433
OID30588	ADGRD1	Q6QNK2	smoking.current	0.0274501	0.0488134	0.562347	0.574136	0.875731
OID31483	ADGRE1	Q14246	age	0.00938982	0.00526877	1.78217	0.075341	0.377778
OID31483	ADGRE1	Q14246	alcohol_gram_week	-0.00147528	0.000517374	-2.85149	0.00453522	0.0578714
OID31483	ADGRE1	Q14246	birth_times	0.0554266	0.0296883	1.86696	0.0625048	0.34002
OID31483	ADGRE1	Q14246	bmi	0.0141354	0.00708803	1.99426	0.0466776	0.284994
OID31483	ADGRE1	Q14246	HRT.current	-0.175825	0.119067	-1.47668	0.140403	0.52003
OID31483	ADGRE1	Q14246	menopause_status.peri	0.192615	0.17472	1.10242	0.270819	0.681167
OID31483	ADGRE1	Q14246	menopause_status.post	0.0603919	0.108156	0.558379	0.57684	0.876979
OID31483	ADGRE1	Q14246	smoking.current	-0.0443735	0.0867091	-0.511752	0.609055	0.889839
OID20755	ADGRE2	Q9UHX3	age	0.00924172	0.00247336	3.73651	0.000208064	0.00491849
OID20755	ADGRE2	Q9UHX3	alcohol_gram_week	-0.000759073	0.000243521	-3.11707	0.00193148	0.0295892
OID20755	ADGRE2	Q9UHX3	birth_times	0.0210821	0.013916	1.51495	0.130415	0.502211
OID20755	ADGRE2	Q9UHX3	bmi	0.0066967	0.00333232	2.00962	0.0450068	0.279421
OID20755	ADGRE2	Q9UHX3	HRT.current	-0.153885	0.0549367	-2.80113	0.00528925	0.0645212
OID20755	ADGRE2	Q9UHX3	menopause_status.peri	0.017493	0.0830199	0.210709	0.8332	0.962816
OID20755	ADGRE2	Q9UHX3	menopause_status.post	0.0577343	0.050626	1.14041	0.254661	0.665998
OID20755	ADGRE2	Q9UHX3	smoking.current	-0.0884088	0.040354	-2.19083	0.028924	0.211262
OID20260	ADGRE5	P48960	age	0.00832976	0.00271166	3.07183	0.0022427	0.0333186
OID20260	ADGRE5	P48960	alcohol_gram_week	-0.000975592	0.000269014	-3.62655	0.00031652	0.00694769
OID20260	ADGRE5	P48960	birth_times	0.0207874	0.0153737	1.35214	0.176939	0.573792
OID20260	ADGRE5	P48960	bmi	0.0112815	0.00367929	3.06622	0.00228444	0.0337844
OID20260	ADGRE5	P48960	HRT.current	-0.196704	0.0606816	-3.24158	0.00126751	0.0214458
OID20260	ADGRE5	P48960	menopause_status.peri	0.0224359	0.0917026	0.24466	0.80682	0.957157
OID20260	ADGRE5	P48960	menopause_status.post	0.0873763	0.0556337	1.57057	0.116912	0.475715
OID20260	ADGRE5	P48960	smoking.current	-0.118903	0.0445628	-2.66822	0.00787147	0.0862935
OID30349	ADGRF5	Q8IZF2	age	0.00127509	0.00237662	0.536512	0.591842	0.88327
OID30349	ADGRF5	Q8IZF2	alcohol_gram_week	-0.00020037	0.000235776	-0.849835	0.395821	0.774121
OID30349	ADGRF5	Q8IZF2	birth_times	-0.0231332	0.0134742	-1.71685	0.0866218	0.405794
OID30349	ADGRF5	Q8IZF2	bmi	0.00637484	0.0032247	1.97688	0.0486008	0.292398
OID30349	ADGRF5	Q8IZF2	HRT.current	0.0248509	0.0531841	0.467262	0.640515	0.901286
OID30349	ADGRF5	Q8IZF2	menopause_status.peri	-0.0301499	0.0803724	-0.375127	0.707724	0.925565
OID30349	ADGRF5	Q8IZF2	menopause_status.post	0.0592312	0.0487599	1.21475	0.22503	0.63701
OID30349	ADGRF5	Q8IZF2	smoking.current	0.00182635	0.0390569	0.0467613	0.962722	0.994072
OID21294	ADGRG1	Q9Y653	age	0.0137228	0.0052458	2.61596	0.00917866	0.0968548
OID21294	ADGRG1	Q9Y653	alcohol_gram_week	-0.000649554	0.000514697	-1.26201	0.207559	0.617494
OID21294	ADGRG1	Q9Y653	birth_times	0.069321	0.0298426	2.32289	0.0206031	0.169362
OID21294	ADGRG1	Q9Y653	bmi	0.0181784	0.00694021	2.61928	0.00909101	0.0962203
OID21294	ADGRG1	Q9Y653	HRT.current	0.0310938	0.114889	0.270642	0.786783	0.951155
OID21294	ADGRG1	Q9Y653	menopause_status.peri	0.235095	0.176397	1.33276	0.183244	0.584017
OID21294	ADGRG1	Q9Y653	menopause_status.post	0.00112102	0.10707	0.01047	0.991651	0.999295
OID21294	ADGRG1	Q9Y653	smoking.current	0.285784	0.084612	3.37758	0.000790844	0.0146712
OID20189	ADGRG2	Q8IZP9	age	-0.000622616	0.00244532	-0.254615	0.799124	0.954903
OID20189	ADGRG2	Q8IZP9	alcohol_gram_week	0.00018193	0.000242701	0.749608	0.453842	0.81468
OID20189	ADGRG2	Q8IZP9	birth_times	-0.00681255	0.0138579	-0.491601	0.623216	0.896142
OID20189	ADGRG2	Q8IZP9	bmi	-0.0251453	0.00331822	-7.57795	1.70535e-13	3.94437e-11
OID20189	ADGRG2	Q8IZP9	HRT.current	-0.100581	0.0547037	-1.83866	0.0665564	0.352774
OID20189	ADGRG2	Q8IZP9	menopause_status.peri	0.117983	0.0826635	1.42727	0.154123	0.542691
OID20189	ADGRG2	Q8IZP9	menopause_status.post	0.138213	0.0502038	2.75304	0.00611837	0.0718847
OID20189	ADGRG2	Q8IZP9	smoking.current	0.013735	0.0401754	0.341877	0.732587	0.936449
OID30877	ADGRV1	Q8WXG9	age	0.00193772	0.00494323	0.391995	0.695237	0.920842
OID30877	ADGRV1	Q8WXG9	alcohol_gram_week	-0.000202626	0.000480127	-0.422027	0.673196	0.913926
OID30877	ADGRV1	Q8WXG9	birth_times	0.00829033	0.0280812	0.295227	0.767949	0.945934
OID30877	ADGRV1	Q8WXG9	bmi	-0.00455551	0.0066487	-0.685173	0.493568	0.834521
OID30877	ADGRV1	Q8WXG9	HRT.current	-0.0773615	0.111616	-0.693106	0.488581	0.83183
OID30877	ADGRV1	Q8WXG9	menopause_status.peri	-0.148136	0.16615	-0.891578	0.373069	0.757505
OID30877	ADGRV1	Q8WXG9	menopause_status.post	-0.0867892	0.101078	-0.858635	0.390974	0.770435
OID30877	ADGRV1	Q8WXG9	smoking.current	0.157819	0.0814814	1.93687	0.0533524	0.308881
OID30612	ADH1B	P00325	age	0.0142999	0.00566985	2.52209	0.0119812	0.11753
OID30612	ADH1B	P00325	alcohol_gram_week	-0.000246851	0.000575468	-0.428957	0.668143	0.911762
OID30612	ADH1B	P00325	birth_times	0.0318624	0.0321617	0.990692	0.322324	0.722735
OID30612	ADH1B	P00325	bmi	0.0437284	0.0077247	5.66086	2.56497e-08	1.95834e-06
OID30612	ADH1B	P00325	HRT.current	-0.118474	0.12906	-0.917976	0.359082	0.747921
OID30612	ADH1B	P00325	menopause_status.peri	-0.268881	0.19012	-1.41427	0.157916	0.54867
OID30612	ADH1B	P00325	menopause_status.post	0.13255	0.116682	1.13599	0.256514	0.668143
OID30612	ADH1B	P00325	smoking.current	0.131945	0.0934921	1.41129	0.158792	0.549783
OID20117	ADH4	P08319	age	0.00949301	0.00735589	1.29053	0.197466	0.603995
OID20117	ADH4	P08319	alcohol_gram_week	-0.000348547	0.000729296	-0.477923	0.632915	0.898362
OID20117	ADH4	P08319	birth_times	0.0543388	0.042064	1.29181	0.197022	0.603303
OID20117	ADH4	P08319	bmi	0.0734715	0.00995551	7.37998	6.70119e-13	1.40781e-10
OID20117	ADH4	P08319	HRT.current	-0.0985809	0.165895	-0.594235	0.552625	0.866178
OID20117	ADH4	P08319	menopause_status.peri	-0.256445	0.247495	-1.03616	0.30063	0.707382
OID20117	ADH4	P08319	menopause_status.post	0.177914	0.150975	1.17843	0.239189	0.651459
OID20117	ADH4	P08319	smoking.current	0.156135	0.120411	1.29669	0.19534	0.601421
OID30748	ADIPOQ	Q15848	age	0.00708057	0.00549687	1.28811	0.198303	0.604908
OID30748	ADIPOQ	Q15848	alcohol_gram_week	0.00109129	0.000545645	2	0.0460397	0.28307
OID30748	ADIPOQ	Q15848	birth_times	0.00255814	0.031289	0.0817584	0.934871	0.986746
OID30748	ADIPOQ	Q15848	bmi	-0.0360653	0.00746232	-4.83298	1.79121e-06	8.74912e-05
OID30748	ADIPOQ	Q15848	HRT.current	0.0473253	0.122973	0.384844	0.700516	0.923169
OID30748	ADIPOQ	Q15848	menopause_status.peri	0.0727709	0.185893	0.391467	0.695619	0.921037
OID30748	ADIPOQ	Q15848	menopause_status.post	0.168948	0.112893	1.49653	0.135145	0.511222
OID30748	ADIPOQ	Q15848	smoking.current	-0.341746	0.0903121	-3.78406	0.000172952	0.00423706
OID21467	ADM	P35318	age	0.0144041	0.00228537	6.30275	6.49457e-10	7.19343e-08
OID21467	ADM	P35318	alcohol_gram_week	-0.000353761	0.000227055	-1.55804	0.119865	0.481339
OID21467	ADM	P35318	birth_times	-0.0185549	0.0129099	-1.43726	0.151279	0.537498
OID21467	ADM	P35318	bmi	0.0425884	0.00306209	13.9083	2.46795e-37	1.16448e-33
OID21467	ADM	P35318	HRT.current	-0.0570778	0.0502193	-1.13657	0.25627	0.668143
OID21467	ADM	P35318	menopause_status.peri	-0.00361361	0.0758676	-0.0476304	0.96203	0.994025
OID21467	ADM	P35318	menopause_status.post	0.0555708	0.0466033	1.19242	0.233669	0.64583
OID21467	ADM	P35318	smoking.current	0.126333	0.037143	3.40126	0.000725266	0.0137103
OID30067	ADRA2A	P08913	age	-0.0120788	0.00843682	-1.43168	0.152875	0.540237
OID30067	ADRA2A	P08913	alcohol_gram_week	-0.00039861	0.000845948	-0.471198	0.637709	0.900673
OID30067	ADRA2A	P08913	birth_times	0.0453386	0.0476184	0.952123	0.341505	0.735981
OID30067	ADRA2A	P08913	bmi	-0.00774486	0.0114727	-0.675069	0.499951	0.837666
OID30067	ADRA2A	P08913	HRT.current	0.277916	0.189606	1.46576	0.143356	0.524598
OID30067	ADRA2A	P08913	menopause_status.peri	-0.238109	0.291301	-0.817401	0.414097	0.787219
OID30067	ADRA2A	P08913	menopause_status.post	0.1587	0.1729	0.917871	0.359139	0.747952
OID30067	ADRA2A	P08913	smoking.current	0.0600444	0.137544	0.436546	0.662633	0.909587
OID30569	AFAP1	Q8N556	age	0.00925354	0.0065523	1.41226	0.158507	0.549361
OID30569	AFAP1	Q8N556	alcohol_gram_week	0.000142314	0.000665033	0.213995	0.83064	0.962416
OID30569	AFAP1	Q8N556	birth_times	-0.0235572	0.0371674	-0.633814	0.526497	0.852455
OID30569	AFAP1	Q8N556	bmi	0.0030934	0.00892696	0.346524	0.729097	0.93487
OID30569	AFAP1	Q8N556	HRT.current	-0.010577	0.149147	-0.0709169	0.943493	0.988858
OID30569	AFAP1	Q8N556	menopause_status.peri	-0.147413	0.21971	-0.670945	0.502571	0.838488
OID30569	AFAP1	Q8N556	menopause_status.post	-0.0269132	0.134842	-0.19959	0.841884	0.964665
OID30569	AFAP1	Q8N556	smoking.current	0.0256657	0.108043	0.237551	0.812329	0.957426
OID30741	AFM	P43652	age	0.00401754	0.00171773	2.33886	0.0197346	0.164865
OID30741	AFM	P43652	alcohol_gram_week	9.15889e-07	0.00017051	0.00537146	0.995716	0.999601
OID30741	AFM	P43652	birth_times	0.0109833	0.00977758	1.12331	0.261843	0.672057
OID30741	AFM	P43652	bmi	0.0155792	0.00233192	6.68085	6.33595e-11	8.44507e-09
OID30741	AFM	P43652	HRT.current	-0.026754	0.0384281	-0.696211	0.48662	0.831057
OID30741	AFM	P43652	menopause_status.peri	0.0861916	0.0580901	1.48376	0.138502	0.516893
OID30741	AFM	P43652	menopause_status.post	0.0737797	0.0352782	2.09137	0.0369979	0.248041
OID30741	AFM	P43652	smoking.current	0.050101	0.0282219	1.77526	0.0764627	0.380962
OID20978	AFP	P02771	age	0.0281921	0.00665898	4.23369	2.7477e-05	0.000918183
OID20978	AFP	P02771	alcohol_gram_week	0.000904087	0.00066765	1.35413	0.176321	0.572525
OID20978	AFP	P02771	birth_times	0.0209901	0.0376271	0.557846	0.577205	0.877016
OID20978	AFP	P02771	bmi	0.00979376	0.00895834	1.09326	0.27482	0.68497
OID20978	AFP	P02771	HRT.current	-0.0810811	0.146599	-0.553079	0.580463	0.878232
OID20978	AFP	P02771	menopause_status.peri	0.675705	0.221753	3.04711	0.00243575	0.0355815
OID20978	AFP	P02771	menopause_status.post	0.304761	0.137752	2.2124	0.0274016	0.203995
OID20978	AFP	P02771	smoking.current	0.0051445	0.109521	0.0469728	0.962554	0.994072
OID30793	AGBL2	Q5U5Z8	age	-0.00625239	0.00934112	-0.66934	0.503603	0.838817
OID30793	AGBL2	Q5U5Z8	alcohol_gram_week	0.000886772	0.000907287	0.97739	0.328873	0.728171
OID30793	AGBL2	Q5U5Z8	birth_times	-0.00866272	0.0530644	-0.163249	0.870392	0.971869
OID30793	AGBL2	Q5U5Z8	bmi	0.00864597	0.0125639	0.688159	0.491688	0.833686
OID30793	AGBL2	Q5U5Z8	HRT.current	-0.134005	0.210918	-0.635341	0.525511	0.852439
OID30793	AGBL2	Q5U5Z8	menopause_status.peri	0.424353	0.313971	1.35157	0.177156	0.574125
OID30793	AGBL2	Q5U5Z8	menopause_status.post	0.333526	0.191005	1.74616	0.0814279	0.393088
OID30793	AGBL2	Q5U5Z8	smoking.current	-0.320566	0.153974	-2.08195	0.0378805	0.251598
OID20756	AGER	Q15109	age	0.00252765	0.00358265	0.705525	0.480812	0.828115
OID20756	AGER	Q15109	alcohol_gram_week	-0.00129707	0.00035274	-3.67714	0.000261357	0.00590408
OID20756	AGER	Q15109	birth_times	0.0344634	0.0201573	1.70972	0.0879374	0.409136
OID20756	AGER	Q15109	bmi	-0.019954	0.00482685	-4.13395	4.18004e-05	0.00131487
OID20756	AGER	Q15109	HRT.current	-0.0909393	0.0795757	-1.1428	0.253667	0.665018
OID20756	AGER	Q15109	menopause_status.peri	0.0065338	0.120254	0.0543333	0.956691	0.992579
OID20756	AGER	Q15109	menopause_status.post	0.0225731	0.0733317	0.307821	0.758346	0.943878
OID20756	AGER	Q15109	smoking.current	-0.0776912	0.0584527	-1.32913	0.18441	0.585414
OID20896	AGR2	O95994	age	0.011513	0.00905321	1.2717	0.204076	0.612175
OID20896	AGR2	O95994	alcohol_gram_week	-0.000529301	0.00089547	-0.591088	0.554731	0.866797
OID20896	AGR2	O95994	birth_times	0.0194657	0.0515088	0.377909	0.70566	0.92509
OID20896	AGR2	O95994	bmi	-0.0138539	0.0122638	-1.12966	0.259166	0.670162
OID20896	AGR2	O95994	HRT.current	-0.211462	0.204038	-1.03638	0.300529	0.707382
OID20896	AGR2	O95994	menopause_status.peri	0.266223	0.31349	0.849223	0.396167	0.774476
OID20896	AGR2	O95994	menopause_status.post	0.396474	0.18514	2.14148	0.032722	0.229066
OID20896	AGR2	O95994	smoking.current	0.178258	0.147981	1.2046	0.228933	0.640491
OID21243	AGR3	Q8TD06	age	0.000722181	0.00471358	0.153213	0.878294	0.973551
OID21243	AGR3	Q8TD06	alcohol_gram_week	-0.000394275	0.000466219	-0.845687	0.398146	0.776287
OID21243	AGR3	Q8TD06	birth_times	-0.0226595	0.026574	-0.852697	0.39425	0.773162
OID21243	AGR3	Q8TD06	bmi	0.00804349	0.00628432	1.27993	0.201184	0.608584
OID21243	AGR3	Q8TD06	HRT.current	-0.0543105	0.102896	-0.527818	0.597868	0.886314
OID21243	AGR3	Q8TD06	menopause_status.peri	-0.0910216	0.155561	-0.585119	0.558741	0.867967
OID21243	AGR3	Q8TD06	menopause_status.post	0.186323	0.0964995	1.93082	0.0540902	0.311395
OID21243	AGR3	Q8TD06	smoking.current	0.185931	0.0761017	2.44319	0.014915	0.136757
OID20786	AGRN	O00468	age	0.00954653	0.00288675	3.30702	0.00101066	0.0178737
OID20786	AGRN	O00468	alcohol_gram_week	-0.000946793	0.000284223	-3.33116	0.00092869	0.0166487
OID20786	AGRN	O00468	birth_times	0.0147983	0.0162419	0.911117	0.362672	0.750976
OID20786	AGRN	O00468	bmi	0.0225539	0.00388928	5.799	1.18242e-08	9.99845e-07
OID20786	AGRN	O00468	HRT.current	-0.034718	0.0641188	-0.541463	0.588429	0.881969
OID20786	AGRN	O00468	menopause_status.peri	0.0866016	0.0968957	0.893761	0.371879	0.75651
OID20786	AGRN	O00468	menopause_status.post	0.0932455	0.0590876	1.57809	0.115176	0.471907
OID20786	AGRN	O00468	smoking.current	0.126783	0.0470987	2.69186	0.00734324	0.0824176
OID20658	AGRP	O00253	age	-0.0097659	0.00413313	-2.36284	0.0185153	0.158331
OID20658	AGRP	O00253	alcohol_gram_week	-0.000489164	0.000410032	-1.19299	0.233436	0.645705
OID20658	AGRP	O00253	birth_times	0.00301599	0.0234327	0.128709	0.89764	0.977749
OID20658	AGRP	O00253	bmi	0.00779438	0.00560799	1.38987	0.165183	0.55943
OID20658	AGRP	O00253	HRT.current	-0.119691	0.0924913	-1.29408	0.196231	0.602846
OID20658	AGRP	O00253	menopause_status.peri	0.241587	0.139774	1.72842	0.0845272	0.400194
OID20658	AGRP	O00253	menopause_status.post	0.221143	0.0847971	2.60791	0.00938041	0.0983568
OID20658	AGRP	O00253	smoking.current	0.128784	0.0679229	1.89604	0.058528	0.326969
OID30709	AGT	P01019	age	-0.00109965	0.00274596	-0.40046	0.688989	0.918945
OID30709	AGT	P01019	alcohol_gram_week	8.01835e-05	0.000270794	0.296105	0.767273	0.945692
OID30709	AGT	P01019	birth_times	-0.00216879	0.0156025	-0.139003	0.889504	0.975928
OID30709	AGT	P01019	bmi	-0.00119686	0.00370127	-0.323366	0.746553	0.939784
OID30709	AGT	P01019	HRT.current	0.0317569	0.0610419	0.520247	0.603122	0.88775
OID30709	AGT	P01019	menopause_status.peri	-0.0977601	0.0923079	-1.05906	0.290082	0.698173
OID30709	AGT	P01019	menopause_status.post	0.061693	0.0563407	1.095	0.274044	0.68391
OID30709	AGT	P01019	smoking.current	0.029192	0.0448419	0.650997	0.515347	0.84625
OID20139	AGXT	P21549	age	0.00894741	0.00713086	1.25475	0.210155	0.620864
OID20139	AGXT	P21549	alcohol_gram_week	-0.000122353	0.000707745	-0.172877	0.862818	0.970815
OID20139	AGXT	P21549	birth_times	0.0930989	0.0404114	2.30378	0.0216425	0.174501
OID20139	AGXT	P21549	bmi	0.0264643	0.00967635	2.73495	0.00645964	0.0749979
OID20139	AGXT	P21549	HRT.current	0.00818577	0.159523	0.0513141	0.959096	0.993137
OID20139	AGXT	P21549	menopause_status.peri	-0.194507	0.241057	-0.806892	0.420111	0.791611
OID20139	AGXT	P21549	menopause_status.post	-0.0020005	0.146401	-0.0136645	0.989103	0.999295
OID20139	AGXT	P21549	smoking.current	-0.0370116	0.117157	-0.315916	0.752197	0.941324
OID20199	AHCY	P23526	age	0.000241815	0.00462912	0.0522377	0.95836	0.993044
OID20199	AHCY	P23526	alcohol_gram_week	-0.000516254	0.000459446	-1.12364	0.261701	0.672057
OID20199	AHCY	P23526	birth_times	-0.00232976	0.0262338	-0.0888078	0.92927	0.985734
OID20199	AHCY	P23526	bmi	0.00772373	0.00628158	1.22959	0.219428	0.630927
OID20199	AHCY	P23526	HRT.current	-0.139621	0.103557	-1.34826	0.178184	0.575615
OID20199	AHCY	P23526	menopause_status.peri	-0.00179158	0.156487	-0.0114488	0.99087	0.999295
OID20199	AHCY	P23526	menopause_status.post	0.226511	0.0950386	2.38336	0.0175264	0.15252
OID20199	AHCY	P23526	smoking.current	-0.152352	0.0760543	-2.0032	0.0456925	0.282119
OID30260	AHNAK	Q09666	age	0.0078092	0.00252413	3.09382	0.00209098	0.0315514
OID30260	AHNAK	Q09666	alcohol_gram_week	-0.000296736	0.000259608	-1.14301	0.253601	0.664995
OID30260	AHNAK	Q09666	birth_times	0.00404853	0.0144874	0.279452	0.780018	0.948762
OID30260	AHNAK	Q09666	bmi	0.016433	0.0034622	4.7464	2.73523e-06	0.0001253
OID30260	AHNAK	Q09666	HRT.current	0.0374792	0.0573694	0.653295	0.513878	0.845559
OID30260	AHNAK	Q09666	menopause_status.peri	0.130986	0.0867217	1.51042	0.131593	0.504174
OID30260	AHNAK	Q09666	menopause_status.post	0.0875389	0.0519281	1.68577	0.0924884	0.419855
OID30260	AHNAK	Q09666	smoking.current	0.0770371	0.0415028	1.85619	0.0640375	0.344897
OID30244	AHNAK2	Q8IVF2	age	0.00450509	0.00309386	1.45614	0.146007	0.528501
OID30244	AHNAK2	Q8IVF2	alcohol_gram_week	-0.000334943	0.000318206	-1.0526	0.293053	0.700377
OID30244	AHNAK2	Q8IVF2	birth_times	0.0158861	0.0177574	0.894618	0.371439	0.756277
OID30244	AHNAK2	Q8IVF2	bmi	0.0220936	0.00424366	5.20625	2.86063e-07	1.73491e-05
OID30244	AHNAK2	Q8IVF2	HRT.current	-0.0202879	0.0703185	-0.288515	0.773077	0.947672
OID30244	AHNAK2	Q8IVF2	menopause_status.peri	0.0462723	0.106296	0.435315	0.663529	0.910051
OID30244	AHNAK2	Q8IVF2	menopause_status.post	0.0900998	0.063649	1.41557	0.157548	0.54837
OID30244	AHNAK2	Q8IVF2	smoking.current	-0.0707742	0.0508706	-1.39126	0.164789	0.558767
OID31379	AHSA1	O95433	age	-0.00310017	0.00481937	-0.643274	0.520347	0.849274
OID31379	AHSA1	O95433	alcohol_gram_week	6.52321e-05	0.000471822	0.138256	0.890095	0.976016
OID31379	AHSA1	O95433	birth_times	-0.00105458	0.0271076	-0.0389036	0.968983	0.995655
OID31379	AHSA1	O95433	bmi	0.00754558	0.00646971	1.16629	0.244064	0.656388
OID31379	AHSA1	O95433	HRT.current	0.0742474	0.108451	0.68462	0.493908	0.834588
OID31379	AHSA1	O95433	menopause_status.peri	-0.167283	0.159138	-1.05118	0.293695	0.700689
OID31379	AHSA1	O95433	menopause_status.post	0.00942923	0.0985985	0.0956326	0.923851	0.984517
OID31379	AHSA1	O95433	smoking.current	0.0450987	0.0789859	0.570972	0.56828	0.872559
OID30706	AHSG	P02765	age	0.00368283	0.00211712	1.73955	0.082553	0.39561
OID30706	AHSG	P02765	alcohol_gram_week	-0.000716565	0.00020878	-3.43215	0.000648476	0.0125952
OID30706	AHSG	P02765	birth_times	0.00295603	0.0120294	0.245733	0.80599	0.956921
OID30706	AHSG	P02765	bmi	0.00430758	0.00285366	1.5095	0.131804	0.504464
OID30706	AHSG	P02765	HRT.current	0.0380667	0.0470629	0.808847	0.418988	0.790781
OID30706	AHSG	P02765	menopause_status.peri	-0.0135708	0.0711688	-0.190684	0.84885	0.966603
OID30706	AHSG	P02765	menopause_status.post	-0.0613714	0.0434383	-1.41284	0.158325	0.549298
OID30706	AHSG	P02765	smoking.current	0.0376669	0.0345729	1.08949	0.276461	0.686417
OID21078	AHSP	Q9NZD4	age	-0.000817093	0.00775516	-0.105361	0.916131	0.981563
OID21078	AHSP	Q9NZD4	alcohol_gram_week	0.00067897	0.000769202	0.882695	0.377824	0.761067
OID21078	AHSP	Q9NZD4	birth_times	0.0258182	0.0439933	0.586868	0.557556	0.867786
OID21078	AHSP	Q9NZD4	bmi	-0.00824803	0.0105225	-0.783847	0.433499	0.80175
OID21078	AHSP	Q9NZD4	HRT.current	0.0865239	0.173463	0.498802	0.618137	0.894067
OID21078	AHSP	Q9NZD4	menopause_status.peri	-0.128384	0.262207	-0.489628	0.624611	0.896741
OID21078	AHSP	Q9NZD4	menopause_status.post	0.172273	0.159339	1.08117	0.280139	0.6892
OID21078	AHSP	Q9NZD4	smoking.current	0.247442	0.127386	1.94245	0.0526411	0.306116
OID30956	AIDA	Q96BJ3	age	-0.00350279	0.00724261	-0.483637	0.628865	0.89727
OID30956	AIDA	Q96BJ3	alcohol_gram_week	0.000195564	0.000719239	0.271904	0.785814	0.951003
OID30956	AIDA	Q96BJ3	birth_times	0.0747567	0.0409684	1.82474	0.0686643	0.358788
OID30956	AIDA	Q96BJ3	bmi	-0.00331345	0.00984214	-0.336659	0.736521	0.937622
OID30956	AIDA	Q96BJ3	HRT.current	-0.133483	0.164683	-0.810548	0.418029	0.790111
OID30956	AIDA	Q96BJ3	menopause_status.peri	-0.226035	0.244367	-0.924984	0.355441	0.745582
OID30956	AIDA	Q96BJ3	menopause_status.post	0.0608306	0.148887	0.408569	0.683039	0.916918
OID30956	AIDA	Q96BJ3	smoking.current	0.0659182	0.118881	0.55449	0.579503	0.877769
OID21234	AIF1	P55008	age	-0.00744728	0.00519554	-1.4334	0.152391	0.539659
OID21234	AIF1	P55008	alcohol_gram_week	-0.000526024	0.00051389	-1.02361	0.30653	0.70989
OID21234	AIF1	P55008	birth_times	0.00871356	0.0292912	0.297481	0.766227	0.94565
OID21234	AIF1	P55008	bmi	0.0104731	0.00692689	1.51195	0.131201	0.504088
OID21234	AIF1	P55008	HRT.current	-0.0214279	0.113417	-0.188929	0.850227	0.967144
OID21234	AIF1	P55008	menopause_status.peri	0.0665325	0.171467	0.388019	0.698173	0.922047
OID21234	AIF1	P55008	menopause_status.post	0.196472	0.106367	1.84713	0.0653403	0.349074
OID21234	AIF1	P55008	smoking.current	-0.0359357	0.0838831	-0.428402	0.66855	0.911938
OID30204	AIF1L	Q9BQI0	age	0.0112128	0.00391379	2.86494	0.00435344	0.0563083
OID30204	AIF1L	Q9BQI0	alcohol_gram_week	-0.000208373	0.000402535	-0.517651	0.60494	0.888596
OID30204	AIF1L	Q9BQI0	birth_times	0.0291288	0.0224634	1.29673	0.195347	0.601421
OID30204	AIF1L	Q9BQI0	bmi	0.0102785	0.0053683	1.91466	0.0561288	0.319698
OID30204	AIF1L	Q9BQI0	HRT.current	-0.138734	0.0889541	-1.55961	0.119509	0.480315
OID30204	AIF1L	Q9BQI0	menopause_status.peri	0.0492966	0.134466	0.366609	0.714072	0.927732
OID30204	AIF1L	Q9BQI0	menopause_status.post	0.134498	0.080517	1.67043	0.0954853	0.427131
OID30204	AIF1L	Q9BQI0	smoking.current	0.00496018	0.0643521	0.0770788	0.938593	0.987782
OID21287	AIFM1	O95831	age	0.00478335	0.00583625	0.819593	0.412856	0.786126
OID21287	AIFM1	O95831	alcohol_gram_week	0.000117922	0.00057263	0.205931	0.836932	0.963791
OID21287	AIFM1	O95831	birth_times	0.0450992	0.0332015	1.35835	0.174993	0.570705
OID21287	AIFM1	O95831	bmi	0.0339818	0.00772138	4.40101	1.32946e-05	0.000487787
OID21287	AIFM1	O95831	HRT.current	0.0742638	0.127821	0.581	0.561514	0.869363
OID21287	AIFM1	O95831	menopause_status.peri	-0.235089	0.196252	-1.19789	0.231551	0.642604
OID21287	AIFM1	O95831	menopause_status.post	0.0583604	0.119121	0.489926	0.624411	0.896741
OID21287	AIFM1	O95831	smoking.current	-0.0883364	0.0941356	-0.938395	0.348514	0.741191
OID20122	AK1	P00568	age	0.00310687	0.00623201	0.498535	0.618326	0.894094
OID20122	AK1	P00568	alcohol_gram_week	-0.000305176	0.000618534	-0.493386	0.621956	0.89547
OID20122	AK1	P00568	birth_times	0.0431646	0.0353175	1.22219	0.222211	0.634194
OID20122	AK1	P00568	bmi	0.00383767	0.00845664	0.453805	0.650165	0.904631
OID20122	AK1	P00568	HRT.current	7.47599e-05	0.139415	0.00053624	0.999572	0.999992
OID20122	AK1	P00568	menopause_status.peri	-0.278574	0.210672	-1.32231	0.186666	0.588872
OID20122	AK1	P00568	menopause_status.post	0.0974986	0.127947	0.762025	0.446403	0.809689
OID20122	AK1	P00568	smoking.current	0.219711	0.102389	2.14585	0.0323637	0.227654
OID31142	AK2	P54819	age	0.0060592	0.0081773	0.740978	0.459062	0.816303
OID31142	AK2	P54819	alcohol_gram_week	-0.000805434	0.000802545	-1.0036	0.316068	0.717747
OID31142	AK2	P54819	birth_times	0.0305069	0.0463796	0.657765	0.510999	0.843558
OID31142	AK2	P54819	bmi	0.0104296	0.0109742	0.950369	0.342394	0.736318
OID31142	AK2	P54819	HRT.current	-0.100045	0.186623	-0.536079	0.592147	0.883391
OID31142	AK2	P54819	menopause_status.peri	-0.264558	0.277822	-0.952258	0.341437	0.735959
OID31142	AK2	P54819	menopause_status.post	4.67384e-05	0.1674	0.000279202	0.999777	0.999992
OID31142	AK2	P54819	smoking.current	-0.200111	0.134309	-1.48993	0.136887	0.51416
OID30571	AKAP12	Q02952	age	0.00788255	0.00206938	3.80914	0.000157132	0.00391867
OID30571	AKAP12	Q02952	alcohol_gram_week	-0.00022332	0.000210034	-1.06326	0.288188	0.696143
OID30571	AKAP12	Q02952	birth_times	0.0102029	0.0117384	0.869188	0.385169	0.766842
OID30571	AKAP12	Q02952	bmi	-0.0101745	0.00281935	-3.6088	0.000339174	0.0073411
OID30571	AKAP12	Q02952	HRT.current	0.0228475	0.0471043	0.485041	0.627863	0.897011
OID30571	AKAP12	Q02952	menopause_status.peri	-0.0242111	0.0693899	-0.348914	0.727303	0.9339
OID30571	AKAP12	Q02952	menopause_status.post	0.0268785	0.0425865	0.631151	0.528236	0.853629
OID30571	AKAP12	Q02952	smoking.current	-0.0298023	0.0341227	-0.873386	0.38288	0.764992
OID21244	AKR1B1	P15121	age	0.00107505	0.00701933	0.153156	0.878339	0.973551
OID21244	AKR1B1	P15121	alcohol_gram_week	3.5423e-05	0.00069428	0.0510211	0.95933	0.993185
OID21244	AKR1B1	P15121	birth_times	0.0073242	0.0395732	0.18508	0.853244	0.967916
OID21244	AKR1B1	P15121	bmi	-0.000987996	0.00935844	-0.105573	0.915965	0.981562
OID21244	AKR1B1	P15121	HRT.current	-0.0345385	0.15323	-0.225402	0.821762	0.959562
OID21244	AKR1B1	P15121	menopause_status.peri	-0.0621667	0.231657	-0.268357	0.788539	0.951696
OID21244	AKR1B1	P15121	menopause_status.post	0.0933526	0.143704	0.649615	0.51625	0.846725
OID21244	AKR1B1	P15121	smoking.current	0.0389909	0.113329	0.344051	0.730957	0.935611
OID30955	AKR1B10	O60218	age	-0.0064789	0.00532298	-1.21715	0.224146	0.635933
OID30955	AKR1B10	O60218	alcohol_gram_week	0.000144651	0.000528608	0.273645	0.784475	0.950428
OID30955	AKR1B10	O60218	birth_times	0.0219113	0.0301099	0.727711	0.467147	0.820673
OID30955	AKR1B10	O60218	bmi	-0.00152854	0.00723352	-0.211313	0.832733	0.962772
OID30955	AKR1B10	O60218	HRT.current	0.152723	0.121034	1.26182	0.207629	0.617527
OID30955	AKR1B10	O60218	menopause_status.peri	-0.0167253	0.179598	-0.093126	0.925842	0.984783
OID30955	AKR1B10	O60218	menopause_status.post	0.0646505	0.109425	0.590821	0.55492	0.866797
OID30955	AKR1B10	O60218	smoking.current	0.272095	0.0873719	3.11422	0.00195508	0.0298926
OID20062	AKR1C4	P17516	age	-0.00813403	0.00495498	-1.64159	0.101308	0.440158
OID20062	AKR1C4	P17516	alcohol_gram_week	-7.23917e-05	0.000491259	-0.14736	0.882908	0.974448
OID20062	AKR1C4	P17516	birth_times	-0.02804	0.0283346	-0.989603	0.32285	0.723193
OID20062	AKR1C4	P17516	bmi	0.00396728	0.0067061	0.591593	0.554392	0.866797
OID20062	AKR1C4	P17516	HRT.current	0.0532611	0.111748	0.476617	0.633844	0.89912
OID20062	AKR1C4	P17516	menopause_status.peri	-0.297296	0.166714	-1.78327	0.0751528	0.377074
OID20062	AKR1C4	P17516	menopause_status.post	0.0393655	0.101698	0.387083	0.69886	0.922047
OID20062	AKR1C4	P17516	smoking.current	0.0916567	0.0811094	1.13004	0.259005	0.670066
OID30488	AKR7L	Q8NHP1	age	0.0119626	0.0052351	2.28508	0.0227365	0.180733
OID30488	AKR7L	Q8NHP1	alcohol_gram_week	-0.000235673	0.000519462	-0.453687	0.650256	0.904631
OID30488	AKR7L	Q8NHP1	birth_times	0.0320409	0.0299768	1.06886	0.285663	0.694493
OID30488	AKR7L	Q8NHP1	bmi	0.00841808	0.00709183	1.18701	0.235801	0.647614
OID30488	AKR7L	Q8NHP1	HRT.current	0.107217	0.117215	0.9147	0.360801	0.749606
OID30488	AKR7L	Q8NHP1	menopause_status.peri	-0.236216	0.175286	-1.34761	0.17841	0.576031
OID30488	AKR7L	Q8NHP1	menopause_status.post	-0.121881	0.107519	-1.13358	0.257529	0.668752
OID30488	AKR7L	Q8NHP1	smoking.current	0.110833	0.0855346	1.29577	0.195666	0.601794
OID20895	AKT1S1	Q96B36	age	-0.00229333	0.00520066	-0.440968	0.659428	0.908823
OID20895	AKT1S1	Q96B36	alcohol_gram_week	-0.000241042	0.000514407	-0.468582	0.639575	0.901009
OID20895	AKT1S1	Q96B36	birth_times	0.0160812	0.0295895	0.543477	0.587046	0.88169
OID20895	AKT1S1	Q96B36	bmi	0.00594024	0.00704498	0.843188	0.39953	0.77706
OID20895	AKT1S1	Q96B36	HRT.current	0.0717243	0.117211	0.611927	0.540867	0.860484
OID20895	AKT1S1	Q96B36	menopause_status.peri	-0.189726	0.180086	-1.05353	0.292611	0.700115
OID20895	AKT1S1	Q96B36	menopause_status.post	0.115968	0.106355	1.09039	0.27607	0.685855
OID20895	AKT1S1	Q96B36	smoking.current	0.0700292	0.0850086	0.82379	0.410455	0.785079
OID31052	AKT2	P31751	age	-0.000297928	0.0115583	-0.0257761	0.979446	0.997091
OID31052	AKT2	P31751	alcohol_gram_week	-0.000699412	0.00113576	-0.615809	0.538305	0.858784
OID31052	AKT2	P31751	birth_times	-0.0360789	0.064865	-0.556214	0.578317	0.877324
OID31052	AKT2	P31751	bmi	0.0158672	0.015555	1.02007	0.308198	0.711343
OID31052	AKT2	P31751	HRT.current	-0.175552	0.261396	-0.671596	0.502156	0.838479
OID31052	AKT2	P31751	menopause_status.peri	0.0024504	0.383371	0.00639171	0.994903	0.999601
OID31052	AKT2	P31751	menopause_status.post	0.206834	0.23625	0.87549	0.381734	0.764041
OID31052	AKT2	P31751	smoking.current	-0.284374	0.190438	-1.49326	0.13601	0.513016
OID21197	AKT3	Q9Y243	age	0.00105687	0.00350202	0.30179	0.762942	0.944674
OID21197	AKT3	Q9Y243	alcohol_gram_week	-5.12991e-05	0.000346384	-0.148099	0.882326	0.974448
OID21197	AKT3	Q9Y243	birth_times	0.00973271	0.0197435	0.492957	0.622267	0.895536
OID21197	AKT3	Q9Y243	bmi	-0.00235163	0.00466903	-0.503666	0.614726	0.892727
OID21197	AKT3	Q9Y243	HRT.current	0.0245753	0.0764483	0.321463	0.747998	0.940133
OID21197	AKT3	Q9Y243	menopause_status.peri	0.0374648	0.115576	0.324156	0.74596	0.939499
OID21197	AKT3	Q9Y243	menopause_status.post	0.0534947	0.0716957	0.746135	0.455949	0.814981
OID21197	AKT3	Q9Y243	smoking.current	-0.0694125	0.0565409	-1.22765	0.220176	0.631598
OID20273	ALCAM	Q13740	age	0.0106261	0.00173149	6.13696	1.70636e-09	1.72036e-07
OID20273	ALCAM	Q13740	alcohol_gram_week	-0.00098539	0.000171775	-5.73653	1.67019e-08	1.34942e-06
OID20273	ALCAM	Q13740	birth_times	0.018433	0.00981665	1.87773	0.0609965	0.335282
OID20273	ALCAM	Q13740	bmi	0.00311946	0.00234935	1.32779	0.184849	0.585991
OID20273	ALCAM	Q13740	HRT.current	-0.0685556	0.0387473	-1.7693	0.0774498	0.38328
OID20273	ALCAM	Q13740	menopause_status.peri	0.0373953	0.0585553	0.638631	0.523353	0.851631
OID20273	ALCAM	Q13740	menopause_status.post	-0.0362248	0.035524	-1.01973	0.308348	0.711343
OID20273	ALCAM	Q13740	smoking.current	0.0443905	0.0284549	1.56003	0.119382	0.479969
OID21128	ALDH1A1	P00352	age	0.00432165	0.00434271	0.995152	0.320142	0.721104
OID21128	ALDH1A1	P00352	alcohol_gram_week	-0.00028903	0.000430735	-0.671015	0.502519	0.838488
OID21128	ALDH1A1	P00352	birth_times	0.0135684	0.0246352	0.550772	0.582035	0.879007
OID21128	ALDH1A1	P00352	bmi	0.0163701	0.00589235	2.77819	0.00567103	0.0678798
OID21128	ALDH1A1	P00352	HRT.current	-0.0315702	0.0971354	-0.325013	0.745307	0.939499
OID21128	ALDH1A1	P00352	menopause_status.peri	-0.169105	0.14683	-1.15171	0.249988	0.661848
OID21128	ALDH1A1	P00352	menopause_status.post	0.122129	0.089226	1.36876	0.171686	0.56549
OID21128	ALDH1A1	P00352	smoking.current	0.16258	0.0713333	2.27916	0.0230763	0.182506
OID31380	ALDH2	P05091	age	0.00505198	0.00362354	1.39421	0.163885	0.557276
OID31380	ALDH2	P05091	alcohol_gram_week	0.000660748	0.000354749	1.86258	0.06312	0.342092
OID31380	ALDH2	P05091	birth_times	0.0386984	0.0203814	1.89871	0.0581893	0.325926
OID31380	ALDH2	P05091	bmi	0.00577513	0.00486439	1.18723	0.235714	0.647614
OID31380	ALDH2	P05091	HRT.current	-0.0205316	0.0815408	-0.251795	0.801305	0.955479
OID31380	ALDH2	P05091	menopause_status.peri	-0.164297	0.119652	-1.37313	0.170339	0.564178
OID31380	ALDH2	P05091	menopause_status.post	-0.0116267	0.0741333	-0.156835	0.875439	0.972587
OID31380	ALDH2	P05091	smoking.current	-0.121887	0.0593872	-2.05241	0.0406606	0.263172
OID20512	ALDH3A1	P30838	age	0.00527902	0.00434809	1.2141	0.225284	0.637432
OID20512	ALDH3A1	P30838	alcohol_gram_week	-0.000455828	0.000432538	-1.05384	0.292465	0.700115
OID20512	ALDH3A1	P30838	birth_times	-0.0689241	0.0246025	-2.80151	0.0052844	0.0645212
OID20512	ALDH3A1	P30838	bmi	0.00165531	0.00589557	0.280772	0.779002	0.948661
OID20512	ALDH3A1	P30838	HRT.current	-0.114555	0.0983612	-1.16463	0.244725	0.65707
OID20512	ALDH3A1	P30838	menopause_status.peri	0.0769918	0.146644	0.525026	0.599799	0.886778
OID20512	ALDH3A1	P30838	menopause_status.post	0.181319	0.0892518	2.03154	0.0427308	0.270427
OID20512	ALDH3A1	P30838	smoking.current	0.336326	0.0721128	4.66389	3.99142e-06	0.000172149
OID31047	ALDH5A1	P51649	age	0.0108401	0.00537003	2.01864	0.0440671	0.275783
OID31047	ALDH5A1	P51649	alcohol_gram_week	-0.000248405	0.000527679	-0.470751	0.638027	0.900744
OID31047	ALDH5A1	P51649	birth_times	0.047044	0.0301365	1.56103	0.119159	0.479668
OID31047	ALDH5A1	P51649	bmi	0.0081243	0.00722691	1.12417	0.261488	0.672007
OID31047	ALDH5A1	P51649	HRT.current	0.0994719	0.121445	0.819068	0.413144	0.786421
OID31047	ALDH5A1	P51649	menopause_status.peri	-0.171336	0.178116	-0.961936	0.336554	0.73402
OID31047	ALDH5A1	P51649	menopause_status.post	-0.159294	0.109762	-1.45126	0.147344	0.530766
OID31047	ALDH5A1	P51649	smoking.current	-0.0961951	0.0884782	-1.08722	0.277473	0.686978
OID31275	ALMS1	Q8TCU4	age	-0.0122725	0.00595721	-2.06011	0.0399252	0.259982
OID31275	ALMS1	Q8TCU4	alcohol_gram_week	0.00021569	0.000592765	0.363871	0.716114	0.928885
OID31275	ALMS1	Q8TCU4	birth_times	0.0310479	0.0336074	0.923843	0.356031	0.745864
OID31275	ALMS1	Q8TCU4	bmi	0.00454556	0.00800322	0.567966	0.570323	0.873223
OID31275	ALMS1	Q8TCU4	HRT.current	-0.0635403	0.13558	-0.468655	0.639529	0.901009
OID31275	ALMS1	Q8TCU4	menopause_status.peri	-0.251746	0.195994	-1.28446	0.199601	0.606447
OID31275	ALMS1	Q8TCU4	menopause_status.post	0.268741	0.121938	2.2039	0.028004	0.206386
OID31275	ALMS1	Q8TCU4	smoking.current	-0.104623	0.098148	-1.06597	0.286972	0.695
OID30497	ALPI	P09923	age	-0.0157101	0.0113455	-1.38469	0.16678	0.561182
OID30497	ALPI	P09923	alcohol_gram_week	0.0010142	0.00112578	0.900885	0.368094	0.754025
OID30497	ALPI	P09923	birth_times	0.0990554	0.064966	1.52473	0.127975	0.497554
OID30497	ALPI	P09923	bmi	-0.0245778	0.0153695	-1.59913	0.110438	0.46174
OID30497	ALPI	P09923	HRT.current	-0.136457	0.25403	-0.537171	0.591395	0.883092
OID30497	ALPI	P09923	menopause_status.peri	0.879093	0.379881	2.31413	0.0210752	0.171628
OID30497	ALPI	P09923	menopause_status.post	0.527756	0.233015	2.2649	0.0239566	0.186899
OID30497	ALPI	P09923	smoking.current	-0.0539821	0.185371	-0.291211	0.771014	0.947401
OID21383	ALPP	P05187	age	0.0133975	0.00962985	1.39124	0.164798	0.558767
OID21383	ALPP	P05187	alcohol_gram_week	-0.00017889	0.000944842	-0.189334	0.849912	0.967019
OID21383	ALPP	P05187	birth_times	0.0507907	0.0547827	0.927129	0.354326	0.744502
OID21383	ALPP	P05187	bmi	-0.00231256	0.0127403	-0.181515	0.85604	0.968777
OID21383	ALPP	P05187	HRT.current	-0.30592	0.210905	-1.45051	0.147571	0.530957
OID21383	ALPP	P05187	menopause_status.peri	-0.634496	0.323817	-1.95943	0.050642	0.299285
OID21383	ALPP	P05187	menopause_status.post	0.188313	0.19655	0.958093	0.338499	0.734733
OID21383	ALPP	P05187	smoking.current	2.67569	0.155324	17.2265	4.17344e-52	4.92299e-48
OID20437	AMBN	Q9NP70	age	-0.00156157	0.00234462	-0.666023	0.505704	0.840762
OID20437	AMBN	Q9NP70	alcohol_gram_week	-0.000237476	0.000235746	-1.00734	0.314261	0.715986
OID20437	AMBN	Q9NP70	birth_times	-0.00795898	0.0133057	-0.598163	0.550003	0.865108
OID20437	AMBN	Q9NP70	bmi	-0.00266548	0.00318461	-0.836987	0.403	0.779684
OID20437	AMBN	Q9NP70	HRT.current	0.0318896	0.0530741	0.600851	0.548212	0.864938
OID20437	AMBN	Q9NP70	menopause_status.peri	0.0103648	0.0792007	0.130868	0.895933	0.977396
OID20437	AMBN	Q9NP70	menopause_status.post	-0.0481018	0.0481188	-0.999647	0.317966	0.719503
OID20437	AMBN	Q9NP70	smoking.current	0.000201888	0.0384971	0.00524424	0.995818	0.999601
OID21413	AMBP	P02760	age	0.00805709	0.00166324	4.8442	1.70493e-06	8.37974e-05
OID21413	AMBP	P02760	alcohol_gram_week	4.18615e-05	0.000165246	0.253329	0.800119	0.954972
OID21413	AMBP	P02760	birth_times	-0.00697675	0.00939557	-0.742557	0.458103	0.81547
OID21413	AMBP	P02760	bmi	0.0147856	0.00222852	6.6347	8.57848e-11	1.12435e-08
OID21413	AMBP	P02760	HRT.current	-0.00244212	0.0365485	-0.0668185	0.946753	0.989637
OID21413	AMBP	P02760	menopause_status.peri	-0.0312252	0.0552148	-0.565523	0.571975	0.874193
OID21413	AMBP	P02760	menopause_status.post	0.0699765	0.0339169	2.06318	0.0396187	0.258989
OID21413	AMBP	P02760	smoking.current	0.0568867	0.0270319	2.10443	0.0358465	0.243155
OID30366	AMDHD2	Q9Y303	age	0.00105056	0.00223537	0.469973	0.638579	0.900903
OID30366	AMDHD2	Q9Y303	alcohol_gram_week	-0.000212169	0.000221911	-0.956103	0.339482	0.734775
OID30366	AMDHD2	Q9Y303	birth_times	-0.000821278	0.0127197	-0.0645672	0.948544	0.989815
OID30366	AMDHD2	Q9Y303	bmi	-0.00450341	0.00303112	-1.48572	0.137982	0.516217
OID30366	AMDHD2	Q9Y303	HRT.current	-0.013717	0.0499917	-0.274385	0.783902	0.950008
OID30366	AMDHD2	Q9Y303	menopause_status.peri	-0.0685726	0.0755837	-0.90724	0.364716	0.752219
OID30366	AMDHD2	Q9Y303	menopause_status.post	0.0261928	0.0459868	0.569571	0.569224	0.873012
OID30366	AMDHD2	Q9Y303	smoking.current	-0.00692249	0.0367146	-0.188549	0.850523	0.967144
OID20806	AMFR	Q9UKV5	age	-0.00376633	0.0065263	-0.5771	0.564134	0.870726
OID20806	AMFR	Q9UKV5	alcohol_gram_week	0.000643253	0.000645529	0.996476	0.319505	0.720704
OID20806	AMFR	Q9UKV5	birth_times	0.0415531	0.0371318	1.11907	0.263652	0.673606
OID20806	AMFR	Q9UKV5	bmi	0.003126	0.00884073	0.353591	0.723796	0.93238
OID20806	AMFR	Q9UKV5	HRT.current	-0.085029	0.147087	-0.578085	0.563469	0.87069
OID20806	AMFR	Q9UKV5	menopause_status.peri	-0.326203	0.22599	-1.44344	0.149528	0.534016
OID20806	AMFR	Q9UKV5	menopause_status.post	-0.073477	0.133464	-0.550536	0.582199	0.879007
OID20806	AMFR	Q9UKV5	smoking.current	-0.0356607	0.106677	-0.334286	0.738305	0.938091
OID30881	AMIGO1	Q86WK6	age	-0.000698261	0.00510425	-0.1368	0.891247	0.976016
OID30881	AMIGO1	Q86WK6	alcohol_gram_week	0.000114985	0.000506886	0.226847	0.82064	0.959147
OID30881	AMIGO1	Q86WK6	birth_times	0.053179	0.0288726	1.84185	0.0661169	0.35144
OID30881	AMIGO1	Q86WK6	bmi	0.00518651	0.00693628	0.747736	0.454987	0.814948
OID30881	AMIGO1	Q86WK6	HRT.current	-0.0753591	0.116061	-0.649307	0.516452	0.846826
OID30881	AMIGO1	Q86WK6	menopause_status.peri	0.121524	0.172218	0.705637	0.480758	0.828115
OID30881	AMIGO1	Q86WK6	menopause_status.post	0.0103509	0.104928	0.0986469	0.92146	0.98361
OID30881	AMIGO1	Q86WK6	smoking.current	0.170129	0.0837816	2.03062	0.0428463	0.270855
OID21370	AMIGO2	Q86SJ2	age	0.00252546	0.00216674	1.16556	0.244373	0.656559
OID21370	AMIGO2	Q86SJ2	alcohol_gram_week	-0.000366161	0.000212592	-1.72237	0.0856485	0.403478
OID21370	AMIGO2	Q86SJ2	birth_times	0.0245574	0.0123263	1.99229	0.0469066	0.286
OID21370	AMIGO2	Q86SJ2	bmi	0.00134289	0.0028666	0.468461	0.639668	0.901009
OID21370	AMIGO2	Q86SJ2	HRT.current	-0.0614532	0.0474541	-1.295	0.195943	0.602157
OID21370	AMIGO2	Q86SJ2	menopause_status.peri	0.0219596	0.0728596	0.301397	0.763243	0.944674
OID21370	AMIGO2	Q86SJ2	menopause_status.post	0.00715002	0.0442243	0.161676	0.871629	0.971869
OID21370	AMIGO2	Q86SJ2	smoking.current	0.0117181	0.0349484	0.335298	0.737547	0.937966
OID20492	AMN	Q9BXJ7	age	0.00126908	0.00425981	0.297918	0.76589	0.94565
OID20492	AMN	Q9BXJ7	alcohol_gram_week	-0.000128565	0.000428315	-0.300165	0.764176	0.945234
OID20492	AMN	Q9BXJ7	birth_times	0.0307417	0.0241744	1.27166	0.204085	0.612175
OID20492	AMN	Q9BXJ7	bmi	0.022142	0.00578595	3.82686	0.000146271	0.00369466
OID20492	AMN	Q9BXJ7	HRT.current	0.0816576	0.0964275	0.846829	0.397496	0.775727
OID20492	AMN	Q9BXJ7	menopause_status.peri	-0.0542471	0.143896	-0.37699	0.706342	0.925213
OID20492	AMN	Q9BXJ7	menopause_status.post	0.159804	0.0874245	1.82791	0.0681606	0.357752
OID20492	AMN	Q9BXJ7	smoking.current	0.0152843	0.0699432	0.218524	0.82711	0.961336
OID30572	AMOT	Q4VCS5	age	0.00190831	0.00394032	0.484303	0.628387	0.897129
OID30572	AMOT	Q4VCS5	alcohol_gram_week	8.46378e-05	0.000399927	0.211633	0.832481	0.962772
OID30572	AMOT	Q4VCS5	birth_times	0.00694138	0.0223511	0.31056	0.756267	0.943146
OID30572	AMOT	Q4VCS5	bmi	0.0223271	0.00536836	4.15903	3.77254e-05	0.00121256
OID30572	AMOT	Q4VCS5	HRT.current	0.470054	0.0896917	5.24078	2.37869e-07	1.48069e-05
OID30572	AMOT	Q4VCS5	menopause_status.peri	-0.124964	0.132126	-0.945792	0.34472	0.738538
OID30572	AMOT	Q4VCS5	menopause_status.post	-0.147872	0.0810894	-1.82356	0.0688259	0.358997
OID30572	AMOT	Q4VCS5	smoking.current	-0.125601	0.0649733	-1.93312	0.0537964	0.310408
OID31351	AMOTL2	Q9Y2J4	age	0.00319185	0.00327418	0.974856	0.330113	0.728774
OID31351	AMOTL2	Q9Y2J4	alcohol_gram_week	-6.41678e-05	0.000320547	-0.200183	0.841421	0.964614
OID31351	AMOTL2	Q9Y2J4	birth_times	0.0179152	0.0184163	0.972786	0.33114	0.7296
OID31351	AMOTL2	Q9Y2J4	bmi	0.00151187	0.00439539	0.343967	0.731018	0.935611
OID31351	AMOTL2	Q9Y2J4	HRT.current	0.0470965	0.0736792	0.63921	0.522985	0.851338
OID31351	AMOTL2	Q9Y2J4	menopause_status.peri	0.00741199	0.108115	0.0685562	0.945371	0.989267
OID31351	AMOTL2	Q9Y2J4	menopause_status.post	-0.0104562	0.0669858	-0.156095	0.876022	0.972881
OID31351	AMOTL2	Q9Y2J4	smoking.current	-0.0124052	0.0536615	-0.231176	0.817275	0.958233
OID31139	AMPD3	Q01432	age	0.00324904	0.00580763	0.559444	0.576115	0.876782
OID31139	AMPD3	Q01432	alcohol_gram_week	-0.000784364	0.000569978	-1.37613	0.169411	0.56368
OID31139	AMPD3	Q01432	birth_times	-0.00202324	0.0329394	-0.0614231	0.951047	0.990679
OID31139	AMPD3	Q01432	bmi	0.00988668	0.00779405	1.26849	0.205226	0.613572
OID31139	AMPD3	Q01432	HRT.current	-0.0457209	0.132542	-0.344954	0.730277	0.935478
OID31139	AMPD3	Q01432	menopause_status.peri	-0.256111	0.197313	-1.29799	0.194901	0.601421
OID31139	AMPD3	Q01432	menopause_status.post	0.231412	0.11889	1.94644	0.0521741	0.304446
OID31139	AMPD3	Q01432	smoking.current	0.0685924	0.0953881	0.719087	0.472431	0.823579
OID30707	AMY1A_AMY1B_AMY1C	P0DUB6_P0DTE7_P0DTE8	age	0.00533045	0.00362325	1.47118	0.141872	0.522851
OID30707	AMY1A_AMY1B_AMY1C	P0DUB6_P0DTE7_P0DTE8	alcohol_gram_week	-0.000410223	0.000357309	-1.14809	0.25148	0.663013
OID30707	AMY1A_AMY1B_AMY1C	P0DUB6_P0DTE7_P0DTE8	birth_times	0.0453649	0.0205873	2.20354	0.0280116	0.206386
OID30707	AMY1A_AMY1B_AMY1C	P0DUB6_P0DTE7_P0DTE8	bmi	-0.025837	0.00488378	-5.29038	1.82918e-07	1.16948e-05
OID30707	AMY1A_AMY1B_AMY1C	P0DUB6_P0DTE7_P0DTE8	HRT.current	0.238213	0.080544	2.95755	0.00324771	0.0446764
OID30707	AMY1A_AMY1B_AMY1C	P0DUB6_P0DTE7_P0DTE8	menopause_status.peri	-0.0622452	0.121799	-0.511048	0.609543	0.889927
OID30707	AMY1A_AMY1B_AMY1C	P0DUB6_P0DTE7_P0DTE8	menopause_status.post	-0.0111077	0.0743408	-0.149416	0.881286	0.974301
OID30707	AMY1A_AMY1B_AMY1C	P0DUB6_P0DTE7_P0DTE8	smoking.current	-0.177705	0.0591684	-3.00338	0.00280371	0.0398705
OID20333	AMY2A	P04746	age	0.00508063	0.00404137	1.25716	0.20928	0.620036
OID20333	AMY2A	P04746	alcohol_gram_week	-0.000120542	0.000400929	-0.300657	0.7638	0.944918
OID20333	AMY2A	P04746	birth_times	0.0426285	0.0229125	1.86049	0.063399	0.342895
OID20333	AMY2A	P04746	bmi	-0.033056	0.00548349	-6.02827	3.20909e-09	3.06513e-07
OID20333	AMY2A	P04746	HRT.current	0.173698	0.0904379	1.92063	0.0553429	0.316598
OID20333	AMY2A	P04746	menopause_status.peri	-0.0259002	0.136671	-0.189509	0.849771	0.966997
OID20333	AMY2A	P04746	menopause_status.post	-0.0364231	0.0829145	-0.439284	0.660644	0.909175
OID20333	AMY2A	P04746	smoking.current	-0.182875	0.0664149	-2.75352	0.00610911	0.0718475
OID20340	AMY2B	P19961	age	0.00418717	0.00401882	1.04189	0.297963	0.705306
OID20340	AMY2B	P19961	alcohol_gram_week	7.8723e-05	0.000398693	0.197453	0.843553	0.964889
OID20340	AMY2B	P19961	birth_times	0.0459432	0.0227847	2.01641	0.0442882	0.27606
OID20340	AMY2B	P19961	bmi	-0.0326592	0.0054529	-5.98932	4.01527e-09	3.71484e-07
OID20340	AMY2B	P19961	HRT.current	0.184282	0.0899334	2.04909	0.0409712	0.263899
OID20340	AMY2B	P19961	menopause_status.peri	-0.0408536	0.135908	-0.300597	0.763846	0.944924
OID20340	AMY2B	P19961	menopause_status.post	-0.0395918	0.0824521	-0.48018	0.631308	0.897976
OID20340	AMY2B	P19961	smoking.current	-0.146362	0.0660444	-2.21612	0.0271304	0.202725
OID20403	ANG	P03950	age	0.000697915	0.00244221	0.285772	0.775172	0.94859
OID20403	ANG	P03950	alcohol_gram_week	0.000254049	0.00024178	1.05074	0.293887	0.700898
OID20403	ANG	P03950	birth_times	-0.00495897	0.0138824	-0.357212	0.721085	0.930951
OID20403	ANG	P03950	bmi	0.0145488	0.00330457	4.40264	1.31012e-05	0.000482188
OID20403	ANG	P03950	HRT.current	-0.0391733	0.0549586	-0.712778	0.476317	0.826149
OID20403	ANG	P03950	menopause_status.peri	0.0396052	0.0819913	0.483041	0.629279	0.897432
OID20403	ANG	P03950	menopause_status.post	0.155941	0.0498958	3.12533	0.0018799	0.0290824
OID20403	ANG	P03950	smoking.current	-0.0222215	0.0398546	-0.557563	0.577394	0.877125
OID20740	ANGPT1	Q15389	age	0.00405206	0.00836705	0.484288	0.628393	0.897129
OID20740	ANGPT1	Q15389	alcohol_gram_week	9.34647e-05	0.000823801	0.113455	0.909715	0.980089
OID20740	ANGPT1	Q15389	birth_times	-0.0603316	0.0470762	-1.28157	0.200585	0.6079
OID20740	ANGPT1	Q15389	bmi	0.0117469	0.0112728	1.04206	0.297886	0.705306
OID20740	ANGPT1	Q15389	HRT.current	0.161655	0.185844	0.86984	0.384804	0.766425
OID20740	ANGPT1	Q15389	menopause_status.peri	0.0399817	0.280846	0.142362	0.886851	0.974915
OID20740	ANGPT1	Q15389	menopause_status.post	0.0672368	0.171261	0.392598	0.694784	0.920655
OID20740	ANGPT1	Q15389	smoking.current	0.0277426	0.136512	0.203224	0.839042	0.964003
OID21463	ANGPT2	O15123	age	0.0161195	0.00363156	4.43872	1.11751e-05	0.000421829
OID21463	ANGPT2	O15123	alcohol_gram_week	-0.00103461	0.000360801	-2.86755	0.00431386	0.0558576
OID21463	ANGPT2	O15123	birth_times	-0.0113711	0.0205145	-0.554294	0.579629	0.877769
OID21463	ANGPT2	O15123	bmi	0.00145992	0.0048658	0.300038	0.764275	0.945261
OID21463	ANGPT2	O15123	HRT.current	0.00599952	0.0798008	0.0751811	0.940101	0.987987
OID21463	ANGPT2	O15123	menopause_status.peri	-0.0113662	0.120557	-0.0942808	0.924924	0.984584
OID21463	ANGPT2	O15123	menopause_status.post	-0.215667	0.0740548	-2.91226	0.00375095	0.0499174
OID21463	ANGPT2	O15123	smoking.current	0.261267	0.059022	4.42659	1.17964e-05	0.00044386
OID20211	ANGPTL1	O95841	age	0.00332772	0.0026356	1.26261	0.207317	0.617164
OID20211	ANGPTL1	O95841	alcohol_gram_week	-0.000170082	0.000261586	-0.650197	0.515862	0.846535
OID20211	ANGPTL1	O95841	birth_times	-0.00672206	0.0149362	-0.450051	0.652868	0.905707
OID20211	ANGPTL1	O95841	bmi	-0.0084646	0.00357642	-2.36678	0.0183221	0.157298
OID20211	ANGPTL1	O95841	HRT.current	0.0413452	0.0589604	0.701237	0.48348	0.829082
OID20211	ANGPTL1	O95841	menopause_status.peri	0.0908529	0.0890958	1.01972	0.308352	0.711343
OID20211	ANGPTL1	O95841	menopause_status.post	0.0371478	0.0541103	0.686519	0.492703	0.834187
OID20211	ANGPTL1	O95841	smoking.current	-0.0149757	0.0433016	-0.345847	0.729603	0.935184
OID20726	ANGPTL2	Q9UKU9	age	0.0061268	0.00321762	1.90414	0.0574644	0.323479
OID20726	ANGPTL2	Q9UKU9	alcohol_gram_week	-6.29246e-05	0.0003168	-0.198626	0.842636	0.964789
OID20726	ANGPTL2	Q9UKU9	birth_times	0.0244083	0.0181036	1.34826	0.178184	0.575615
OID20726	ANGPTL2	Q9UKU9	bmi	0.0210091	0.00433506	4.84632	1.68e-06	8.29177e-05
OID20726	ANGPTL2	Q9UKU9	HRT.current	-0.167026	0.0714679	-2.33707	0.0198284	0.165297
OID20726	ANGPTL2	Q9UKU9	menopause_status.peri	-0.182523	0.108002	-1.69	0.0916498	0.417821
OID20726	ANGPTL2	Q9UKU9	menopause_status.post	0.0678591	0.0658601	1.03035	0.303342	0.708699
OID20726	ANGPTL2	Q9UKU9	smoking.current	-0.0230394	0.0524971	-0.438871	0.660944	0.909175
OID20407	ANGPTL3	Q9Y5C1	age	0.0121303	0.00298093	4.06929	5.48426e-05	0.00165242
OID20407	ANGPTL3	Q9Y5C1	alcohol_gram_week	-0.000488616	0.000295114	-1.65568	0.0984171	0.432214
OID20407	ANGPTL3	Q9Y5C1	birth_times	0.026436	0.0169447	1.56013	0.119365	0.479969
OID20407	ANGPTL3	Q9Y5C1	bmi	0.0039896	0.00403352	0.98911	0.323091	0.723534
OID20407	ANGPTL3	Q9Y5C1	HRT.current	-0.255792	0.0670818	-3.81314	0.000154463	0.00386435
OID20407	ANGPTL3	Q9Y5C1	menopause_status.peri	0.141558	0.100078	1.41448	0.157847	0.54867
OID20407	ANGPTL3	Q9Y5C1	menopause_status.post	0.170439	0.0609022	2.79857	0.00533243	0.0647133
OID20407	ANGPTL3	Q9Y5C1	smoking.current	0.041956	0.048646	0.862476	0.388841	0.769965
OID20703	ANGPTL4	Q9BY76	age	0.00948955	0.0038057	2.49351	0.0129702	0.124286
OID20703	ANGPTL4	Q9BY76	alcohol_gram_week	2.8902e-05	0.000374701	0.0771337	0.938548	0.987782
OID20703	ANGPTL4	Q9BY76	birth_times	0.0120339	0.0214123	0.56201	0.574361	0.875852
OID20703	ANGPTL4	Q9BY76	bmi	0.0301276	0.00512736	5.87584	7.67903e-09	6.71674e-07
OID20703	ANGPTL4	Q9BY76	HRT.current	0.162977	0.0845299	1.92804	0.0544145	0.312804
OID20703	ANGPTL4	Q9BY76	menopause_status.peri	0.0371773	0.127741	0.291037	0.771144	0.947401
OID20703	ANGPTL4	Q9BY76	menopause_status.post	-0.0297662	0.0778972	-0.382122	0.702533	0.924241
OID20703	ANGPTL4	Q9BY76	smoking.current	-0.0427341	0.0620918	-0.68824	0.49162	0.83363
OID21412	ANGPTL7	O43827	age	0.0082225	0.0030969	2.65508	0.0081856	0.0887883
OID21412	ANGPTL7	O43827	alcohol_gram_week	-0.000298155	0.000307681	-0.96904	0.333	0.731419
OID21412	ANGPTL7	O43827	birth_times	-0.0506538	0.0174942	-2.89546	0.00395407	0.0521142
OID21412	ANGPTL7	O43827	bmi	-0.00141469	0.00414942	-0.340937	0.733296	0.93658
OID21412	ANGPTL7	O43827	HRT.current	-0.0537892	0.0680519	-0.790413	0.429666	0.798922
OID21412	ANGPTL7	O43827	menopause_status.peri	0.000838483	0.102808	0.00815583	0.993496	0.999295
OID21412	ANGPTL7	O43827	menopause_status.post	0.0368298	0.0631519	0.583193	0.56003	0.868854
OID21412	ANGPTL7	O43827	smoking.current	0.00711361	0.0503323	0.141333	0.887665	0.975261
OID30161	ANK2	Q01484	age	0.00586421	0.00794063	0.738506	0.460561	0.817536
OID30161	ANK2	Q01484	alcohol_gram_week	0.00114999	0.000796197	1.44435	0.14928	0.53377
OID30161	ANK2	Q01484	birth_times	0.0158856	0.0448179	0.354447	0.723157	0.932025
OID30161	ANK2	Q01484	bmi	0.00138894	0.010798	0.12863	0.897703	0.977749
OID30161	ANK2	Q01484	HRT.current	-0.310884	0.178455	-1.74209	0.0821219	0.394426
OID30161	ANK2	Q01484	menopause_status.peri	-0.430255	0.274169	-1.56931	0.117223	0.476485
OID30161	ANK2	Q01484	menopause_status.post	0.04878	0.162732	0.299757	0.76449	0.945261
OID30161	ANK2	Q01484	smoking.current	0.0367099	0.129455	0.283573	0.776858	0.948661
OID30518	ANKMY2	Q8IV38	age	-0.000623069	0.00578548	-0.107695	0.914282	0.981205
OID30518	ANKMY2	Q8IV38	alcohol_gram_week	-0.000778867	0.000574074	-1.35674	0.175493	0.571538
OID30518	ANKMY2	Q8IV38	birth_times	-0.0446401	0.0331284	-1.34749	0.178448	0.576074
OID30518	ANKMY2	Q8IV38	bmi	0.00571582	0.00783741	0.729299	0.466169	0.820403
OID30518	ANKMY2	Q8IV38	HRT.current	-0.0655448	0.129539	-0.505987	0.613094	0.892214
OID30518	ANKMY2	Q8IV38	menopause_status.peri	0.088453	0.193714	0.456616	0.648151	0.903623
OID30518	ANKMY2	Q8IV38	menopause_status.post	0.0835871	0.118823	0.703462	0.482104	0.828845
OID30518	ANKMY2	Q8IV38	smoking.current	-0.216242	0.0945271	-2.28762	0.0225869	0.180311
OID31173	ANKRA2	Q9H9E1	age	0.000261754	0.00622306	0.0420619	0.966467	0.99489
OID31173	ANKRA2	Q9H9E1	alcohol_gram_week	-0.000847461	0.000612132	-1.38444	0.166876	0.561182
OID31173	ANKRA2	Q9H9E1	birth_times	-0.0082229	0.0351505	-0.233934	0.815137	0.957937
OID31173	ANKRA2	Q9H9E1	bmi	-0.0140872	0.00853956	-1.64964	0.0996797	0.435937
OID31173	ANKRA2	Q9H9E1	HRT.current	0.140732	0.144946	0.970927	0.332081	0.730189
OID31173	ANKRA2	Q9H9E1	menopause_status.peri	0.00728652	0.209122	0.0348434	0.972219	0.996047
OID31173	ANKRA2	Q9H9E1	menopause_status.post	0.116477	0.127338	0.914707	0.360811	0.749606
OID31173	ANKRA2	Q9H9E1	smoking.current	-0.188019	0.102045	-1.8425	0.0660276	0.351347
OID21162	ANKRD54	Q6NXT1	age	-0.000882915	0.00544126	-0.162263	0.871167	0.971869
OID21162	ANKRD54	Q6NXT1	alcohol_gram_week	-0.00053321	0.000538194	-0.99074	0.322309	0.722735
OID21162	ANKRD54	Q6NXT1	birth_times	0.0600238	0.0306765	1.95667	0.050962	0.300199
OID21162	ANKRD54	Q6NXT1	bmi	0.00128144	0.0072545	0.17664	0.859865	0.969921
OID21162	ANKRD54	Q6NXT1	HRT.current	0.0873646	0.118782	0.735507	0.462388	0.818644
OID21162	ANKRD54	Q6NXT1	menopause_status.peri	-0.426917	0.179577	-2.37735	0.0178258	0.154386
OID21162	ANKRD54	Q6NXT1	menopause_status.post	0.0401119	0.111397	0.36008	0.718945	0.930498
OID21162	ANKRD54	Q6NXT1	smoking.current	0.0812133	0.0878504	0.92445	0.355713	0.745822
OID30203	ANP32C	O43423	age	-0.00675775	0.00372111	-1.81606	0.0699838	0.362774
OID30203	ANP32C	O43423	alcohol_gram_week	-3.22358e-05	0.000382718	-0.0842286	0.93291	0.986739
OID30203	ANP32C	O43423	birth_times	0.0324461	0.0213575	1.51919	0.129371	0.500185
OID30203	ANP32C	O43423	bmi	0.00768489	0.00510402	1.50565	0.132812	0.506189
OID30203	ANP32C	O43423	HRT.current	0.0404416	0.0845748	0.478175	0.632743	0.898362
OID30203	ANP32C	O43423	menopause_status.peri	0.0243067	0.127846	0.190124	0.849292	0.966829
OID30203	ANP32C	O43423	menopause_status.post	0.0881034	0.0765531	1.15088	0.250354	0.662131
OID30203	ANP32C	O43423	smoking.current	-0.0604353	0.061184	-0.987764	0.323765	0.724143
OID20350	ANPEP	P15144	age	0.00427023	0.00236135	1.80839	0.0711507	0.365945
OID20350	ANPEP	P15144	alcohol_gram_week	-0.000220614	0.000233775	-0.943702	0.345781	0.738985
OID20350	ANPEP	P15144	birth_times	0.00884047	0.0134228	0.658616	0.510447	0.843357
OID20350	ANPEP	P15144	bmi	-0.00234299	0.00319516	-0.733295	0.463724	0.818876
OID20350	ANPEP	P15144	HRT.current	0.0380277	0.0531389	0.715629	0.474557	0.824915
OID20350	ANPEP	P15144	menopause_status.peri	-0.0443067	0.0792766	-0.558888	0.57649	0.876978
OID20350	ANPEP	P15144	menopause_status.post	0.0755299	0.0482437	1.56559	0.118081	0.478011
OID20350	ANPEP	P15144	smoking.current	-0.0629087	0.038535	-1.63251	0.103206	0.444637
OID30617	ANXA1	P04083	age	0.00341815	0.00537942	0.635412	0.525456	0.852439
OID30617	ANXA1	P04083	alcohol_gram_week	-0.000705696	0.00054599	-1.29251	0.19679	0.603303
OID30617	ANXA1	P04083	birth_times	0.0343569	0.0305143	1.12593	0.260747	0.671492
OID30617	ANXA1	P04083	bmi	0.0108397	0.00732901	1.47902	0.139777	0.5189
OID30617	ANXA1	P04083	HRT.current	0.085389	0.122449	0.697342	0.485919	0.83072
OID30617	ANXA1	P04083	menopause_status.peri	-0.0846659	0.180382	-0.469371	0.639013	0.900968
OID30617	ANXA1	P04083	menopause_status.post	0.151671	0.110705	1.37004	0.1713	0.565298
OID30617	ANXA1	P04083	smoking.current	0.168915	0.0887031	1.90428	0.0574585	0.323479
OID20886	ANXA10	Q9UJ72	age	0.0206179	0.00802293	2.56987	0.0104645	0.106368
OID20886	ANXA10	Q9UJ72	alcohol_gram_week	-0.00157024	0.000793564	-1.97872	0.0483998	0.291757
OID20886	ANXA10	Q9UJ72	birth_times	-0.0814748	0.045647	-1.78489	0.0748906	0.376541
OID20886	ANXA10	Q9UJ72	bmi	-0.0212655	0.0108681	-1.95669	0.0509451	0.300199
OID20886	ANXA10	Q9UJ72	HRT.current	-0.208464	0.180818	-1.15289	0.24951	0.661333
OID20886	ANXA10	Q9UJ72	menopause_status.peri	-0.0429495	0.277815	-0.154598	0.877201	0.973235
OID20886	ANXA10	Q9UJ72	menopause_status.post	0.121967	0.164071	0.74338	0.457604	0.81547
OID20886	ANXA10	Q9UJ72	smoking.current	0.352994	0.131141	2.69171	0.00734878	0.0824405
OID20583	ANXA11	P50995	age	-0.00726172	0.00685757	-1.05893	0.290143	0.698173
OID20583	ANXA11	P50995	alcohol_gram_week	-5.31737e-05	0.000682176	-0.0779472	0.937901	0.987782
OID20583	ANXA11	P50995	birth_times	0.0321637	0.0388017	0.828926	0.407544	0.783631
OID20583	ANXA11	P50995	bmi	0.00797142	0.00929818	0.85731	0.391686	0.770886
OID20583	ANXA11	P50995	HRT.current	-0.000175761	0.15513	-0.00113299	0.999096	0.999951
OID20583	ANXA11	P50995	menopause_status.peri	0.0333174	0.231279	0.144057	0.885513	0.974762
OID20583	ANXA11	P50995	menopause_status.post	0.292284	0.140763	2.07643	0.0383668	0.253899
OID20583	ANXA11	P50995	smoking.current	-0.0451479	0.113732	-0.396966	0.691563	0.920297
OID30263	ANXA2	P07355	age	0.0035624	0.00599473	0.594255	0.552621	0.866178
OID30263	ANXA2	P07355	alcohol_gram_week	-0.000274219	0.000616562	-0.444755	0.656697	0.907178
OID30263	ANXA2	P07355	birth_times	0.00280785	0.0344071	0.0816067	0.934993	0.986746
OID30263	ANXA2	P07355	bmi	0.0216647	0.00822261	2.63478	0.00869089	0.0930711
OID30263	ANXA2	P07355	HRT.current	0.0599891	0.136251	0.440284	0.659929	0.908855
OID30263	ANXA2	P07355	menopause_status.peri	-0.190997	0.205962	-0.927344	0.354213	0.744461
OID30263	ANXA2	P07355	menopause_status.post	0.160665	0.123328	1.30275	0.193283	0.599598
OID30263	ANXA2	P07355	smoking.current	0.0114118	0.0985679	0.115776	0.907878	0.979829
OID21036	ANXA3	P12429	age	-0.00319599	0.00663284	-0.481843	0.630127	0.897432
OID21036	ANXA3	P12429	alcohol_gram_week	-0.000648082	0.000657173	-0.986166	0.324527	0.724997
OID21036	ANXA3	P12429	birth_times	0.038164	0.037555	1.01621	0.310017	0.712836
OID21036	ANXA3	P12429	bmi	0.0122445	0.00899845	1.36073	0.174209	0.569324
OID21036	ANXA3	P12429	HRT.current	0.0711221	0.148243	0.479765	0.631603	0.898179
OID21036	ANXA3	P12429	menopause_status.peri	-0.00435951	0.224018	-0.0194605	0.984481	0.998603
OID21036	ANXA3	P12429	menopause_status.post	0.202977	0.136126	1.49109	0.136565	0.513524
OID21036	ANXA3	P12429	smoking.current	0.0107638	0.108891	0.0988495	0.921297	0.98361
OID20123	ANXA4	P09525	age	-0.00338015	0.00472398	-0.715531	0.474614	0.824953
OID20123	ANXA4	P09525	alcohol_gram_week	-0.000333183	0.00046886	-0.710623	0.477648	0.826755
OID20123	ANXA4	P09525	birth_times	0.0284565	0.0267713	1.06295	0.288317	0.696282
OID20123	ANXA4	P09525	bmi	0.00171982	0.00641029	0.26829	0.788586	0.951696
OID20123	ANXA4	P09525	HRT.current	0.0316093	0.105679	0.299107	0.764982	0.945537
OID20123	ANXA4	P09525	menopause_status.peri	-0.149294	0.159693	-0.934882	0.350298	0.742319
OID20123	ANXA4	P09525	menopause_status.post	0.118399	0.096986	1.22078	0.222742	0.63447
OID20123	ANXA4	P09525	smoking.current	-0.00886559	0.0776127	-0.114229	0.909102	0.979829
OID20810	ANXA5	P08758	age	-0.00103452	0.00294787	-0.350938	0.725784	0.933447
OID20810	ANXA5	P08758	alcohol_gram_week	-0.000628366	0.00029158	-2.15504	0.0316393	0.224559
OID20810	ANXA5	P08758	birth_times	0.00652808	0.0167721	0.389223	0.697279	0.922047
OID20810	ANXA5	P08758	bmi	0.000303501	0.00399328	0.0760028	0.939448	0.987782
OID20810	ANXA5	P08758	HRT.current	-0.091894	0.0664381	-1.38315	0.167241	0.561688
OID20810	ANXA5	P08758	menopause_status.peri	0.00719564	0.102078	0.0704918	0.943831	0.988858
OID20810	ANXA5	P08758	menopause_status.post	0.134942	0.0602847	2.23841	0.0256374	0.196631
OID20810	ANXA5	P08758	smoking.current	-0.0319601	0.0481852	-0.663277	0.507461	0.841678
OID20452	AOC1	P19801	age	0.000177772	0.00449439	0.0395541	0.968464	0.995345
OID20452	AOC1	P19801	alcohol_gram_week	0.0010936	0.000451901	2.42	0.0158766	0.142791
OID20452	AOC1	P19801	birth_times	-0.00433641	0.0255057	-0.170018	0.865065	0.970876
OID20452	AOC1	P19801	bmi	-0.00767883	0.00610458	-1.25788	0.209023	0.619575
OID20452	AOC1	P19801	HRT.current	-0.0708845	0.101738	-0.696739	0.486291	0.831005
OID20452	AOC1	P19801	menopause_status.peri	-0.212807	0.15182	-1.40171	0.161625	0.554383
OID20452	AOC1	P19801	menopause_status.post	0.0834289	0.0922388	0.904488	0.366173	0.753485
OID20452	AOC1	P19801	smoking.current	0.103021	0.0737949	1.39605	0.163322	0.556685
OID20389	AOC3	Q16853	age	0.00892264	0.00258873	3.44673	0.000615534	0.0120813
OID20389	AOC3	Q16853	alcohol_gram_week	-0.000370741	0.000256286	-1.44659	0.148641	0.532799
OID20389	AOC3	Q16853	birth_times	-0.0126886	0.0147153	-0.862277	0.388951	0.769989
OID20389	AOC3	Q16853	bmi	-0.0143669	0.00350282	-4.10151	4.79539e-05	0.001475
OID20389	AOC3	Q16853	HRT.current	-0.125606	0.0582557	-2.15612	0.0315535	0.224199
OID20389	AOC3	Q16853	menopause_status.peri	0.133055	0.0869102	1.53095	0.126418	0.495073
OID20389	AOC3	Q16853	menopause_status.post	0.136114	0.0528892	2.57356	0.0103544	0.105521
OID20389	AOC3	Q16853	smoking.current	0.0643879	0.0422456	1.52413	0.128111	0.497725
OID31348	AP1G2	O75843	age	-0.00264454	0.00508075	-0.520503	0.602948	0.88775
OID31348	AP1G2	O75843	alcohol_gram_week	-0.000544514	0.000497412	-1.09469	0.274188	0.683934
OID31348	AP1G2	O75843	birth_times	0.0468912	0.0285778	1.64083	0.101475	0.440395
OID31348	AP1G2	O75843	bmi	0.0225645	0.0068206	3.30828	0.00100775	0.0178491
OID31348	AP1G2	O75843	HRT.current	0.0186678	0.114332	0.163277	0.870368	0.971869
OID31348	AP1G2	O75843	menopause_status.peri	0.215682	0.167769	1.28559	0.199194	0.606334
OID31348	AP1G2	O75843	menopause_status.post	0.160586	0.103946	1.5449	0.123016	0.487192
OID31348	AP1G2	O75843	smoking.current	-0.135633	0.0832698	-1.62884	0.103989	0.44687
OID30949	AP2B1	P63010	age	0.00173439	0.00404821	0.428434	0.668528	0.911938
OID30949	AP2B1	P63010	alcohol_gram_week	-0.000705742	0.000402014	-1.75552	0.0798114	0.389502
OID30949	AP2B1	P63010	birth_times	0.00370325	0.022899	0.161721	0.871594	0.971869
OID30949	AP2B1	P63010	bmi	-0.00323379	0.0055012	-0.587834	0.556922	0.867597
OID30949	AP2B1	P63010	HRT.current	0.0893903	0.0920485	0.971122	0.331979	0.730056
OID30949	AP2B1	P63010	menopause_status.peri	-0.0502846	0.136587	-0.36815	0.712925	0.927093
OID30949	AP2B1	P63010	menopause_status.post	-0.00559728	0.0832193	-0.0672594	0.946403	0.989636
OID30949	AP2B1	P63010	smoking.current	0.0185132	0.0664476	0.278614	0.780661	0.949104
OID31478	AP3B1	O00203	age	0.00481979	0.0051503	0.935826	0.349824	0.741913
OID31478	AP3B1	O00203	alcohol_gram_week	-0.000682513	0.000505741	-1.34953	0.177789	0.575009
OID31478	AP3B1	O00203	birth_times	0.0146332	0.0290207	0.504232	0.614325	0.892727
OID31478	AP3B1	O00203	bmi	0.0163709	0.00692866	2.36278	0.018528	0.158331
OID31478	AP3B1	O00203	HRT.current	0.054556	0.11639	0.468733	0.639469	0.901009
OID31478	AP3B1	O00203	menopause_status.peri	-0.102114	0.170791	-0.597888	0.550191	0.86513
OID31478	AP3B1	O00203	menopause_status.post	0.0698467	0.105724	0.660653	0.509146	0.842852
OID31478	AP3B1	O00203	smoking.current	0.0154715	0.0847595	0.182534	0.855239	0.968549
OID31117	AP3S2	P59780	age	0.0012917	0.00301379	0.428597	0.668405	0.911938
OID31117	AP3S2	P59780	alcohol_gram_week	0.000116501	0.000295783	0.393874	0.693845	0.920417
OID31117	AP3S2	P59780	birth_times	-0.0108815	0.0170935	-0.63659	0.52469	0.852054
OID31117	AP3S2	P59780	bmi	0.00474605	0.00404462	1.17342	0.241198	0.653462
OID31117	AP3S2	P59780	HRT.current	0.0236146	0.068781	0.34333	0.731497	0.935822
OID31117	AP3S2	P59780	menopause_status.peri	-0.0401642	0.102393	-0.392255	0.69504	0.92076
OID31117	AP3S2	P59780	menopause_status.post	0.0513825	0.0616963	0.832829	0.405348	0.781585
OID31117	AP3S2	P59780	smoking.current	-0.016067	0.0495005	-0.324583	0.745636	0.939499
OID21359	APBB1IP	Q7Z5R6	age	0.00432241	0.00404441	1.06874	0.285727	0.694495
OID21359	APBB1IP	Q7Z5R6	alcohol_gram_week	-0.000700927	0.000396822	-1.76635	0.0779736	0.384683
OID21359	APBB1IP	Q7Z5R6	birth_times	0.0120657	0.0230081	0.524412	0.600234	0.886807
OID21359	APBB1IP	Q7Z5R6	bmi	0.0250745	0.00535077	4.68614	3.6335e-06	0.000160136
OID21359	APBB1IP	Q7Z5R6	HRT.current	0.123979	0.0885773	1.39967	0.162261	0.554875
OID21359	APBB1IP	Q7Z5R6	menopause_status.peri	-0.0253562	0.135999	-0.186444	0.852175	0.967773
OID21359	APBB1IP	Q7Z5R6	menopause_status.post	0.131819	0.0825486	1.59687	0.110954	0.462805
OID21359	APBB1IP	Q7Z5R6	smoking.current	0.0296149	0.0652342	0.453979	0.65005	0.904631
OID30778	APCS	P02743	age	0.00376216	0.00310063	1.21335	0.225566	0.637495
OID30778	APCS	P02743	alcohol_gram_week	-0.000169786	0.000307783	-0.551642	0.58144	0.878808
OID30778	APCS	P02743	birth_times	-0.020137	0.0176492	-1.14095	0.254434	0.665858
OID30778	APCS	P02743	bmi	0.0424678	0.00420928	10.0891	6.48208e-22	6.95114e-19
OID30778	APCS	P02743	HRT.current	0.116546	0.0693654	1.68018	0.0935457	0.422137
OID30778	APCS	P02743	menopause_status.peri	0.0269849	0.104857	0.25735	0.797014	0.954061
OID30778	APCS	P02743	menopause_status.post	0.154819	0.0636797	2.43121	0.0153982	0.139667
OID30778	APCS	P02743	smoking.current	0.0775516	0.0509425	1.52234	0.128556	0.498585
OID21434	APEX1	P27695	age	-0.0037405	0.00568757	-0.657662	0.511062	0.843558
OID21434	APEX1	P27695	alcohol_gram_week	-5.78641e-05	0.000565068	-0.102402	0.918479	0.982196
OID21434	APEX1	P27695	birth_times	0.0147717	0.0321288	0.459766	0.645887	0.903312
OID21434	APEX1	P27695	bmi	0.0282912	0.00762058	3.71247	0.000228662	0.00531222
OID21434	APEX1	P27695	HRT.current	0.0420565	0.12498	0.336506	0.736632	0.937667
OID21434	APEX1	P27695	menopause_status.peri	-0.124598	0.18881	-0.659911	0.509619	0.843357
OID21434	APEX1	P27695	menopause_status.post	0.26452	0.115981	2.28072	0.0229908	0.182135
OID21434	APEX1	P27695	smoking.current	0.230371	0.0924373	2.49219	0.0130231	0.124608
OID20164	APLP1	P51693	age	0.00577321	0.00508238	1.13593	0.256529	0.668143
OID20164	APLP1	P51693	alcohol_gram_week	-0.000192793	0.000504432	-0.382198	0.702476	0.924241
OID20164	APLP1	P51693	birth_times	-0.00211122	0.0288024	-0.0733	0.941597	0.988537
OID20164	APLP1	P51693	bmi	-0.029649	0.00689663	-4.29906	2.06129e-05	0.000714976
OID20164	APLP1	P51693	HRT.current	-0.0199822	0.113697	-0.17575	0.860561	0.969929
OID20164	APLP1	P51693	menopause_status.peri	-0.0544448	0.171809	-0.316892	0.751457	0.94122
OID20164	APLP1	P51693	menopause_status.post	0.132328	0.104344	1.26819	0.205318	0.613682
OID20164	APLP1	P51693	smoking.current	-0.188057	0.083501	-2.25216	0.0247436	0.191394
OID30769	APOA1	P02647	age	0.00608609	0.00218135	2.79006	0.00547073	0.065917
OID30769	APOA1	P02647	alcohol_gram_week	0.000739673	0.000216531	3.41602	0.000687085	0.0131939
OID30769	APOA1	P02647	birth_times	0.0259643	0.0124166	2.0911	0.0370218	0.24813
OID30769	APOA1	P02647	bmi	-0.0130638	0.00296131	-4.41149	1.2576e-05	0.000466499
OID30769	APOA1	P02647	HRT.current	-0.0078731	0.0487998	-0.161335	0.871895	0.971869
OID30769	APOA1	P02647	menopause_status.peri	0.0986087	0.0737686	1.33673	0.181918	0.582098
OID30769	APOA1	P02647	menopause_status.post	0.0110317	0.0447998	0.246244	0.805594	0.95682
OID30769	APOA1	P02647	smoking.current	-0.0851395	0.0358389	-2.37561	0.017895	0.154534
OID30686	APOA2	P02652	age	0.0129204	0.00389086	3.32071	0.000963509	0.0171564
OID30686	APOA2	P02652	alcohol_gram_week	6.50954e-05	0.000383699	0.169652	0.865352	0.970913
OID30686	APOA2	P02652	birth_times	0.0570628	0.0221078	2.58112	0.0101319	0.104244
OID30686	APOA2	P02652	bmi	-0.010415	0.00524448	-1.9859	0.0475896	0.288472
OID30686	APOA2	P02652	HRT.current	-0.0440717	0.0864927	-0.509542	0.610597	0.89032
OID30686	APOA2	P02652	menopause_status.peri	-0.00706682	0.130795	-0.0540298	0.956933	0.992631
OID30686	APOA2	P02652	menopause_status.post	-0.0808728	0.0798314	-1.01304	0.311529	0.713319
OID30686	APOA2	P02652	smoking.current	-0.0515393	0.0635384	-0.811152	0.417664	0.789903
OID30733	APOA4	P06727	age	0.00691088	0.00287338	2.40514	0.0165278	0.146809
OID30733	APOA4	P06727	alcohol_gram_week	-0.000173896	0.000285225	-0.609682	0.542349	0.861896
OID30733	APOA4	P06727	birth_times	0.0178064	0.0163557	1.0887	0.27681	0.686518
OID30733	APOA4	P06727	bmi	-0.00376855	0.00390077	-0.966103	0.334459	0.732762
OID30733	APOA4	P06727	HRT.current	-0.0430066	0.0642814	-0.669036	0.503781	0.838876
OID30733	APOA4	P06727	menopause_status.peri	0.0723566	0.0971716	0.744627	0.456846	0.815359
OID30733	APOA4	P06727	menopause_status.post	0.116624	0.0590124	1.97627	0.0486724	0.292488
OID30733	APOA4	P06727	smoking.current	0.047385	0.0472088	1.00373	0.315991	0.717642
OID30673	APOB	P04114	age	0.000208726	0.00254062	0.0821556	0.934556	0.986746
OID30673	APOB	P04114	alcohol_gram_week	7.45279e-05	0.000250544	0.297464	0.766236	0.94565
OID30673	APOB	P04114	birth_times	0.0147783	0.0144357	1.02373	0.306459	0.70989
OID30673	APOB	P04114	bmi	-0.000544908	0.00342449	-0.159121	0.873638	0.972257
OID30673	APOB	P04114	HRT.current	0.046317	0.0564772	0.8201	0.41255	0.78586
OID30673	APOB	P04114	menopause_status.peri	-0.0270546	0.0854052	-0.316779	0.751543	0.94122
OID30673	APOB	P04114	menopause_status.post	0.0711055	0.0521276	1.36407	0.173161	0.567985
OID30673	APOB	P04114	smoking.current	0.00526875	0.0414887	0.126992	0.898998	0.978011
OID30246	APOBR	Q0VD83	age	0.00116006	0.00349051	0.332348	0.739772	0.938266
OID30246	APOBR	Q0VD83	alcohol_gram_week	0.000135487	0.000359001	0.3774	0.706043	0.925213
OID30246	APOBR	Q0VD83	birth_times	0.0203178	0.020034	1.01417	0.311013	0.713319
OID30246	APOBR	Q0VD83	bmi	-0.00345466	0.00478772	-0.721566	0.470912	0.822519
OID30246	APOBR	Q0VD83	HRT.current	-0.131117	0.0793337	-1.65272	0.0990395	0.433656
OID30246	APOBR	Q0VD83	menopause_status.peri	-0.0351059	0.119924	-0.292735	0.769851	0.946793
OID30246	APOBR	Q0VD83	menopause_status.post	0.0705229	0.0718091	0.982088	0.32655	0.725789
OID30246	APOBR	Q0VD83	smoking.current	-0.126326	0.0573924	-2.20109	0.0282036	0.207607
OID30749	APOC1	P02654	age	0.00453229	0.00219621	2.06369	0.0395616	0.258829
OID30749	APOC1	P02654	alcohol_gram_week	0.00052523	0.000218006	2.40925	0.0163453	0.145516
OID30749	APOC1	P02654	birth_times	0.0134271	0.0125011	1.07407	0.283307	0.692692
OID30749	APOC1	P02654	bmi	-0.01116	0.00298148	-3.7431	0.000202824	0.00482362
OID30749	APOC1	P02654	HRT.current	-0.0469448	0.0491323	-0.955479	0.339796	0.734817
OID30749	APOC1	P02654	menopause_status.peri	0.116488	0.0742712	1.56842	0.117415	0.476562
OID30749	APOC1	P02654	menopause_status.post	0.0850235	0.045105	1.88501	0.0600065	0.332006
OID30749	APOC1	P02654	smoking.current	-0.0825646	0.0360831	-2.28818	0.0225428	0.180037
OID30746	APOD	P05090	age	0.00759533	0.0025613	2.96542	0.00316687	0.0437173
OID30746	APOD	P05090	alcohol_gram_week	0.000344836	0.000254247	1.3563	0.175613	0.571773
OID30746	APOD	P05090	birth_times	0.00807213	0.0145793	0.55367	0.580051	0.877932
OID30746	APOD	P05090	bmi	-0.0213958	0.00347711	-6.15331	1.55475e-09	1.58102e-07
OID30746	APOD	P05090	HRT.current	0.149111	0.0572999	2.60229	0.00953454	0.0995305
OID30746	APOD	P05090	menopause_status.peri	-0.00022758	0.0866179	-0.0026274	0.997905	0.999739
OID30746	APOD	P05090	menopause_status.post	-0.118846	0.0526031	-2.2593	0.0242936	0.188842
OID30746	APOD	P05090	smoking.current	-0.105863	0.0420815	-2.51566	0.0121928	0.118914
OID30727	APOE	P02649	age	0.00775366	0.00453216	1.71081	0.0877355	0.408739
OID30727	APOE	P02649	alcohol_gram_week	-9.66538e-05	0.000449884	-0.214842	0.829978	0.962251
OID30727	APOE	P02649	birth_times	-0.0058846	0.0257977	-0.228105	0.819657	0.959126
OID30727	APOE	P02649	bmi	0.00159913	0.00615267	0.259909	0.795041	0.953225
OID30727	APOE	P02649	HRT.current	0.0132405	0.101391	0.130589	0.896153	0.977396
OID30727	APOE	P02649	menopause_status.peri	0.342721	0.153268	2.23608	0.0257859	0.197099
OID30727	APOE	P02649	menopause_status.post	0.126555	0.09308	1.35964	0.174556	0.569826
OID30727	APOE	P02649	smoking.current	-0.228752	0.0744622	-3.07206	0.00224152	0.0333186
OID30701	APOF	Q13790	age	0.00171549	0.00124396	1.37906	0.168494	0.562883
OID30701	APOF	Q13790	alcohol_gram_week	0.000152082	0.000122674	1.23973	0.215656	0.627232
OID30701	APOF	Q13790	birth_times	0.00494342	0.00706815	0.699395	0.484631	0.829891
OID30701	APOF	Q13790	bmi	-0.00888269	0.00167673	-5.29763	1.76175e-07	1.12944e-05
OID30701	APOF	Q13790	HRT.current	-0.0286017	0.0276529	-1.03431	0.30149	0.707736
OID30701	APOF	Q13790	menopause_status.peri	-0.0532872	0.0418168	-1.2743	0.203149	0.611318
OID30701	APOF	Q13790	menopause_status.post	0.0167893	0.0255232	0.657806	0.510965	0.843558
OID30701	APOF	Q13790	smoking.current	-0.0589698	0.0203141	-2.90291	0.00386049	0.0511954
OID21072	APOH	P02749	age	0.00402716	0.00322367	1.24925	0.212157	0.623468
OID21072	APOH	P02749	alcohol_gram_week	0.000128139	0.000319742	0.400756	0.68877	0.918859
OID21072	APOH	P02749	birth_times	-0.00906329	0.0182871	-0.49561	0.620386	0.894894
OID21072	APOH	P02749	bmi	0.00745049	0.004374	1.70336	0.0891199	0.412167
OID21072	APOH	P02749	HRT.current	-0.0395263	0.0721053	-0.548174	0.583816	0.879702
OID21072	APOH	P02749	menopause_status.peri	-0.0465742	0.108994	-0.427309	0.669338	0.911948
OID21072	APOH	P02749	menopause_status.post	0.0678842	0.066234	1.02491	0.305898	0.709782
OID21072	APOH	P02749	smoking.current	-0.0692923	0.052952	-1.30859	0.191273	0.596221
OID30708	APOL1	O14791	age	-0.00672526	0.00647116	-1.03927	0.299184	0.706342
OID30708	APOL1	O14791	alcohol_gram_week	0.00162997	0.000638157	2.55418	0.0109393	0.109867
OID30708	APOL1	O14791	birth_times	-0.0100465	0.036769	-0.273233	0.784787	0.950637
OID30708	APOL1	O14791	bmi	0.0136783	0.00872248	1.56817	0.117475	0.476632
OID30708	APOL1	O14791	HRT.current	0.718919	0.143852	4.99762	8.04038e-07	4.3808e-05
OID30708	APOL1	O14791	menopause_status.peri	-0.115535	0.217534	-0.531112	0.595577	0.885288
OID30708	APOL1	O14791	menopause_status.post	0.026113	0.132773	0.196673	0.844163	0.965085
OID30708	APOL1	O14791	smoking.current	-0.17564	0.105675	-1.66208	0.0971244	0.429254
OID20374	APOM	O95445	age	0.00112313	0.00216579	0.518578	0.604286	0.888159
OID20374	APOM	O95445	alcohol_gram_week	0.00116402	0.000214415	5.42883	8.88553e-08	6.14743e-06
OID20374	APOM	O95445	birth_times	0.0165806	0.0123112	1.34679	0.178661	0.576367
OID20374	APOM	O95445	bmi	-0.0116845	0.00293055	-3.98713	7.69197e-05	0.00218112
OID20374	APOM	O95445	HRT.current	-0.021418	0.0487381	-0.439452	0.660525	0.909175
OID20374	APOM	O95445	menopause_status.peri	0.0262583	0.0727112	0.361132	0.718154	0.929947
OID20374	APOM	O95445	menopause_status.post	0.103932	0.0442483	2.34884	0.0192227	0.162309
OID20374	APOM	O95445	smoking.current	-0.066691	0.0353437	-1.88693	0.0597522	0.331333
OID21070	APP	P05067	age	0.00200111	0.00671499	0.298007	0.765821	0.94565
OID21070	APP	P05067	alcohol_gram_week	-7.4338e-05	0.000666032	-0.111613	0.911175	0.980498
OID21070	APP	P05067	birth_times	-0.0526699	0.0380926	-1.38268	0.167378	0.561688
OID21070	APP	P05067	bmi	0.00740069	0.00911116	0.812266	0.417024	0.789601
OID21070	APP	P05067	HRT.current	0.151591	0.150197	1.00928	0.313327	0.715241
OID21070	APP	P05067	menopause_status.peri	0.106551	0.227038	0.469309	0.639053	0.900968
OID21070	APP	P05067	menopause_status.post	0.168253	0.137967	1.21951	0.223223	0.634881
OID21070	APP	P05067	smoking.current	-0.00841371	0.1103	-0.0762799	0.939227	0.987782
OID30590	APPL2	Q8NEU8	age	-0.0022129	0.00823278	-0.268791	0.788204	0.951604
OID30590	APPL2	Q8NEU8	alcohol_gram_week	-0.00121793	0.000835595	-1.45755	0.145603	0.527902
OID30590	APPL2	Q8NEU8	birth_times	-0.000960046	0.0466997	-0.0205578	0.983607	0.998333
OID30590	APPL2	Q8NEU8	bmi	0.00528923	0.0112165	0.471559	0.637451	0.900596
OID30590	APPL2	Q8NEU8	HRT.current	-0.124442	0.187399	-0.664048	0.506971	0.841528
OID30590	APPL2	Q8NEU8	menopause_status.peri	0.087891	0.27606	0.318377	0.750334	0.940885
OID30590	APPL2	Q8NEU8	menopause_status.post	0.0408615	0.169426	0.241177	0.809519	0.957157
OID30590	APPL2	Q8NEU8	smoking.current	-0.292296	0.135753	-2.15314	0.0317937	0.225019
OID20927	APRT	P07741	age	0.00184018	0.0049684	0.370376	0.711263	0.926281
OID20927	APRT	P07741	alcohol_gram_week	0.00024851	0.000498147	0.498869	0.618096	0.894067
OID20927	APRT	P07741	birth_times	0.0119549	0.0280743	0.42583	0.670419	0.91272
OID20927	APRT	P07741	bmi	0.00352206	0.00668399	0.52694	0.598475	0.886614
OID20927	APRT	P07741	HRT.current	-0.136308	0.109381	-1.24618	0.213297	0.624485
OID20927	APRT	P07741	menopause_status.peri	-0.17412	0.165454	-1.05238	0.293147	0.700489
OID20927	APRT	P07741	menopause_status.post	0.104671	0.102779	1.0184	0.308991	0.712045
OID20927	APRT	P07741	smoking.current	-0.0407518	0.0817157	-0.498702	0.618214	0.894067
OID31260	ARAF	P10398	age	-0.00256535	0.00509317	-0.503685	0.614713	0.892727
OID31260	ARAF	P10398	alcohol_gram_week	-0.00070031	0.00050679	-1.38185	0.167658	0.561688
OID31260	ARAF	P10398	birth_times	0.019938	0.0287329	0.693909	0.488074	0.831807
OID31260	ARAF	P10398	bmi	-0.01665	0.00684242	-2.43335	0.0153232	0.13921
OID31260	ARAF	P10398	HRT.current	0.0726504	0.115915	0.626753	0.531118	0.855158
OID31260	ARAF	P10398	menopause_status.peri	0.210261	0.167567	1.25479	0.210165	0.620864
OID31260	ARAF	P10398	menopause_status.post	0.0273627	0.104252	0.262466	0.793074	0.952707
OID31260	ARAF	P10398	smoking.current	-0.163631	0.0839124	-1.95002	0.0517542	0.302885
OID21357	AREG	P15514	age	0.00612276	0.0050972	1.2012	0.230267	0.641789
OID21357	AREG	P15514	alcohol_gram_week	-0.000515902	0.000500117	-1.03156	0.302798	0.708578
OID21357	AREG	P15514	birth_times	0.0182728	0.0289972	0.630157	0.528893	0.854183
OID21357	AREG	P15514	bmi	0.00416779	0.00674361	0.618035	0.536846	0.858327
OID21357	AREG	P15514	HRT.current	0.158887	0.111635	1.42328	0.155306	0.544424
OID21357	AREG	P15514	menopause_status.peri	-0.385185	0.1714	-2.24728	0.0250763	0.193018
OID21357	AREG	P15514	menopause_status.post	-0.445314	0.104036	-4.28037	2.25461e-05	0.000772001
OID21357	AREG	P15514	smoking.current	0.211469	0.0822151	2.57214	0.0104074	0.105878
OID31523	ARF6	P62330	age	0.00285148	0.0109112	0.261336	0.793943	0.952829
OID31523	ARF6	P62330	alcohol_gram_week	-0.00033727	0.00107144	-0.314783	0.753061	0.941611
OID31523	ARF6	P62330	birth_times	-0.0362238	0.0614818	-0.589179	0.556013	0.866928
OID31523	ARF6	P62330	bmi	0.0148561	0.0146787	1.01209	0.311996	0.713721
OID31523	ARF6	P62330	HRT.current	-0.0150913	0.246578	-0.0612029	0.951223	0.990783
OID31523	ARF6	P62330	menopause_status.peri	0.219387	0.36183	0.606326	0.544579	0.863253
OID31523	ARF6	P62330	menopause_status.post	0.358978	0.223981	1.60272	0.109641	0.460178
OID31523	ARF6	P62330	smoking.current	-0.128352	0.179567	-0.714787	0.475081	0.825379
OID31024	ARFIP1	P53367	age	-0.00261098	0.00548492	-0.476029	0.634265	0.899416
OID31024	ARFIP1	P53367	alcohol_gram_week	-0.000509164	0.000538967	-0.944703	0.345274	0.738578
OID31024	ARFIP1	P53367	birth_times	-0.0131642	0.0307812	-0.427672	0.669077	0.911948
OID31024	ARFIP1	P53367	bmi	0.00668638	0.00738152	0.905827	0.365471	0.753095
OID31024	ARFIP1	P53367	HRT.current	0.0507571	0.124043	0.409188	0.68258	0.916634
OID31024	ARFIP1	P53367	menopause_status.peri	-0.082293	0.181926	-0.452343	0.651221	0.905062
OID31024	ARFIP1	P53367	menopause_status.post	0.0788342	0.11211	0.703184	0.482274	0.828845
OID31024	ARFIP1	P53367	smoking.current	-0.204342	0.090371	-2.26115	0.0241862	0.188193
OID21445	ARG1	P05089	age	0.000464533	0.00429655	0.108118	0.913946	0.981205
OID21445	ARG1	P05089	alcohol_gram_week	-0.000317291	0.000426868	-0.743299	0.457655	0.81547
OID21445	ARG1	P05089	birth_times	0.0279961	0.024271	1.15348	0.249272	0.661333
OID21445	ARG1	P05089	bmi	-0.00887719	0.0057568	-1.54204	0.123707	0.48911
OID21445	ARG1	P05089	HRT.current	0.0827093	0.0944134	0.876033	0.381439	0.763849
OID21445	ARG1	P05089	menopause_status.peri	-0.0155378	0.142633	-0.108936	0.913298	0.981032
OID21445	ARG1	P05089	menopause_status.post	0.148186	0.0876152	1.69133	0.0914059	0.417357
OID21445	ARG1	P05089	smoking.current	0.19015	0.0698297	2.72305	0.00669747	0.0771195
OID31339	ARG2	P78540	age	-0.00530631	0.00429069	-1.2367	0.21679	0.628412
OID31339	ARG2	P78540	alcohol_gram_week	-0.000401675	0.000420064	-0.956223	0.339431	0.734733
OID31339	ARG2	P78540	birth_times	0.0128981	0.0241339	0.534439	0.59328	0.883965
OID31339	ARG2	P78540	bmi	-0.00299044	0.00576	-0.519174	0.603874	0.888083
OID31339	ARG2	P78540	HRT.current	-0.00897358	0.0965538	-0.0929387	0.92599	0.984806
OID31339	ARG2	P78540	menopause_status.peri	-0.162802	0.141681	-1.14907	0.251088	0.662838
OID31339	ARG2	P78540	menopause_status.post	0.0728068	0.0877825	0.8294	0.407282	0.783415
OID31339	ARG2	P78540	smoking.current	0.0540234	0.0703214	0.768236	0.442717	0.807779
OID21202	ARHGAP1	Q07960	age	0.00181048	0.00397747	0.455184	0.649182	0.904049
OID21202	ARHGAP1	Q07960	alcohol_gram_week	0.00013678	0.00039341	0.347678	0.728234	0.93433
OID21202	ARHGAP1	Q07960	birth_times	0.0217797	0.022424	0.971268	0.331901	0.730032
OID21202	ARHGAP1	Q07960	bmi	-0.000200937	0.00530291	-0.0378919	0.96979	0.995722
OID21202	ARHGAP1	Q07960	HRT.current	-0.0746067	0.0868272	-0.859254	0.390626	0.770358
OID21202	ARHGAP1	Q07960	menopause_status.peri	-0.197975	0.131267	-1.50818	0.132162	0.504771
OID21202	ARHGAP1	Q07960	menopause_status.post	-0.0256827	0.0814294	-0.315398	0.752596	0.941493
OID21202	ARHGAP1	Q07960	smoking.current	-0.0535607	0.0642171	-0.834056	0.404662	0.780858
OID21255	ARHGAP25	P42331	age	0.00240709	0.00526021	0.457604	0.647443	0.903443
OID21255	ARHGAP25	P42331	alcohol_gram_week	0.000764531	0.000520286	1.46944	0.142364	0.52292
OID21255	ARHGAP25	P42331	birth_times	-0.0415406	0.0296557	-1.40076	0.161928	0.554875
OID21255	ARHGAP25	P42331	bmi	0.0116762	0.00701311	1.66492	0.0965782	0.428849
OID21255	ARHGAP25	P42331	HRT.current	-0.125435	0.114829	-1.09236	0.275219	0.68505
OID21255	ARHGAP25	P42331	menopause_status.peri	-0.221745	0.173601	-1.27732	0.202102	0.609796
OID21255	ARHGAP25	P42331	menopause_status.post	0.130855	0.10769	1.2151	0.224922	0.636889
OID21255	ARHGAP25	P42331	smoking.current	0.0848243	0.0849272	0.998789	0.318397	0.719878
OID31336	ARHGAP30	Q7Z6I6	age	-3.79939e-05	0.00449002	-0.00846186	0.993252	0.999295
OID31336	ARHGAP30	Q7Z6I6	alcohol_gram_week	-0.000345266	0.000446774	-0.772799	0.440021	0.806361
OID31336	ARHGAP30	Q7Z6I6	birth_times	0.00180981	0.0253303	0.0714484	0.943071	0.988858
OID31336	ARHGAP30	Q7Z6I6	bmi	-0.0112255	0.00603212	-1.86095	0.0633614	0.34277
OID31336	ARHGAP30	Q7Z6I6	HRT.current	-0.0164988	0.102188	-0.161455	0.871803	0.971869
OID31336	ARHGAP30	Q7Z6I6	menopause_status.peri	-0.104368	0.147723	-0.706513	0.480211	0.828115
OID31336	ARHGAP30	Q7Z6I6	menopause_status.post	-0.000918291	0.0919064	-0.00999159	0.992032	0.999295
OID31336	ARHGAP30	Q7Z6I6	smoking.current	-0.0471699	0.0739752	-0.637645	0.524008	0.851896
OID30653	ARHGAP45	Q92619	age	0.00157322	0.0046653	0.337218	0.736097	0.937537
OID30653	ARHGAP45	Q92619	alcohol_gram_week	-0.000831209	0.000473509	-1.75542	0.0798107	0.389502
OID30653	ARHGAP45	Q92619	birth_times	0.0194468	0.0264635	0.734854	0.462779	0.818644
OID30653	ARHGAP45	Q92619	bmi	0.0110069	0.00635607	1.73171	0.0839535	0.399194
OID30653	ARHGAP45	Q92619	HRT.current	-0.0634215	0.106194	-0.597223	0.550633	0.865418
OID30653	ARHGAP45	Q92619	menopause_status.peri	0.0262714	0.156436	0.167937	0.866702	0.971154
OID30653	ARHGAP45	Q92619	menopause_status.post	0.0717415	0.0960089	0.747238	0.455277	0.814981
OID30653	ARHGAP45	Q92619	smoking.current	-0.082688	0.0769277	-1.07488	0.282956	0.692179
OID31190	ARHGAP5	Q13017	age	0.00877287	0.00727366	1.20611	0.228376	0.640089
OID31190	ARHGAP5	Q13017	alcohol_gram_week	-0.00102267	0.000715474	-1.42936	0.15356	0.541443
OID31190	ARHGAP5	Q13017	birth_times	-0.0475498	0.0410847	-1.15736	0.247709	0.660109
OID31190	ARHGAP5	Q13017	bmi	-0.0053789	0.00998124	-0.538902	0.590208	0.882574
OID31190	ARHGAP5	Q13017	HRT.current	0.0219461	0.169416	0.129539	0.896986	0.977705
OID31190	ARHGAP5	Q13017	menopause_status.peri	-0.148018	0.244427	-0.605571	0.54509	0.863303
OID31190	ARHGAP5	Q13017	menopause_status.post	-0.114818	0.148835	-0.771442	0.44083	0.806516
OID31190	ARHGAP5	Q13017	smoking.current	0.175099	0.119273	1.46806	0.142753	0.523444
OID31133	ARHGEF1	Q92888	age	-0.00826553	0.00616576	-1.34055	0.180688	0.579616
OID31133	ARHGEF1	Q92888	alcohol_gram_week	-0.000811686	0.000605127	-1.34135	0.18043	0.579405
OID31133	ARHGEF1	Q92888	birth_times	-0.00950489	0.0349707	-0.271796	0.785893	0.951003
OID31133	ARHGEF1	Q92888	bmi	0.0194676	0.00827468	2.35267	0.0190345	0.16109
OID31133	ARHGEF1	Q92888	HRT.current	-0.263863	0.140715	-1.87516	0.0613667	0.336767
OID31133	ARHGEF1	Q92888	menopause_status.peri	-0.114526	0.209481	-0.546714	0.584824	0.880205
OID31133	ARHGEF1	Q92888	menopause_status.post	0.214208	0.126221	1.69709	0.0903169	0.415038
OID31133	ARHGEF1	Q92888	smoking.current	0.0410317	0.10127	0.40517	0.68553	0.917722
OID30994	ARHGEF10	O15013	age	0.0118247	0.00613626	1.92703	0.0545519	0.313517
OID30994	ARHGEF10	O15013	alcohol_gram_week	-0.000894981	0.00060297	-1.48429	0.138373	0.516779
OID30994	ARHGEF10	O15013	birth_times	0.0600713	0.0344365	1.74441	0.0817124	0.393428
OID30994	ARHGEF10	O15013	bmi	-0.00896066	0.00825808	-1.08508	0.278419	0.687564
OID30994	ARHGEF10	O15013	HRT.current	0.0467225	0.138774	0.336681	0.736501	0.937622
OID30994	ARHGEF10	O15013	menopause_status.peri	0.011224	0.20353	0.0551468	0.956044	0.992281
OID30994	ARHGEF10	O15013	menopause_status.post	-0.125035	0.125424	-0.996901	0.319303	0.72066
OID30994	ARHGEF10	O15013	smoking.current	0.0161076	0.101103	0.15932	0.873483	0.972251
OID20554	ARHGEF12	Q9NZN5	age	-0.000146384	0.00506121	-0.0289227	0.976938	0.996385
OID20554	ARHGEF12	Q9NZN5	alcohol_gram_week	-0.000488992	0.000503478	-0.971228	0.331906	0.730032
OID20554	ARHGEF12	Q9NZN5	birth_times	-0.00434174	0.0286375	-0.15161	0.879556	0.973792
OID20554	ARHGEF12	Q9NZN5	bmi	0.00943845	0.0068625	1.37537	0.169636	0.56368
OID20554	ARHGEF12	Q9NZN5	HRT.current	-0.00218478	0.114493	-0.0190822	0.984783	0.998625
OID20554	ARHGEF12	Q9NZN5	menopause_status.peri	0.0245881	0.170695	0.144047	0.885521	0.974762
OID20554	ARHGEF12	Q9NZN5	menopause_status.post	0.124448	0.10389	1.19788	0.231532	0.642604
OID20554	ARHGEF12	Q9NZN5	smoking.current	-0.00731729	0.0839399	-0.0871731	0.930569	0.985804
OID30871	ARHGEF5	Q12774	age	-0.00970576	0.00598382	-1.622	0.105465	0.450394
OID30871	ARHGEF5	Q12774	alcohol_gram_week	-5.12831e-05	0.000581197	-0.0882369	0.929725	0.985771
OID30871	ARHGEF5	Q12774	birth_times	-0.00221767	0.0339925	-0.0652402	0.94801	0.989732
OID30871	ARHGEF5	Q12774	bmi	0.00658484	0.0080483	0.818165	0.413673	0.786728
OID30871	ARHGEF5	Q12774	HRT.current	-0.0544911	0.135112	-0.403305	0.686905	0.918209
OID30871	ARHGEF5	Q12774	menopause_status.peri	0.0147297	0.201126	0.0732359	0.941649	0.988537
OID30871	ARHGEF5	Q12774	menopause_status.post	0.262769	0.122356	2.14758	0.0322511	0.227125
OID30871	ARHGEF5	Q12774	smoking.current	0.118268	0.0986338	1.19906	0.2311	0.642382
OID30861	ARID3A	Q99856	age	-0.00297191	0.00562135	-0.528684	0.597271	0.886054
OID30861	ARID3A	Q99856	alcohol_gram_week	0.000700294	0.000545991	1.28261	0.200253	0.607357
OID30861	ARID3A	Q99856	birth_times	-0.0236513	0.0319334	-0.740644	0.459275	0.81658
OID30861	ARID3A	Q99856	bmi	-0.00391271	0.00756078	-0.517501	0.605047	0.888642
OID30861	ARID3A	Q99856	HRT.current	0.098384	0.126927	0.775121	0.438653	0.805472
OID30861	ARID3A	Q99856	menopause_status.peri	-0.0561312	0.188943	-0.29708	0.766535	0.94565
OID30861	ARID3A	Q99856	menopause_status.post	-0.0108727	0.114944	-0.0945914	0.924679	0.984584
OID30861	ARID3A	Q99856	smoking.current	-0.0824986	0.0926591	-0.890346	0.37373	0.758129
OID20803	ARID4B	Q4LE39	age	-0.00279663	0.00373012	-0.749743	0.453765	0.81468
OID20803	ARID4B	Q4LE39	alcohol_gram_week	-0.000332411	0.000368953	-0.900956	0.368049	0.754025
OID20803	ARID4B	Q4LE39	birth_times	0.030363	0.0212228	1.43068	0.153152	0.540579
OID20803	ARID4B	Q4LE39	bmi	0.000619804	0.00505294	0.122662	0.902424	0.978985
OID20803	ARID4B	Q4LE39	HRT.current	0.0552904	0.0840682	0.657686	0.511045	0.843558
OID20803	ARID4B	Q4LE39	menopause_status.peri	-0.166534	0.129165	-1.28931	0.19789	0.604575
OID20803	ARID4B	Q4LE39	menopause_status.post	0.0283553	0.0762819	0.371717	0.710262	0.926069
OID20803	ARID4B	Q4LE39	smoking.current	0.065444	0.0609716	1.07335	0.283635	0.693
OID30166	ARL13B	Q3SXY8	age	-0.00179246	0.00681851	-0.262881	0.792753	0.952707
OID30166	ARL13B	Q3SXY8	alcohol_gram_week	0.00123511	0.000683683	1.80656	0.0714462	0.366825
OID30166	ARL13B	Q3SXY8	birth_times	0.0645719	0.0384845	1.67787	0.0940115	0.423348
OID30166	ARL13B	Q3SXY8	bmi	0.0126917	0.00927206	1.36881	0.171687	0.56549
OID30166	ARL13B	Q3SXY8	HRT.current	0.128179	0.153236	0.836476	0.403296	0.779818
OID30166	ARL13B	Q3SXY8	menopause_status.peri	-0.190708	0.235425	-0.810057	0.418301	0.79037
OID30166	ARL13B	Q3SXY8	menopause_status.post	0.0116367	0.139736	0.0832768	0.933666	0.986746
OID30166	ARL13B	Q3SXY8	smoking.current	-0.0878465	0.111161	-0.790263	0.429757	0.798963
OID30121	ARL2BP	Q9Y2Y0	age	-0.00491276	0.00464702	-1.05718	0.290949	0.698634
OID30121	ARL2BP	Q9Y2Y0	alcohol_gram_week	-0.000117307	0.00046595	-0.251758	0.801334	0.955479
OID30121	ARL2BP	Q9Y2Y0	birth_times	0.0069538	0.0262283	0.265126	0.791024	0.95261
OID30121	ARL2BP	Q9Y2Y0	bmi	0.0116137	0.00631918	1.83785	0.0666915	0.35303
OID30121	ARL2BP	Q9Y2Y0	HRT.current	-0.0424483	0.104435	-0.406456	0.684586	0.917395
OID30121	ARL2BP	Q9Y2Y0	menopause_status.peri	-0.04002	0.160449	-0.249425	0.803137	0.955695
OID30121	ARL2BP	Q9Y2Y0	menopause_status.post	0.175332	0.0952339	1.84107	0.0662172	0.351688
OID30121	ARL2BP	Q9Y2Y0	smoking.current	-0.0871881	0.0757596	-1.15085	0.250355	0.662131
OID30792	ARMCX2	Q7L311	age	-0.00394148	0.00732401	-0.538159	0.590719	0.882822
OID30792	ARMCX2	Q7L311	alcohol_gram_week	-0.000329453	0.000711368	-0.463127	0.643485	0.9024
OID30792	ARMCX2	Q7L311	birth_times	0.0425677	0.0416057	1.02312	0.306771	0.70989
OID30792	ARMCX2	Q7L311	bmi	-0.00404343	0.00985088	-0.410464	0.681651	0.916377
OID30792	ARMCX2	Q7L311	HRT.current	-0.149508	0.165373	-0.904068	0.366416	0.753485
OID30792	ARMCX2	Q7L311	menopause_status.peri	0.147383	0.246172	0.5987	0.549658	0.865108
OID30792	ARMCX2	Q7L311	menopause_status.post	0.0892397	0.14976	0.595885	0.551535	0.865608
OID30792	ARMCX2	Q7L311	smoking.current	-0.192193	0.120725	-1.59199	0.112051	0.465242
OID20432	ARNT	P27540	age	0.00404644	0.00466844	0.866765	0.386487	0.768026
OID20432	ARNT	P27540	alcohol_gram_week	-0.000108841	0.000469402	-0.231871	0.816733	0.958233
OID20432	ARNT	P27540	birth_times	-0.0226544	0.0264934	-0.855097	0.392908	0.772071
OID20432	ARNT	P27540	bmi	-0.000648448	0.00634098	-0.102263	0.918589	0.982216
OID20432	ARNT	P27540	HRT.current	0.0453673	0.105677	0.429299	0.667891	0.911648
OID20432	ARNT	P27540	menopause_status.peri	-0.135765	0.157699	-0.860912	0.3897	0.770258
OID20432	ARNT	P27540	menopause_status.post	0.0318433	0.0958109	0.332356	0.73976	0.938266
OID20432	ARNT	P27540	smoking.current	-0.155471	0.0766527	-2.02825	0.043065	0.271873
OID30168	ARNTL	O00327	age	0.00698952	0.0046297	1.50971	0.131762	0.504387
OID30168	ARNTL	O00327	alcohol_gram_week	0.000778142	0.000464214	1.67626	0.0943266	0.423857
OID30168	ARNTL	O00327	birth_times	-0.00643037	0.0261305	-0.246086	0.805719	0.95682
OID30168	ARNTL	O00327	bmi	0.00432114	0.00629563	0.686372	0.492804	0.834231
OID30168	ARNTL	O00327	HRT.current	-0.0329617	0.104046	-0.3168	0.751531	0.94122
OID30168	ARNTL	O00327	menopause_status.peri	0.013233	0.159851	0.0827832	0.934058	0.986746
OID30168	ARNTL	O00327	menopause_status.post	-0.0566482	0.094879	-0.597057	0.550746	0.865418
OID30168	ARNTL	O00327	smoking.current	-0.0188022	0.0754772	-0.24911	0.80338	0.955877
OID21138	ARSA	P15289	age	0.00493003	0.0040043	1.23119	0.21883	0.630568
OID21138	ARSA	P15289	alcohol_gram_week	3.04937e-05	0.000397169	0.0767777	0.938831	0.987782
OID21138	ARSA	P15289	birth_times	0.00125251	0.0227155	0.0551391	0.95605	0.992281
OID21138	ARSA	P15289	bmi	0.0227362	0.00543318	4.18469	3.37147e-05	0.00109861
OID21138	ARSA	P15289	HRT.current	0.0772251	0.089566	0.862215	0.388981	0.769989
OID21138	ARSA	P15289	menopause_status.peri	-0.236851	0.135388	-1.74943	0.0808275	0.391798
OID21138	ARSA	P15289	menopause_status.post	0.108637	0.0822729	1.32044	0.187289	0.590066
OID21138	ARSA	P15289	smoking.current	0.107894	0.0657746	1.64036	0.101556	0.440669
OID21331	ARSB	P15848	age	0.00078945	0.00458282	0.172263	0.863304	0.970834
OID21331	ARSB	P15848	alcohol_gram_week	4.10117e-05	0.000449648	0.0912084	0.927365	0.985299
OID21331	ARSB	P15848	birth_times	0.00787107	0.026071	0.30191	0.762852	0.944674
OID21331	ARSB	P15848	bmi	0.0165703	0.00606309	2.73298	0.00650863	0.0754553
OID21331	ARSB	P15848	HRT.current	0.129621	0.100369	1.29144	0.197172	0.603446
OID21331	ARSB	P15848	menopause_status.peri	-0.0267705	0.154104	-0.173718	0.862161	0.970729
OID21331	ARSB	P15848	menopause_status.post	0.109825	0.0935377	1.17413	0.240927	0.653389
OID21331	ARSB	P15848	smoking.current	0.0930913	0.0739184	1.25938	0.208507	0.618988
OID20346	ART3	Q13508	age	0.000945626	0.00272069	0.347568	0.728312	0.93433
OID20346	ART3	Q13508	alcohol_gram_week	-0.000509798	0.00026935	-1.8927	0.0589792	0.328557
OID20346	ART3	Q13508	birth_times	-0.00185807	0.0154654	-0.120143	0.904418	0.979264
OID20346	ART3	Q13508	bmi	-0.0118781	0.00368139	-3.22653	0.00133562	0.0223158
OID20346	ART3	Q13508	HRT.current	0.0585772	0.0612254	0.956748	0.33916	0.734733
OID20346	ART3	Q13508	menopause_status.peri	0.0180467	0.0913407	0.197576	0.843458	0.964889
OID20346	ART3	Q13508	menopause_status.post	0.0534358	0.0555853	0.96133	0.336854	0.73421
OID20346	ART3	Q13508	smoking.current	-0.150912	0.0443991	-3.39898	0.000730746	0.0137808
OID30828	ART5	Q96L15	age	-0.00276168	0.00383391	-0.720331	0.471675	0.82324
OID30828	ART5	Q96L15	alcohol_gram_week	-0.000155296	0.000372381	-0.417036	0.67684	0.915125
OID30828	ART5	Q96L15	birth_times	0.0273674	0.0217794	1.25657	0.209525	0.620209
OID30828	ART5	Q96L15	bmi	-8.1216e-05	0.00515666	-0.0157497	0.987441	0.999295
OID30828	ART5	Q96L15	HRT.current	-0.033042	0.0865678	-0.381689	0.702863	0.924327
OID30828	ART5	Q96L15	menopause_status.peri	-0.219985	0.128864	-1.70711	0.0884546	0.410468
OID30828	ART5	Q96L15	menopause_status.post	-0.0153742	0.078395	-0.196112	0.844606	0.965152
OID30828	ART5	Q96L15	smoking.current	0.0079006	0.063196	0.125017	0.900563	0.978671
OID20446	ARTN	Q5T4W7	age	0.00219623	0.00306832	0.715774	0.474466	0.824817
OID20446	ARTN	Q5T4W7	alcohol_gram_week	-0.000381092	0.000308513	-1.23525	0.217317	0.629073
OID20446	ARTN	Q5T4W7	birth_times	-0.00635283	0.0174127	-0.364839	0.715386	0.928605
OID20446	ARTN	Q5T4W7	bmi	0.00191709	0.00416759	0.46	0.645717	0.903312
OID20446	ARTN	Q5T4W7	HRT.current	0.0231132	0.0694562	0.332774	0.739445	0.938266
OID20446	ARTN	Q5T4W7	menopause_status.peri	-0.0104627	0.103647	-0.100945	0.919635	0.982934
OID20446	ARTN	Q5T4W7	menopause_status.post	-0.0509863	0.0629714	-0.809674	0.418513	0.790391
OID20446	ARTN	Q5T4W7	smoking.current	0.0742588	0.0503798	1.47398	0.141117	0.521743
OID30415	ASAH1	Q13510	age	0.00824927	0.00364196	2.26506	0.0239351	0.186886
OID30415	ASAH1	Q13510	alcohol_gram_week	-0.000808871	0.000361547	-2.23725	0.0257089	0.196951
OID30415	ASAH1	Q13510	birth_times	-0.019922	0.0207236	-0.961319	0.336855	0.73421
OID30415	ASAH1	Q13510	bmi	0.0103184	0.00493845	2.0894	0.0371753	0.248805
OID30415	ASAH1	Q13510	HRT.current	-0.0167816	0.0814488	-0.206039	0.836844	0.963791
OID30415	ASAH1	Q13510	menopause_status.peri	0.0401515	0.123145	0.326052	0.744521	0.939499
OID30415	ASAH1	Q13510	menopause_status.post	0.10039	0.0749239	1.33989	0.180887	0.579744
OID30415	ASAH1	Q13510	smoking.current	0.0744731	0.0598172	1.24501	0.213709	0.625334
OID20996	ASAH2	Q9NR71	age	-0.00699386	0.00419282	-1.66806	0.0959458	0.428379
OID20996	ASAH2	Q9NR71	alcohol_gram_week	-0.000767589	0.000420384	-1.82592	0.0684728	0.358184
OID20996	ASAH2	Q9NR71	birth_times	0.000758028	0.0236918	0.0319953	0.974489	0.996279
OID20996	ASAH2	Q9NR71	bmi	0.00263522	0.0056406	0.467188	0.640574	0.901286
OID20996	ASAH2	Q9NR71	HRT.current	0.287574	0.092306	3.11544	0.00194486	0.0297556
OID20996	ASAH2	Q9NR71	menopause_status.peri	-0.207896	0.139626	-1.48894	0.137148	0.514672
OID20996	ASAH2	Q9NR71	menopause_status.post	0.165412	0.0867351	1.90709	0.0570952	0.322478
OID20996	ASAH2	Q9NR71	smoking.current	-0.0538501	0.0689596	-0.780893	0.435244	0.803434
OID20990	ASGR1	P07306	age	0.00432874	0.00255305	1.69552	0.0906154	0.415671
OID20990	ASGR1	P07306	alcohol_gram_week	0.00014125	0.000255977	0.551808	0.581333	0.87876
OID20990	ASGR1	P07306	birth_times	-0.0093466	0.0144262	-0.647889	0.517361	0.847611
OID20990	ASGR1	P07306	bmi	0.0291408	0.00343462	8.48442	2.60903e-16	9.32609e-14
OID20990	ASGR1	P07306	HRT.current	0.0838927	0.0562062	1.49259	0.136191	0.513098
OID20990	ASGR1	P07306	menopause_status.peri	-0.0110016	0.0850199	-0.1294	0.897095	0.977705
OID20990	ASGR1	P07306	menopause_status.post	0.138513	0.052814	2.62265	0.00899771	0.0956189
OID20990	ASGR1	P07306	smoking.current	0.180368	0.0419903	4.29546	2.10454e-05	0.000725659
OID30679	ASGR2	P07307	age	0.00384084	0.00309139	1.24243	0.21466	0.626511
OID30679	ASGR2	P07307	alcohol_gram_week	-0.00040602	0.000304859	-1.33183	0.183523	0.584294
OID30679	ASGR2	P07307	birth_times	0.0145215	0.0175652	0.82672	0.40879	0.784333
OID30679	ASGR2	P07307	bmi	0.0199296	0.00416688	4.78285	2.27743e-06	0.000107674
OID30679	ASGR2	P07307	HRT.current	0.117448	0.0687208	1.70906	0.0880604	0.409288
OID30679	ASGR2	P07307	menopause_status.peri	-0.0885561	0.10392	-0.852157	0.394535	0.7734
OID30679	ASGR2	P07307	menopause_status.post	-0.0182516	0.0634282	-0.287753	0.773655	0.947793
OID30679	ASGR2	P07307	smoking.current	0.0429038	0.0504829	0.849867	0.395806	0.774121
OID30315	ASPN	Q9BXN1	age	0.0111897	0.00261776	4.27453	2.29205e-05	0.000780288
OID30315	ASPN	Q9BXN1	alcohol_gram_week	-0.000514916	0.000259698	-1.98275	0.047939	0.290068
OID30315	ASPN	Q9BXN1	birth_times	-0.00796354	0.0148413	-0.536579	0.591796	0.883258
OID30315	ASPN	Q9BXN1	bmi	-0.00712769	0.00355188	-2.00674	0.0453125	0.280796
OID30315	ASPN	Q9BXN1	HRT.current	-0.0077602	0.0585803	-0.132471	0.894665	0.977082
OID30315	ASPN	Q9BXN1	menopause_status.peri	0.0069763	0.0885271	0.0788041	0.93722	0.987594
OID30315	ASPN	Q9BXN1	menopause_status.post	-0.0271808	0.0537071	-0.506092	0.613014	0.892214
OID30315	ASPN	Q9BXN1	smoking.current	-0.0763177	0.0430196	-1.77402	0.0766647	0.381496
OID31055	ASPSCR1	Q9BZE9	age	0.00074567	0.00503054	0.148228	0.882223	0.974448
OID31055	ASPSCR1	Q9BZE9	alcohol_gram_week	0.000253712	0.000494319	0.513256	0.608003	0.889798
OID31055	ASPSCR1	Q9BZE9	birth_times	0.0283919	0.0282313	1.00569	0.315059	0.717043
OID31055	ASPSCR1	Q9BZE9	bmi	0.0183408	0.00677003	2.70911	0.00698167	0.0794174
OID31055	ASPSCR1	Q9BZE9	HRT.current	0.0642196	0.113768	0.56448	0.572685	0.874598
OID31055	ASPSCR1	Q9BZE9	menopause_status.peri	-0.182694	0.166855	-1.09492	0.274086	0.68391
OID31055	ASPSCR1	Q9BZE9	menopause_status.post	0.215461	0.102823	2.09545	0.0366413	0.24649
OID31055	ASPSCR1	Q9BZE9	smoking.current	0.0401115	0.0828846	0.483944	0.628641	0.89716
OID30283	ASRGL1	Q7L266	age	0.00413956	0.00730235	0.56688	0.57106	0.873566
OID30283	ASRGL1	Q7L266	alcohol_gram_week	0.000205545	0.000751051	0.273676	0.784451	0.950428
OID30283	ASRGL1	Q7L266	birth_times	0.0330014	0.0419122	0.787392	0.43144	0.799822
OID30283	ASRGL1	Q7L266	bmi	0.0171023	0.0100162	1.70746	0.0883815	0.410371
OID30283	ASRGL1	Q7L266	HRT.current	-0.124399	0.165971	-0.749521	0.453909	0.81468
OID30283	ASRGL1	Q7L266	menopause_status.peri	-0.23313	0.250888	-0.92922	0.353241	0.744192
OID30283	ASRGL1	Q7L266	menopause_status.post	0.160277	0.150229	1.06689	0.286558	0.694866
OID30283	ASRGL1	Q7L266	smoking.current	-0.135508	0.120068	-1.12859	0.259635	0.670323
OID30170	ASS1	P00966	age	0.00336678	0.00635605	0.529697	0.596563	0.885844
OID30170	ASS1	P00966	alcohol_gram_week	0.000220751	0.000637313	0.346377	0.729208	0.93487
OID30170	ASS1	P00966	birth_times	0.0783766	0.0358743	2.18476	0.0293808	0.21354
OID30170	ASS1	P00966	bmi	0.0214701	0.00864319	2.48405	0.0133236	0.126522
OID30170	ASS1	P00966	HRT.current	-0.12261	0.142843	-0.858352	0.391119	0.770563
OID30170	ASS1	P00966	menopause_status.peri	-0.0652347	0.219457	-0.297255	0.766398	0.94565
OID30170	ASS1	P00966	menopause_status.post	0.0688635	0.130258	0.528669	0.597275	0.886054
OID30170	ASS1	P00966	smoking.current	0.046364	0.103622	0.447435	0.654759	0.906579
OID20798	ATF2	P15336	age	-0.0108477	0.00676298	-1.60398	0.109355	0.459681
OID20798	ATF2	P15336	alcohol_gram_week	-0.000305904	0.000668939	-0.457298	0.647657	0.903505
OID20798	ATF2	P15336	birth_times	0.02317	0.0384784	0.602157	0.547345	0.864674
OID20798	ATF2	P15336	bmi	-0.00434303	0.00916135	-0.47406	0.635666	0.900077
OID20798	ATF2	P15336	HRT.current	-0.0503864	0.152422	-0.330572	0.741107	0.938504
OID20798	ATF2	P15336	menopause_status.peri	0.407058	0.234186	1.73819	0.0827985	0.396224
OID20798	ATF2	P15336	menopause_status.post	0.227957	0.138305	1.64822	0.0999401	0.436546
OID20798	ATF2	P15336	smoking.current	0.0536576	0.110546	0.485387	0.627616	0.897011
OID31162	ATF4	P18848	age	-0.0051865	0.00495391	-1.04695	0.295658	0.702303
OID31162	ATF4	P18848	alcohol_gram_week	0.000107912	0.000487292	0.221453	0.824835	0.960537
OID31162	ATF4	P18848	birth_times	0.0452875	0.0279818	1.61846	0.106229	0.45213
OID31162	ATF4	P18848	bmi	-0.00437249	0.00679798	-0.643205	0.520403	0.849274
OID31162	ATF4	P18848	HRT.current	-0.0308729	0.115385	-0.267564	0.789152	0.951729
OID31162	ATF4	P18848	menopause_status.peri	0.0284284	0.166473	0.170769	0.864479	0.970876
OID31162	ATF4	P18848	menopause_status.post	0.00121994	0.101368	0.0120347	0.990403	0.999295
OID31162	ATF4	P18848	smoking.current	-0.000843827	0.0812339	-0.0103876	0.991716	0.999295
OID31466	ATG16L1	Q676U5	age	0.00559019	0.00464488	1.20352	0.229358	0.640745
OID31466	ATG16L1	Q676U5	alcohol_gram_week	-0.00054966	0.00045611	-1.2051	0.228745	0.640491
OID31466	ATG16L1	Q676U5	birth_times	0.0238699	0.0261728	0.912013	0.36221	0.750572
OID31466	ATG16L1	Q676U5	bmi	0.0153121	0.00624872	2.45043	0.0146171	0.134733
OID31466	ATG16L1	Q676U5	HRT.current	-0.0287548	0.104968	-0.273938	0.784248	0.950281
OID31466	ATG16L1	Q676U5	menopause_status.peri	0.0827011	0.154031	0.536912	0.591572	0.883136
OID31466	ATG16L1	Q676U5	menopause_status.post	0.0824014	0.0953487	0.864211	0.387895	0.769237
OID31466	ATG16L1	Q676U5	smoking.current	-0.070738	0.0764417	-0.925385	0.355221	0.74532
OID21246	ATG4A	Q8WYN0	age	0.000639009	0.00586428	0.108966	0.913275	0.981032
OID21246	ATG4A	Q8WYN0	alcohol_gram_week	0.000154434	0.000580035	0.266249	0.790161	0.952116
OID21246	ATG4A	Q8WYN0	birth_times	0.00674714	0.0330614	0.204079	0.838378	0.963889
OID21246	ATG4A	Q8WYN0	bmi	0.0020304	0.00781849	0.259691	0.795212	0.953285
OID21246	ATG4A	Q8WYN0	HRT.current	0.0700915	0.128016	0.547521	0.584274	0.879898
OID21246	ATG4A	Q8WYN0	menopause_status.peri	-0.30495	0.193537	-1.57567	0.115758	0.473631
OID21246	ATG4A	Q8WYN0	menopause_status.post	0.085954	0.120058	0.71594	0.474375	0.82472
OID21246	ATG4A	Q8WYN0	smoking.current	0.168851	0.0946801	1.78338	0.0751516	0.377074
OID21476	ATOX1	O00244	age	0.0152777	0.00570987	2.67567	0.00770766	0.0850908
OID21476	ATOX1	O00244	alcohol_gram_week	5.1465e-05	0.000577031	0.0891893	0.928968	0.985734
OID21476	ATOX1	O00244	birth_times	-0.00139196	0.0322363	-0.0431798	0.965576	0.99462
OID21476	ATOX1	O00244	bmi	0.0218541	0.00760933	2.87201	0.00425549	0.055223
OID21476	ATOX1	O00244	HRT.current	0.0140344	0.126593	0.110862	0.911771	0.980821
OID21476	ATOX1	O00244	menopause_status.peri	0.0709485	0.200356	0.354113	0.723407	0.932296
OID21476	ATOX1	O00244	menopause_status.post	0.0417894	0.116763	0.357898	0.720574	0.930951
OID21476	ATOX1	O00244	smoking.current	0.154505	0.0923197	1.67359	0.0948499	0.425337
OID30124	ATP1B1	P05026	age	0.00176194	0.00351444	0.501341	0.616357	0.893626
OID30124	ATP1B1	P05026	alcohol_gram_week	-0.000737624	0.000352389	-2.09321	0.0368449	0.247366
OID30124	ATP1B1	P05026	birth_times	-0.00817933	0.0198359	-0.412349	0.680264	0.916236
OID30124	ATP1B1	P05026	bmi	-0.00251043	0.00477906	-0.525297	0.599615	0.886778
OID30124	ATP1B1	P05026	HRT.current	0.0452923	0.0789822	0.57345	0.566604	0.871516
OID30124	ATP1B1	P05026	menopause_status.peri	-0.0827649	0.121344	-0.682067	0.495519	0.835678
OID30124	ATP1B1	P05026	menopause_status.post	-0.102936	0.0720235	-1.4292	0.153584	0.541445
OID30124	ATP1B1	P05026	smoking.current	-0.0550599	0.0572954	-0.960982	0.337036	0.734291
OID30118	ATP1B2	P14415	age	0.000734026	0.0037469	0.195902	0.844768	0.965152
OID30118	ATP1B2	P14415	alcohol_gram_week	0.000130932	0.000375697	0.348505	0.727611	0.934092
OID30118	ATP1B2	P14415	birth_times	0.00652223	0.021148	0.308409	0.757902	0.943835
OID30118	ATP1B2	P14415	bmi	0.000417071	0.00509517	0.0818562	0.934795	0.986746
OID30118	ATP1B2	P14415	HRT.current	-0.0568915	0.0842064	-0.67562	0.499601	0.837473
OID30118	ATP1B2	P14415	menopause_status.peri	-0.252564	0.12937	-1.95225	0.0514787	0.302227
OID30118	ATP1B2	P14415	menopause_status.post	-0.047616	0.0767874	-0.620102	0.535479	0.857818
OID30118	ATP1B2	P14415	smoking.current	0.0343428	0.0610852	0.562212	0.574229	0.875765
OID30065	ATP1B3	P54709	age	0.00430168	0.00496135	0.867038	0.386347	0.767876
OID30065	ATP1B3	P54709	alcohol_gram_week	-0.000127891	0.000497468	-0.257083	0.797223	0.954097
OID30065	ATP1B3	P54709	birth_times	-0.00336147	0.0280024	-0.120042	0.904499	0.979264
OID30065	ATP1B3	P54709	bmi	-0.00409674	0.00674662	-0.607228	0.543981	0.863112
OID30065	ATP1B3	P54709	HRT.current	-0.0721219	0.111499	-0.646836	0.518041	0.848135
OID30065	ATP1B3	P54709	menopause_status.peri	-0.0695966	0.171302	-0.40628	0.684715	0.917401
OID30065	ATP1B3	P54709	menopause_status.post	-0.0645508	0.101676	-0.634869	0.52581	0.852455
OID30065	ATP1B3	P54709	smoking.current	0.0995104	0.0808841	1.23028	0.219182	0.630852
OID31230	ATP1B4	Q9UN42	age	0.0074145	0.00643191	1.15277	0.249588	0.661333
OID31230	ATP1B4	Q9UN42	alcohol_gram_week	0.000503106	0.000632675	0.795204	0.426894	0.797039
OID31230	ATP1B4	Q9UN42	birth_times	0.00347276	0.0363301	0.0955889	0.923888	0.984517
OID31230	ATP1B4	Q9UN42	bmi	0.0167612	0.00882615	1.89904	0.0581672	0.325926
OID31230	ATP1B4	Q9UN42	HRT.current	0.191854	0.14981	1.28064	0.200946	0.608409
OID31230	ATP1B4	Q9UN42	menopause_status.peri	0.139975	0.21614	0.647612	0.51755	0.847802
OID31230	ATP1B4	Q9UN42	menopause_status.post	-0.116612	0.131611	-0.886031	0.376051	0.759571
OID31230	ATP1B4	Q9UN42	smoking.current	0.0791731	0.10547	0.75067	0.453225	0.814314
OID30062	ATP2B4	P23634	age	-0.0108744	0.00759947	-1.43094	0.153086	0.540543
OID30062	ATP2B4	P23634	alcohol_gram_week	-0.000864673	0.000761989	-1.13476	0.257033	0.6682
OID30062	ATP2B4	P23634	birth_times	0.0196536	0.0428923	0.458209	0.647006	0.9034
OID30062	ATP2B4	P23634	bmi	-0.0127735	0.010334	-1.23607	0.217027	0.628775
OID30062	ATP2B4	P23634	HRT.current	-0.0629244	0.170787	-0.368437	0.712707	0.926921
OID30062	ATP2B4	P23634	menopause_status.peri	-0.150278	0.262389	-0.57273	0.567091	0.871719
OID30062	ATP2B4	P23634	menopause_status.post	0.103365	0.15574	0.663704	0.507193	0.841528
OID30062	ATP2B4	P23634	smoking.current	-0.00395104	0.123893	-0.0318908	0.974572	0.996284
OID30079	ATP5F1D	P30049	age	-0.00225267	0.00396586	-0.568016	0.570285	0.873223
OID30079	ATP5F1D	P30049	alcohol_gram_week	-0.000763592	0.000397652	-1.92025	0.055407	0.316888
OID30079	ATP5F1D	P30049	birth_times	0.0221748	0.0223838	0.990665	0.322339	0.722735
OID30079	ATP5F1D	P30049	bmi	0.0013145	0.00539292	0.243746	0.80753	0.957157
OID30079	ATP5F1D	P30049	HRT.current	-0.0104639	0.0891271	-0.117404	0.906588	0.979785
OID30079	ATP5F1D	P30049	menopause_status.peri	0.0687509	0.13693	0.502086	0.615833	0.893471
OID30079	ATP5F1D	P30049	menopause_status.post	0.0755687	0.0812746	0.929795	0.352936	0.744183
OID30079	ATP5F1D	P30049	smoking.current	0.0642857	0.0646548	0.994292	0.320572	0.721377
OID20760	ATP5IF1	Q9UII2	age	0.00952455	0.00846662	1.12495	0.261147	0.671791
OID20760	ATP5IF1	Q9UII2	alcohol_gram_week	-0.000280262	0.000833604	-0.336205	0.736857	0.937772
OID20760	ATP5IF1	Q9UII2	birth_times	-0.0408871	0.0476364	-0.858317	0.391128	0.770563
OID20760	ATP5IF1	Q9UII2	bmi	0.0113842	0.011407	0.998009	0.318757	0.720317
OID20760	ATP5IF1	Q9UII2	HRT.current	-0.156426	0.188056	-0.831809	0.405913	0.782039
OID20760	ATP5IF1	Q9UII2	menopause_status.peri	0.0180204	0.284188	0.0634104	0.949465	0.990192
OID20760	ATP5IF1	Q9UII2	menopause_status.post	0.0568431	0.173299	0.328005	0.743045	0.939387
OID20760	ATP5IF1	Q9UII2	smoking.current	-0.244762	0.138137	-1.77188	0.0770221	0.382388
OID20811	ATP5PO	P48047	age	-0.000977903	0.00400306	-0.244289	0.807108	0.957157
OID20811	ATP5PO	P48047	alcohol_gram_week	0.000331165	0.00039595	0.83638	0.403344	0.779847
OID20811	ATP5PO	P48047	birth_times	0.0316594	0.0227757	1.39005	0.165137	0.559354
OID20811	ATP5PO	P48047	bmi	-0.00397713	0.00542268	-0.733425	0.463646	0.81886
OID20811	ATP5PO	P48047	HRT.current	0.0291206	0.0902196	0.322775	0.747002	0.939784
OID20811	ATP5PO	P48047	menopause_status.peri	-0.0694145	0.138616	-0.500767	0.616757	0.893712
OID20811	ATP5PO	P48047	menopause_status.post	0.0281141	0.0818636	0.343426	0.731424	0.935822
OID20811	ATP5PO	P48047	smoking.current	-0.0139619	0.065433	-0.213376	0.831121	0.962416
OID21178	ATP6AP2	O75787	age	0.00124494	0.00409016	0.304375	0.760973	0.944591
OID21178	ATP6AP2	O75787	alcohol_gram_week	0.000182978	0.000404557	0.452292	0.651262	0.905062
OID21178	ATP6AP2	O75787	birth_times	-0.00751201	0.0230593	-0.325769	0.74474	0.939499
OID21178	ATP6AP2	O75787	bmi	0.0111129	0.00545316	2.03788	0.0421061	0.267826
OID21178	ATP6AP2	O75787	HRT.current	0.00312426	0.0892873	0.0349911	0.972101	0.996047
OID21178	ATP6AP2	O75787	menopause_status.peri	0.359579	0.134987	2.66382	0.00798419	0.0870841
OID21178	ATP6AP2	O75787	menopause_status.post	0.136235	0.0837365	1.62694	0.104401	0.447523
OID21178	ATP6AP2	O75787	smoking.current	-0.0517474	0.0660365	-0.783618	0.433649	0.801837
OID21341	ATP6V1D	Q9Y5K8	age	-0.00447578	0.00277185	-1.61473	0.107029	0.453694
OID21341	ATP6V1D	Q9Y5K8	alcohol_gram_week	-0.000135188	0.000271963	-0.497084	0.619358	0.894405
OID21341	ATP6V1D	Q9Y5K8	birth_times	-0.0172936	0.0157686	-1.09671	0.273318	0.683502
OID21341	ATP6V1D	Q9Y5K8	bmi	-0.00462583	0.00366717	-1.26142	0.207772	0.617583
OID21341	ATP6V1D	Q9Y5K8	HRT.current	0.129116	0.0607067	2.12688	0.0339401	0.23447
OID21341	ATP6V1D	Q9Y5K8	menopause_status.peri	0.06978	0.0932072	0.748654	0.454433	0.814832
OID21341	ATP6V1D	Q9Y5K8	menopause_status.post	0.0402273	0.0565749	0.711045	0.477402	0.826649
OID21341	ATP6V1D	Q9Y5K8	smoking.current	-0.0284554	0.0447084	-0.636465	0.524777	0.852054
OID20843	ATP6V1F	Q16864	age	-0.00279194	0.00503482	-0.554527	0.579468	0.877769
OID20843	ATP6V1F	Q16864	alcohol_gram_week	9.34683e-05	0.000498003	0.187686	0.851199	0.967341
OID20843	ATP6V1F	Q16864	birth_times	0.0383919	0.0286459	1.34022	0.180787	0.57963
OID20843	ATP6V1F	Q16864	bmi	0.0102253	0.00682032	1.49923	0.134449	0.509894
OID20843	ATP6V1F	Q16864	HRT.current	-0.221611	0.113473	-1.95299	0.0513831	0.301898
OID20843	ATP6V1F	Q16864	menopause_status.peri	-0.108682	0.174343	-0.62338	0.533321	0.85645
OID20843	ATP6V1F	Q16864	menopause_status.post	0.130498	0.102963	1.26743	0.205598	0.614152
OID20843	ATP6V1F	Q16864	smoking.current	0.00542342	0.0822979	0.0658999	0.947484	0.989732
OID30242	ATP6V1G1	O75348	age	0.00254426	0.00570168	0.44623	0.655632	0.906813
OID30242	ATP6V1G1	O75348	alcohol_gram_week	-0.000643488	0.000586422	-1.09731	0.273054	0.683127
OID30242	ATP6V1G1	O75348	birth_times	0.0135781	0.0327251	0.414915	0.678389	0.915591
OID30242	ATP6V1G1	O75348	bmi	0.0190664	0.00782065	2.43796	0.0151316	0.138053
OID30242	ATP6V1G1	O75348	HRT.current	-0.189929	0.12959	-1.46561	0.143408	0.524598
OID30242	ATP6V1G1	O75348	menopause_status.peri	-0.23353	0.195893	-1.19213	0.233799	0.645952
OID30242	ATP6V1G1	O75348	menopause_status.post	0.138895	0.117299	1.18411	0.236953	0.648863
OID30242	ATP6V1G1	O75348	smoking.current	-0.0530461	0.0937494	-0.565828	0.571775	0.87399
OID30167	ATP6V1G2	O95670	age	0.00335823	0.00791618	0.424224	0.671589	0.913259
OID30167	ATP6V1G2	O95670	alcohol_gram_week	0.000438838	0.000793745	0.552871	0.580605	0.878348
OID30167	ATP6V1G2	O95670	birth_times	0.0595696	0.0446799	1.33325	0.183069	0.583881
OID30167	ATP6V1G2	O95670	bmi	0.0264171	0.0107647	2.45404	0.0144736	0.133959
OID30167	ATP6V1G2	O95670	HRT.current	0.191308	0.177905	1.07534	0.282753	0.692054
OID30167	ATP6V1G2	O95670	menopause_status.peri	0.0429275	0.273324	0.157057	0.875265	0.972587
OID30167	ATP6V1G2	O95670	menopause_status.post	-0.0850856	0.162231	-0.524473	0.600187	0.886807
OID30167	ATP6V1G2	O95670	smoking.current	-0.0292509	0.129056	-0.226652	0.820789	0.959186
OID31451	ATRAID	Q6UW56	age	0.00743487	0.00271372	2.73974	0.00637314	0.0741759
OID31451	ATRAID	Q6UW56	alcohol_gram_week	-0.000209931	0.000266477	-0.787803	0.431193	0.799615
OID31451	ATRAID	Q6UW56	birth_times	0.000724245	0.0152912	0.0473636	0.962243	0.994052
OID31451	ATRAID	Q6UW56	bmi	0.0154455	0.00365074	4.23077	2.78034e-05	0.00092592
OID31451	ATRAID	Q6UW56	HRT.current	-0.0080195	0.0613266	-0.130767	0.896013	0.977396
OID31451	ATRAID	Q6UW56	menopause_status.peri	-0.0253936	0.0899908	-0.28218	0.777924	0.948661
OID31451	ATRAID	Q6UW56	menopause_status.post	-0.000229362	0.0557064	-0.00411734	0.996717	0.999712
OID31451	ATRAID	Q6UW56	smoking.current	0.0270298	0.0446602	0.605231	0.545305	0.863486
OID30735	ATRN	O75882-2	age	0.00513008	0.00132125	3.88274	0.00011712	0.00308382
OID30735	ATRN	O75882-2	alcohol_gram_week	8.44277e-05	0.000131154	0.643731	0.520045	0.849274
OID30735	ATRN	O75882-2	birth_times	0.0123684	0.00752077	1.64456	0.100687	0.438347
OID30735	ATRN	O75882-2	bmi	0.010349	0.00179368	5.7697	1.39221e-08	1.15651e-06
OID30735	ATRN	O75882-2	HRT.current	-0.0625373	0.0295583	-2.11573	0.0348609	0.238665
OID30735	ATRN	O75882-2	menopause_status.peri	0.0582348	0.0446821	1.30331	0.193066	0.599317
OID30735	ATRN	O75882-2	menopause_status.post	0.0611551	0.0271355	2.2537	0.0246466	0.190775
OID30735	ATRN	O75882-2	smoking.current	-0.0115944	0.0217078	-0.534112	0.593501	0.884068
OID20865	ATXN10	Q9UBB4	age	-0.0072975	0.00609038	-1.1982	0.231411	0.64259
OID20865	ATXN10	Q9UBB4	alcohol_gram_week	-0.000743344	0.000602411	-1.23395	0.217807	0.629486
OID20865	ATXN10	Q9UBB4	birth_times	0.0333029	0.0346516	0.961076	0.336982	0.734283
OID20865	ATXN10	Q9UBB4	bmi	0.00156428	0.00825023	0.189605	0.849696	0.966977
OID20865	ATXN10	Q9UBB4	HRT.current	-0.15644	0.137263	-1.13971	0.254956	0.666251
OID20865	ATXN10	Q9UBB4	menopause_status.peri	0.156622	0.210895	0.742655	0.458042	0.81547
OID20865	ATXN10	Q9UBB4	menopause_status.post	0.153689	0.12455	1.23396	0.217802	0.629486
OID20865	ATXN10	Q9UBB4	smoking.current	-0.136586	0.0995518	-1.37201	0.170681	0.56477
OID30850	ATXN2	Q99700	age	-0.0402184	0.0111217	-3.61623	0.000330839	0.00719369
OID30850	ATXN2	Q99700	alcohol_gram_week	3.13087e-05	0.00108023	0.0289835	0.97689	0.996385
OID30850	ATXN2	Q99700	birth_times	-0.00522443	0.0631791	-0.0826923	0.934131	0.986746
OID30850	ATXN2	Q99700	bmi	0.0216938	0.0149588	1.45024	0.147649	0.531077
OID30850	ATXN2	Q99700	HRT.current	-0.215738	0.251121	-0.859097	0.390719	0.770372
OID30850	ATXN2	Q99700	menopause_status.peri	-0.384575	0.373817	-1.02878	0.304106	0.709222
OID30850	ATXN2	Q99700	menopause_status.post	0.476173	0.227413	2.09387	0.0368001	0.247276
OID30850	ATXN2	Q99700	smoking.current	-0.32528	0.183323	-1.77435	0.0766436	0.381472
OID30980	ATXN2L	Q8WWM7	age	-0.00330643	0.00422486	-0.782612	0.434232	0.802475
OID30980	ATXN2L	Q8WWM7	alcohol_gram_week	-0.00103794	0.00041515	-2.50014	0.0127387	0.122565
OID30980	ATXN2L	Q8WWM7	birth_times	0.00903299	0.0237098	0.380981	0.703382	0.924414
OID30980	ATXN2L	Q8WWM7	bmi	-0.00723258	0.00568576	-1.27205	0.203956	0.612175
OID30980	ATXN2L	Q8WWM7	HRT.current	-0.0047404	0.0955469	-0.0496133	0.960451	0.993509
OID30980	ATXN2L	Q8WWM7	menopause_status.peri	-0.0772222	0.140132	-0.551067	0.581838	0.879005
OID30980	ATXN2L	Q8WWM7	menopause_status.post	0.0794665	0.0863553	0.920228	0.357905	0.747254
OID30980	ATXN2L	Q8WWM7	smoking.current	-0.0525638	0.06961	-0.755118	0.450539	0.81268
OID31149	ATXN3	P54252	age	0.000270146	0.00530358	0.0509365	0.959397	0.993185
OID31149	ATXN3	P54252	alcohol_gram_week	-0.000523016	0.00052051	-1.00481	0.315483	0.717524
OID31149	ATXN3	P54252	birth_times	0.0360323	0.0300806	1.19786	0.231552	0.642604
OID31149	ATXN3	P54252	bmi	0.00987461	0.00711761	1.38735	0.165967	0.560497
OID31149	ATXN3	P54252	HRT.current	0.164755	0.121039	1.36117	0.174086	0.569106
OID31149	ATXN3	P54252	menopause_status.peri	-0.306942	0.180188	-1.70345	0.0891187	0.412167
OID31149	ATXN3	P54252	menopause_status.post	0.100692	0.108571	0.927429	0.354161	0.744461
OID31149	ATXN3	P54252	smoking.current	0.0932491	0.0871094	1.07048	0.28493	0.69392
OID20582	AXIN1	O15169	age	0.000610147	0.00529608	0.115207	0.908327	0.979829
OID20582	AXIN1	O15169	alcohol_gram_week	-0.000375676	0.000526842	-0.713072	0.476135	0.826149
OID20582	AXIN1	O15169	birth_times	0.0184733	0.0299665	0.616465	0.53787	0.85867
OID20582	AXIN1	O15169	bmi	0.0148298	0.00718096	2.06515	0.0394257	0.25854
OID20582	AXIN1	O15169	HRT.current	0.0661621	0.119806	0.552242	0.58103	0.878753
OID20582	AXIN1	O15169	menopause_status.peri	-0.0692459	0.178616	-0.387681	0.698418	0.922047
OID20582	AXIN1	O15169	menopause_status.post	-0.00307251	0.108711	-0.0282631	0.977464	0.996476
OID20582	AXIN1	O15169	smoking.current	-0.0407175	0.0878352	-0.463567	0.643161	0.902161
OID20363	AXL	P30530	age	0.00671301	0.00218842	3.06751	0.00227618	0.0336886
OID20363	AXL	P30530	alcohol_gram_week	-0.000751674	0.000216655	-3.46946	0.000566873	0.0112478
OID20363	AXL	P30530	birth_times	0.0157288	0.0124398	1.26439	0.206681	0.616126
OID20363	AXL	P30530	bmi	0.00492636	0.00296116	1.66366	0.0968117	0.428949
OID20363	AXL	P30530	HRT.current	-0.18859	0.0492473	-3.82945	0.000144852	0.00366669
OID20363	AXL	P30530	menopause_status.peri	0.0658458	0.0734709	0.896217	0.370571	0.755766
OID20363	AXL	P30530	menopause_status.post	0.0939534	0.0447106	2.10136	0.0361118	0.244462
OID20363	AXL	P30530	smoking.current	-0.101029	0.0357129	-2.82891	0.00485943	0.0610538
OID31056	AZI2	Q9H6S1	age	-0.0021906	0.00393216	-0.557097	0.577714	0.877125
OID31056	AZI2	Q9H6S1	alcohol_gram_week	2.58189e-05	0.000386388	0.066821	0.946751	0.989637
OID31056	AZI2	Q9H6S1	birth_times	0.0205409	0.0220672	0.930833	0.352396	0.743877
OID31056	AZI2	Q9H6S1	bmi	0.00455254	0.00529185	0.860293	0.390047	0.770347
OID31056	AZI2	Q9H6S1	HRT.current	-0.0759236	0.0889274	-0.85377	0.393648	0.772585
OID31056	AZI2	Q9H6S1	menopause_status.peri	-0.217674	0.130424	-1.66898	0.0957583	0.427866
OID31056	AZI2	Q9H6S1	menopause_status.post	0.0399677	0.0803725	0.497281	0.619213	0.894405
OID31056	AZI2	Q9H6S1	smoking.current	0.0371861	0.0647874	0.573971	0.566249	0.871356
OID20309	AZU1	P20160	age	0.000839944	0.00607832	0.138187	0.890148	0.976016
OID20309	AZU1	P20160	alcohol_gram_week	-0.00104257	0.000603008	-1.72895	0.0844312	0.400141
OID20309	AZU1	P20160	birth_times	0.0482187	0.0344609	1.39923	0.162361	0.555054
OID20309	AZU1	P20160	bmi	0.0161831	0.00824731	1.96223	0.050287	0.298533
OID20309	AZU1	P20160	HRT.current	0.127808	0.136021	0.939623	0.347862	0.740773
OID20309	AZU1	P20160	menopause_status.peri	-0.157189	0.205556	-0.764704	0.444807	0.808964
OID20309	AZU1	P20160	menopause_status.post	0.14742	0.124706	1.18214	0.237708	0.649623
OID20309	AZU1	P20160	smoking.current	0.264667	0.0998897	2.64959	0.00831246	0.0897518
OID30725	B2M	P61769	age	0.0118145	0.00240058	4.92152	1.1672e-06	6.09216e-05
OID30725	B2M	P61769	alcohol_gram_week	-0.000844015	0.000238293	-3.54193	0.000434325	0.00906533
OID30725	B2M	P61769	birth_times	0.0171758	0.0136644	1.25697	0.20935	0.620073
OID30725	B2M	P61769	bmi	0.0210696	0.00325892	6.4652	2.40461e-10	2.9242e-08
OID30725	B2M	P61769	HRT.current	-0.0759465	0.0537043	-1.41416	0.157936	0.54867
OID30725	B2M	P61769	menopause_status.peri	0.0761689	0.0811826	0.938242	0.348572	0.741191
OID30725	B2M	P61769	menopause_status.post	0.0984136	0.0493023	1.99613	0.0464609	0.283965
OID30725	B2M	P61769	smoking.current	-0.00463895	0.0394409	-0.117618	0.906418	0.979785
OID30165	B3GAT3	O94766	age	-0.000558606	0.00253912	-0.22	0.825963	0.961195
OID30165	B3GAT3	O94766	alcohol_gram_week	3.24048e-05	0.000254594	0.12728	0.898771	0.978011
OID30165	B3GAT3	O94766	birth_times	0.00758117	0.0143311	0.529002	0.597044	0.886054
OID30165	B3GAT3	O94766	bmi	-0.0014907	0.00345278	-0.431739	0.666121	0.911075
OID30165	B3GAT3	O94766	HRT.current	0.0269075	0.0570631	0.471539	0.637466	0.900596
OID30165	B3GAT3	O94766	menopause_status.peri	-0.0975861	0.0876689	-1.11312	0.266203	0.677337
OID30165	B3GAT3	O94766	menopause_status.post	0.0238352	0.0520356	0.458055	0.647116	0.903413
OID30165	B3GAT3	O94766	smoking.current	0.0384285	0.0413949	0.92834	0.353689	0.744405
OID30281	B3GNT7	Q8NFL0	age	0.0134122	0.00301759	4.44468	1.09377e-05	0.000416089
OID30281	B3GNT7	Q8NFL0	alcohol_gram_week	-0.000235193	0.000310361	-0.757804	0.448939	0.811337
OID30281	B3GNT7	Q8NFL0	birth_times	0.00714205	0.0173196	0.412368	0.680254	0.916236
OID30281	B3GNT7	Q8NFL0	bmi	0.00876029	0.00413904	2.1165	0.0348151	0.238559
OID30281	B3GNT7	Q8NFL0	HRT.current	-0.143906	0.068585	-2.09822	0.0364066	0.245368
OID30281	B3GNT7	Q8NFL0	menopause_status.peri	0.245307	0.103676	2.3661	0.0183721	0.157612
OID30281	B3GNT7	Q8NFL0	menopause_status.post	0.142459	0.0620799	2.29477	0.022176	0.17771
OID30281	B3GNT7	Q8NFL0	smoking.current	0.186883	0.0496165	3.76655	0.000186027	0.00449208
OID20780	B4GALT1	P15291	age	0.00703375	0.00209682	3.35449	0.00085539	0.0156074
OID20780	B4GALT1	P15291	alcohol_gram_week	-0.000221664	0.000206448	-1.0737	0.283473	0.692858
OID20780	B4GALT1	P15291	birth_times	-0.00458583	0.0117975	-0.388713	0.697654	0.922047
OID20780	B4GALT1	P15291	bmi	0.0141966	0.00282501	5.02534	7.00531e-07	3.88869e-05
OID20780	B4GALT1	P15291	HRT.current	0.0231252	0.0465733	0.496535	0.619735	0.894618
OID20780	B4GALT1	P15291	menopause_status.peri	-0.129335	0.0703811	-1.83765	0.0667066	0.35303
OID20780	B4GALT1	P15291	menopause_status.post	-0.025144	0.0429188	-0.58585	0.55824	0.867786
OID20780	B4GALT1	P15291	smoking.current	0.0229094	0.0342106	0.669659	0.503384	0.838629
OID21127	B4GAT1	O43505	age	0.00256465	0.00210532	1.21818	0.223729	0.635395
OID21127	B4GAT1	O43505	alcohol_gram_week	-0.000159569	0.000208818	-0.764151	0.445136	0.809197
OID21127	B4GAT1	O43505	birth_times	-0.00422606	0.011943	-0.353851	0.723599	0.932304
OID21127	B4GAT1	O43505	bmi	-0.0138911	0.00285659	-4.86282	1.55074e-06	7.71835e-05
OID21127	B4GAT1	O43505	HRT.current	-0.133182	0.0470908	-2.82819	0.00486826	0.0611239
OID21127	B4GAT1	O43505	menopause_status.peri	0.0952608	0.0711823	1.33827	0.181415	0.5808
OID21127	B4GAT1	O43505	menopause_status.post	0.198174	0.0432563	4.58138	5.83448e-06	0.000244488
OID21127	B4GAT1	O43505	smoking.current	-0.0495433	0.0345821	-1.43263	0.152586	0.539703
OID30466	BABAM1	Q9NWV8	age	0.000857971	0.00270935	0.31667	0.751629	0.94122
OID30466	BABAM1	Q9NWV8	alcohol_gram_week	-0.00028838	0.00026884	-1.07268	0.283944	0.693
OID30466	BABAM1	Q9NWV8	birth_times	0.00136425	0.0155141	0.0879359	0.929964	0.985804
OID30466	BABAM1	Q9NWV8	bmi	0.00230599	0.00367028	0.628287	0.53011	0.854536
OID30466	BABAM1	Q9NWV8	HRT.current	0.000679648	0.0606631	0.0112036	0.991066	0.999295
OID30466	BABAM1	Q9NWV8	menopause_status.peri	0.0402392	0.0907167	0.44357	0.65755	0.907467
OID30466	BABAM1	Q9NWV8	menopause_status.post	0.0163214	0.0556448	0.293314	0.769407	0.946505
OID30466	BABAM1	Q9NWV8	smoking.current	-0.0759585	0.0442672	-1.71591	0.0868134	0.406242
OID20505	BACH1	O14867	age	-0.00299346	0.00385654	-0.776204	0.437997	0.805089
OID20505	BACH1	O14867	alcohol_gram_week	-0.000510323	0.00038364	-1.33021	0.184057	0.584895
OID20505	BACH1	O14867	birth_times	0.0145545	0.0218212	0.66699	0.505088	0.840066
OID20505	BACH1	O14867	bmi	0.00980857	0.00522908	1.87577	0.0612713	0.336479
OID20505	BACH1	O14867	HRT.current	0.145126	0.0872415	1.6635	0.0968422	0.428949
OID20505	BACH1	O14867	menopause_status.peri	-0.213293	0.130066	-1.63988	0.101661	0.440948
OID20505	BACH1	O14867	menopause_status.post	0.124073	0.0791619	1.56733	0.117673	0.476925
OID20505	BACH1	O14867	smoking.current	0.0464723	0.0639605	0.726579	0.467825	0.821079
OID20972	BAG3	O95817	age	0.00454376	0.00388225	1.17039	0.242414	0.654727
OID20972	BAG3	O95817	alcohol_gram_week	-0.000774469	0.000389246	-1.98966	0.0471857	0.287279
OID20972	BAG3	O95817	birth_times	-0.0309779	0.021937	-1.41213	0.158549	0.549425
OID20972	BAG3	O95817	bmi	0.0258856	0.0052228	4.95626	9.92898e-07	5.26392e-05
OID20972	BAG3	O95817	HRT.current	-0.000788564	0.0854689	-0.00922633	0.992642	0.999295
OID20972	BAG3	O95817	menopause_status.peri	-0.0960024	0.129284	-0.742569	0.4581	0.81547
OID20972	BAG3	O95817	menopause_status.post	0.0403154	0.0803106	0.501994	0.615898	0.893505
OID20972	BAG3	O95817	smoking.current	-0.035112	0.0638518	-0.549899	0.58264	0.879152
OID30474	BAG4	O95429	age	0.00289165	0.00343932	0.840763	0.400893	0.777913
OID30474	BAG4	O95429	alcohol_gram_week	-0.000314282	0.000341272	-0.920911	0.357552	0.74676
OID30474	BAG4	O95429	birth_times	0.0269325	0.019694	1.36755	0.172082	0.566216
OID30474	BAG4	O95429	bmi	0.00949808	0.00465914	2.03859	0.0420294	0.267587
OID30474	BAG4	O95429	HRT.current	0.10444	0.0770073	1.35624	0.175652	0.571776
OID30474	BAG4	O95429	menopause_status.peri	-0.125627	0.115158	-1.09091	0.275853	0.685678
OID30474	BAG4	O95429	menopause_status.post	0.0447595	0.070637	0.633655	0.526603	0.852456
OID30474	BAG4	O95429	smoking.current	0.0503202	0.0561939	0.895474	0.370975	0.755986
OID20114	BAG6	P46379	age	0.00508552	0.00271307	1.87445	0.0614544	0.33699
OID20114	BAG6	P46379	alcohol_gram_week	-0.000243855	0.000268986	-0.906571	0.365073	0.752473
OID20114	BAG6	P46379	birth_times	0.00692269	0.0155144	0.44621	0.65564	0.906813
OID20114	BAG6	P46379	bmi	0.00539416	0.00367188	1.46904	0.142453	0.523076
OID20114	BAG6	P46379	HRT.current	0.00642453	0.0611871	0.104998	0.91642	0.98162
OID20114	BAG6	P46379	menopause_status.peri	-0.0474153	0.0912834	-0.51943	0.603692	0.88798
OID20114	BAG6	P46379	menopause_status.post	0.0722376	0.0556841	1.29728	0.195138	0.601421
OID20114	BAG6	P46379	smoking.current	-0.106949	0.044411	-2.40818	0.0163956	0.145854
OID21250	BAIAP2	Q9UQB8	age	0.00354133	0.00557659	0.635036	0.525706	0.852455
OID21250	BAIAP2	Q9UQB8	alcohol_gram_week	-0.000371681	0.000551579	-0.67385	0.500729	0.837953
OID21250	BAIAP2	Q9UQB8	birth_times	0.0450735	0.0314394	1.43366	0.152316	0.539606
OID21250	BAIAP2	Q9UQB8	bmi	0.0339164	0.00743492	4.56177	6.43956e-06	0.000266063
OID21250	BAIAP2	Q9UQB8	HRT.current	0.209283	0.121736	1.71916	0.0862254	0.405064
OID21250	BAIAP2	Q9UQB8	menopause_status.peri	-0.249115	0.184043	-1.35357	0.176506	0.572784
OID21250	BAIAP2	Q9UQB8	menopause_status.post	0.0522632	0.114168	0.457776	0.64732	0.903443
OID21250	BAIAP2	Q9UQB8	smoking.current	0.0258086	0.0900352	0.28665	0.774503	0.948193
OID21267	BAMBI	Q13145	age	0.00276866	0.00253251	1.09324	0.274832	0.68497
OID21267	BAMBI	Q13145	alcohol_gram_week	-0.000477829	0.000250491	-1.90757	0.0570393	0.322316
OID21267	BAMBI	Q13145	birth_times	0.0139547	0.0142777	0.977378	0.328872	0.728171
OID21267	BAMBI	Q13145	bmi	0.00661707	0.00337645	1.95977	0.0505969	0.299285
OID21267	BAMBI	Q13145	HRT.current	-0.123023	0.0552842	-2.22527	0.0265239	0.200112
OID21267	BAMBI	Q13145	menopause_status.peri	0.0747921	0.0835799	0.894858	0.371309	0.756154
OID21267	BAMBI	Q13145	menopause_status.post	0.194471	0.0518473	3.75084	0.000197629	0.00473348
OID21267	BAMBI	Q13145	smoking.current	-0.00935979	0.040888	-0.228913	0.819033	0.959014
OID20594	BANK1	Q8NDB2	age	-0.00578656	0.00642333	-0.900865	0.368096	0.754025
OID20594	BANK1	Q8NDB2	alcohol_gram_week	-0.000641022	0.000638979	-1.0032	0.316253	0.71796
OID20594	BANK1	Q8NDB2	birth_times	0.0316409	0.0363447	0.870579	0.384404	0.76595
OID20594	BANK1	Q8NDB2	bmi	0.00811904	0.0087094	0.932215	0.351677	0.743321
OID20594	BANK1	Q8NDB2	HRT.current	0.180334	0.145307	1.24105	0.21517	0.626934
OID20594	BANK1	Q8NDB2	menopause_status.peri	-0.0497827	0.216634	-0.229801	0.81834	0.958882
OID20594	BANK1	Q8NDB2	menopause_status.post	0.0567793	0.13185	0.430637	0.666919	0.911507
OID20594	BANK1	Q8NDB2	smoking.current	0.0247184	0.106531	0.232031	0.816609	0.958233
OID31150	BAP18	Q8IXM2	age	-0.00119862	0.00583275	-0.205498	0.837269	0.963791
OID31150	BAP18	Q8IXM2	alcohol_gram_week	-0.00133068	0.000572444	-2.32456	0.020504	0.168835
OID31150	BAP18	Q8IXM2	birth_times	0.0303244	0.0330819	0.916645	0.359781	0.748826
OID31150	BAP18	Q8IXM2	bmi	0.0147367	0.00782778	1.88262	0.0603456	0.332973
OID31150	BAP18	Q8IXM2	HRT.current	-0.102291	0.133115	-0.768437	0.442598	0.807779
OID31150	BAP18	Q8IXM2	menopause_status.peri	-0.0922851	0.198167	-0.465694	0.641642	0.901766
OID31150	BAP18	Q8IXM2	menopause_status.post	0.26051	0.119404	2.18175	0.0296034	0.214629
OID31150	BAP18	Q8IXM2	smoking.current	0.0741735	0.0958008	0.774247	0.439159	0.805774
OID30896	BATF	Q16520	age	-0.0111211	0.0063853	-1.74167	0.0822087	0.394602
OID30896	BATF	Q16520	alcohol_gram_week	-0.000250333	0.000634103	-0.394783	0.693179	0.920417
OID30896	BATF	Q16520	birth_times	-0.0160262	0.036119	-0.443706	0.657456	0.907467
OID30896	BATF	Q16520	bmi	0.0127748	0.00867713	1.47224	0.141614	0.522447
OID30896	BATF	Q16520	HRT.current	-0.160492	0.145189	-1.10539	0.269545	0.680384
OID30896	BATF	Q16520	menopause_status.peri	-0.343012	0.215441	-1.59214	0.112015	0.465175
OID30896	BATF	Q16520	menopause_status.post	0.163754	0.131263	1.24752	0.212817	0.624163
OID30896	BATF	Q16520	smoking.current	0.108203	0.104809	1.03238	0.302415	0.708578
OID20856	BAX	Q07812	age	0.0107927	0.00604083	1.78663	0.0746082	0.375608
OID20856	BAX	Q07812	alcohol_gram_week	-0.000189528	0.00059751	-0.317196	0.751229	0.94122
OID20856	BAX	Q07812	birth_times	-0.00605988	0.0343697	-0.176315	0.860119	0.969921
OID20856	BAX	Q07812	bmi	0.00690884	0.0081831	0.844281	0.39892	0.776831
OID20856	BAX	Q07812	HRT.current	0.0915232	0.136146	0.672242	0.501742	0.838373
OID20856	BAX	Q07812	menopause_status.peri	0.0993345	0.209179	0.474877	0.635083	0.899657
OID20856	BAX	Q07812	menopause_status.post	-0.077739	0.123536	-0.62928	0.529456	0.854485
OID20856	BAX	Q07812	smoking.current	0.0205532	0.0987419	0.208151	0.835197	0.963425
OID21076	BCAM	P50895	age	0.00760038	0.00217642	3.49214	0.000521457	0.0105327
OID21076	BCAM	P50895	alcohol_gram_week	-0.000739894	0.00021587	-3.42749	0.000659226	0.0127476
OID21076	BCAM	P50895	birth_times	-0.0114322	0.0123464	-0.925962	0.354911	0.744954
OID21076	BCAM	P50895	bmi	0.000495236	0.00295305	0.167703	0.866884	0.971154
OID21076	BCAM	P50895	HRT.current	0.00725001	0.0486811	0.148929	0.88167	0.974301
OID21076	BCAM	P50895	menopause_status.peri	-0.131531	0.0735861	-1.78745	0.0744682	0.375396
OID21076	BCAM	P50895	menopause_status.post	-0.000269442	0.0447171	-0.00602547	0.995195	0.999601
OID21076	BCAM	P50895	smoking.current	0.0443068	0.0357499	1.23935	0.215794	0.627232
OID20998	BCAN	Q96GW7	age	-0.00361968	0.00320987	-1.12767	0.260013	0.670921
OID20998	BCAN	Q96GW7	alcohol_gram_week	-0.000406267	0.000321831	-1.26236	0.207422	0.617321
OID20998	BCAN	Q96GW7	birth_times	-0.00389486	0.0181376	-0.214739	0.83006	0.962268
OID20998	BCAN	Q96GW7	bmi	-0.0180826	0.00431824	-4.18749	3.34712e-05	0.00109219
OID20998	BCAN	Q96GW7	HRT.current	-0.078169	0.0706662	-1.10617	0.269197	0.679967
OID20998	BCAN	Q96GW7	menopause_status.peri	-0.0399877	0.106893	-0.374091	0.708499	0.925828
OID20998	BCAN	Q96GW7	menopause_status.post	0.108096	0.0664013	1.62792	0.104187	0.447228
OID20998	BCAN	Q96GW7	smoking.current	-0.205672	0.052793	-3.89583	0.000111518	0.00298084
OID30312	BCAT1	P54687	age	0.00762806	0.00300283	2.54029	0.0113758	0.113096
OID30312	BCAT1	P54687	alcohol_gram_week	0.000205248	0.0002979	0.688984	0.491151	0.833411
OID30312	BCAT1	P54687	birth_times	0.0177328	0.0170245	1.0416	0.298097	0.705339
OID30312	BCAT1	P54687	bmi	0.00421113	0.00407436	1.03357	0.301835	0.708053
OID30312	BCAT1	P54687	HRT.current	-0.0214952	0.0671975	-0.31988	0.749192	0.940371
OID30312	BCAT1	P54687	menopause_status.peri	-0.0492909	0.101549	-0.485388	0.627613	0.897011
OID30312	BCAT1	P54687	menopause_status.post	0.0908833	0.0616075	1.4752	0.140785	0.520839
OID30312	BCAT1	P54687	smoking.current	-0.054619	0.0493479	-1.10682	0.268902	0.679714
OID30844	BCAT2	O15382	age	-0.0112875	0.00676454	-1.66863	0.0958474	0.428101
OID30844	BCAT2	O15382	alcohol_gram_week	0.000598278	0.000657028	0.910582	0.362977	0.750976
OID30844	BCAT2	O15382	birth_times	0.0127836	0.0384275	0.332667	0.739532	0.938266
OID30844	BCAT2	O15382	bmi	0.00561506	0.00909839	0.617149	0.537432	0.85866
OID30844	BCAT2	O15382	HRT.current	0.0911789	0.15274	0.596955	0.550821	0.865418
OID30844	BCAT2	O15382	menopause_status.peri	0.247513	0.227367	1.08861	0.276879	0.686518
OID30844	BCAT2	O15382	menopause_status.post	0.153981	0.13832	1.11323	0.266173	0.677332
OID30844	BCAT2	O15382	smoking.current	-0.118681	0.111503	-1.06438	0.287697	0.695424
OID30717	BCHE	P06276	age	0.00110315	0.0023069	0.478195	0.63272	0.898362
OID30717	BCHE	P06276	alcohol_gram_week	-0.000183158	0.000227496	-0.805103	0.421143	0.792684
OID30717	BCHE	P06276	birth_times	-0.017689	0.0131078	-1.34951	0.177785	0.575009
OID30717	BCHE	P06276	bmi	0.0182708	0.00310947	5.87586	7.68701e-09	6.71674e-07
OID30717	BCHE	P06276	HRT.current	-0.164105	0.0512819	-3.20007	0.00146124	0.0240401
OID30717	BCHE	P06276	menopause_status.peri	0.0923681	0.0775488	1.1911	0.23418	0.646418
OID30717	BCHE	P06276	menopause_status.post	0.178021	0.0473324	3.76108	0.000189203	0.00455943
OID30717	BCHE	P06276	smoking.current	0.114703	0.0376721	3.04477	0.00245134	0.0357209
OID31454	BCL2	P10415	age	0.0143749	0.00531062	2.70683	0.00703007	0.0798171
OID31454	BCL2	P10415	alcohol_gram_week	0.00028065	0.000521484	0.538176	0.5907	0.882822
OID31454	BCL2	P10415	birth_times	0.00655718	0.0299241	0.219127	0.826642	0.961195
OID31454	BCL2	P10415	bmi	0.0216442	0.00714433	3.02956	0.00257842	0.0371822
OID31454	BCL2	P10415	HRT.current	-0.156906	0.120013	-1.3074	0.191689	0.597046
OID31454	BCL2	P10415	menopause_status.peri	0.0872137	0.176108	0.495229	0.620661	0.894894
OID31454	BCL2	P10415	menopause_status.post	0.0096856	0.109015	0.0888466	0.92924	0.985734
OID31454	BCL2	P10415	smoking.current	-0.0191378	0.0873979	-0.218974	0.826762	0.961195
OID31152	BCL2L1	Q07817	age	-0.000305471	0.00751899	-0.0406266	0.96761	0.995022
OID31152	BCL2L1	Q07817	alcohol_gram_week	-0.000158149	0.000737937	-0.214312	0.830393	0.962416
OID31152	BCL2L1	Q07817	birth_times	0.0160969	0.0426458	0.377456	0.705998	0.925213
OID31152	BCL2L1	Q07817	bmi	0.00627616	0.0100908	0.621971	0.534251	0.857269
OID31152	BCL2L1	Q07817	HRT.current	0.00188248	0.171599	0.0109703	0.991252	0.999295
OID31152	BCL2L1	Q07817	menopause_status.peri	-0.117412	0.255456	-0.459616	0.645996	0.903312
OID31152	BCL2L1	Q07817	menopause_status.post	0.169759	0.153924	1.10288	0.270623	0.681106
OID31152	BCL2L1	Q07817	smoking.current	0.00602136	0.123497	0.0487573	0.961133	0.993729
OID20513	BCL2L11	O43521-2	age	0.00291289	0.00412941	0.705402	0.48089	0.828115
OID20513	BCL2L11	O43521-2	alcohol_gram_week	-0.000444596	0.000410784	-1.08231	0.279639	0.689161
OID20513	BCL2L11	O43521-2	birth_times	-0.0158609	0.0233651	-0.678826	0.497564	0.837012
OID20513	BCL2L11	O43521-2	bmi	0.0016944	0.00559907	0.302622	0.762304	0.944674
OID20513	BCL2L11	O43521-2	HRT.current	-0.199071	0.0934143	-2.13106	0.0335737	0.232483
OID20513	BCL2L11	O43521-2	menopause_status.peri	-0.00532657	0.139269	-0.0382468	0.969506	0.995722
OID20513	BCL2L11	O43521-2	menopause_status.post	0.0788119	0.084763	0.929791	0.35293	0.744183
OID20513	BCL2L11	O43521-2	smoking.current	0.157784	0.068486	2.30389	0.0216397	0.174501
OID30498	BCL2L15	Q5TBC7	age	0.00341476	0.00549635	0.621277	0.534708	0.857441
OID30498	BCL2L15	Q5TBC7	alcohol_gram_week	-0.000592434	0.000545385	-1.08627	0.277897	0.687084
OID30498	BCL2L15	Q5TBC7	birth_times	0.000809308	0.0314728	0.0257145	0.979496	0.997091
OID30498	BCL2L15	Q5TBC7	bmi	0.00667556	0.00744574	0.896561	0.370395	0.755718
OID30498	BCL2L15	Q5TBC7	HRT.current	0.12849	0.123065	1.04408	0.296965	0.703991
OID30498	BCL2L15	Q5TBC7	menopause_status.peri	-0.0484319	0.184033	-0.263169	0.792532	0.952707
OID30498	BCL2L15	Q5TBC7	menopause_status.post	0.0737369	0.112884	0.653207	0.51393	0.845559
OID30498	BCL2L15	Q5TBC7	smoking.current	0.155962	0.0898031	1.73671	0.0830702	0.397121
OID31218	BCL7A	Q4VC05	age	0.000891492	0.00899121	0.0991515	0.92106	0.98361
OID31218	BCL7A	Q4VC05	alcohol_gram_week	-2.92152e-05	0.000884421	-0.0330332	0.973662	0.996047
OID31218	BCL7A	Q4VC05	birth_times	-0.166406	0.0507861	-3.2766	0.00112791	0.0195085
OID31218	BCL7A	Q4VC05	bmi	0.0093906	0.0123381	0.761104	0.446974	0.809997
OID31218	BCL7A	Q4VC05	HRT.current	-0.259927	0.209421	-1.24117	0.215158	0.626934
OID31218	BCL7A	Q4VC05	menopause_status.peri	-0.0406178	0.302144	-0.134432	0.893118	0.976478
OID31218	BCL7A	Q4VC05	menopause_status.post	-0.046291	0.18398	-0.251608	0.801453	0.955479
[truncated: 21,593 more rows]

## Sheet: ST4
ProteinID	OlinkID	UniProt	GeneName	>1 signal	MissingFreq	Panel	assay	SNP_Chr	SNP_Pos	rsID	REF	ALT	EA	OA	A1_FREQ	OBS_CT	BETA	SE	PVAL	GeneChr	start_position	end_position	previous cis-pQTL (SNP or lead variant in high LD, r2=0.8), p<5E-08 if not given	Replicating	SomascanV4_Assay_available	previous pQTL to related protein	Bonf. Corrected replication
AGRN:O00468:OID20786	OID20786	O00468	AGRN	0	0	Inflammation	AGRN	1	882033	rs2272756	G	A	A	G	0.247241	453	-0.294238	0.0657325	9.67e-06	1	955503	991496	AGRN (Pietzner 2021, p=9.28e-5)	NA	TRUE		6.12745e-05
PARK7:Q99497:OID21160	OID21160	Q99497	PARK7	0	0	Neurology	PARK7	1	8109836	rs34823376	G	A	A	G	0.184211	570	0.391643	0.0727271	1.07e-07	1	8014351	8045565	PARK7 (Pietzner 2021)	TRUE	TRUE
CA6:P23280:OID21096	OID21096	P23280	CA6	0	0	Neurology	CA6	1	9017204	rs2274333	A	G	G	A	0.254967	453	0.393272	0.0704772	4.19e-08	1	9005926	9035151	CA6 (Pietzner 2021)	TRUE	TRUE
CLSTN1:O94985:OID20874	OID20874	O94985	CLSTN1	0	0.2258	Neurology	CLSTN1	1	9090994	rs114878963	C	T	T	C	0.0376106	452	-0.750276	0.173873	1.97e-05	1	9789084	9884584	----	FALSE	TRUE
ANGPTL7:O43827:OID21412	OID21412	O43827	ANGPTL7	0	0	Oncology	ANGPTL7	1	11128329	rs2791656	A	G	A	G	0.214286	567	-0.38488	0.0681609	2.61e-08	1	11249398	11256038	----	FALSE	TRUE
DRAXIN:Q8NBI3:OID20917	OID20917	Q8NBI3	DRAXIN	0	0	Neurology	DRAXIN	1	11774956	rs9430631	C	T	T	C	0.328947	570	0.250698	0.061321	4.98e-05	1	11751786	11785914	----	FALSE	TRUE
NTproBNP:NTproBNP:OID20125	OID20125	NTproBNP	NTproBNP	0	0.1171	Cardiometabolic	NTproBNP	1	11919271	rs198389	A	G	G	A	0.444812	453	0.278011	0.0571155	1.57e-06	1	11917521	11919002	NTproBNP (Sun, PMID: 26908625, Pietzner 2021)	TRUE	TRUE
CTRC:Q99895:OID20752	OID20752	Q99895	CTRC	0	0	Inflammation	CTRC	1	15770101	rs10803384	C	A	A	C	0.219027	452	0.306488	0.0742977	4.43e-05	1	15764935	15775737	----	FALSE	TRUE
PLA2G2A:P14555:OID20274	OID20274	P14555	PLA2G2A	0	0	Cardiometabolic	PLA2G2A	1	20293791	rs6672057	T	C	C	T	0.47807	570	-0.320152	0.0573303	3.66e-08	1	20301925	20306932	PLA2G2A (Pietzner 2021)	TRUE	TRUE
CDA:P32320:OID30345	OID30345	P32320	CDA	0	0	Cardiometabolic_II	CDA	1	20915701	rs2072671	A	C	C	A	0.330022	453	-0.38044	0.0675443	3.16e-08	1	20915441	20945401	----	NA	FALSE
HSPG2:P98160:OID20383	OID20383	P98160	HSPG2	0	0	Cardiometabolic	HSPG2	1	21911240	rs113007157	G	C	C	G	0.0390071	564	-0.51961	0.128479	5.99e-05	1	22148738	22263790	----	FALSE	TRUE
CELA3A:P09093:OID20298	OID20298	P09093	CELA3A	0	0	Cardiometabolic	CELA3A	1	22310145	rs10733032	C	T	C	T	0.0376106	452	-0.703532	0.165052	2.47e-05	1	22328149	22339032	----	NA	FALSE
C1QA:P02745:OID20654	OID20654	P02745	C1QA	0	0	Inflammation	C1QA	1	22945619	rs158772	A	G	G	A	0.0730634	568	-0.631346	0.109748	1.45e-08	1	22962999	22966101	Complement C1q subcomponent (C1q) (Pietzner 2021, p=0.0175)	NA	TRUE	C1QC (Pietzner 2021)
PAFAH2:Q99487:OID31286	OID31286	Q99487	PAFAH2	0	0.5301	Oncology_II	PAFAH2	1	26743903	rs6683792	C	T	T	C	0.311258	453	-0.292689	0.0718777	5.52e-05	1	26286258	26324648	----	FALSE	TRUE
CD164L2:Q6UWJ8:OID30922	OID30922	Q6UWJ8	CD164L2	0	0.607	Neurology_II	CD164L2	1	27800367	rs9438574	A	G	G	A	0.101754	570	0.797177	0.0906044	1.71e-17	1	27705666	27709870	----	FALSE	TRUE
ATP5IF1:Q9UII2:OID20760	OID20760	Q9UII2	ATP5IF1	0	0	Inflammation	ATP5IF1	1	28572317	rs12129745	G	C	C	G	0.292035	452	0.291945	0.074201	9.68e-05	1	28562620	28573417	----	NA	FALSE
PTPRF:P10586:OID20310	OID20310	P10586	PTPRF	0	0	Cardiometabolic	PTPRF	1	44537581	rs56204257	C	T	T	C	0.0194346	566	-0.966827	0.199529	1.64e-06	1	43990858	44089343	----	NA	FALSE
UROD:P06132:OID30603	OID30603	P06132	UROD	0	0	Inflammation_II	UROD	1	45463500	rs7525733	T	G	G	T	0.274648	568	-0.324246	0.0661757	1.26e-06	1	45477819	45481247	UROD (Pietzner 2021)	TRUE	TRUE
C8B:P07358:OID30719	OID30719	P07358	C8B	0	0.0134	Inflammation_II	C8B	1	57395421	rs653804	C	G	G	C	0.294248	452	0.495232	0.0647057	1.23e-13	1	57394883	57431813	Complement component C8 (Pietzner 2021, p=3.03E-07)	NA	TRUE	C8G (Pietzner 2021)
ANGPTL3:Q9Y5C1:OID20407	OID20407	Q9Y5C1	ANGPTL3	0	0	Cardiometabolic	ANGPTL3	1	62903547	rs9436223	C	T	T	C	0.328947	570	-0.291442	0.0564149	3.33e-07	1	63063158	63071830	ANGPTL3 (Pietzner 2021)	TRUE	TRUE
ROR1:Q01973:OID20224	OID20224	Q01973	ROR1	0	0	Cardiometabolic	ROR1	1	64614011	rs6588083	T	C	C	T	0.178808	453	-0.550883	0.0795382	1.53e-11	1	64239693	64647181	ROR1 (Pietzner 2021)	TRUE	TRUE
CTBS:Q01459:OID30710	OID30710	Q01459	CTBS	1	0	Inflammation_II	CTBS	1	84751810	rs11163937	A	T	T	A	0.371111	450	0.290956	0.0670093	1.75e-05	1	85015289	85040163	----	NA	FALSE
CTBS:Q01459:OID30710	OID30710	Q01459	CTBS	0	0	Inflammation_II	CTBS	1	85075487	rs2943664	T	C	C	T	0.0333333	450	1.15707	0.168496	2.24e-11	1	85015289	85040163	----	NA	FALSE
DDAH1:O94760:OID21299	OID21299	O94760	DDAH1	0	0	Oncology	DDAH1	1	85805355	rs233068	G	A	A	G	0.415011	453	-0.27186	0.0663192	4.93e-05	1	85784164	86043933	----	FALSE	TRUE
GBP4:Q96PP9:OID20845	OID20845	Q96PP9	GBP4	0	0.6923	Neurology	GBP4	1	89522512	rs4376712	C	T	C	T	0.511038	453	0.406765	0.0658231	1.46e-09	1	89646831	89664615	----	NA	TRUE	GBP1 (Pietzner 2021)
EVI5:O60447:OID30519	OID30519	O60447	EVI5	0	0.1555	Inflammation_II	EVI5	1	93082372	rs34231012	C	T	T	C	0.212014	566	-0.333845	0.0711329	3.39e-06	1	92974253	93257961	----	NA	FALSE
AMY2A:P04746:OID20333	OID20333	P04746	AMY2A	0	0	Cardiometabolic	AMY2A	1	104067608	rs28558115	C	T	T	C	0.0431416	452	0.633243	0.153498	4.42e-05	1	104159999	104168402	AMY2B (Pietzner 2021)	TRUE	TRUE
CELSR2:Q9HCU4:OID30593	OID30593	Q9HCU4	CELSR2	0	0	Inflammation_II	CELSR2	1	109818306	rs629301	G	T	G	T	0.218421	570	0.525871	0.0687795	9.07e-14	1	109792641	109818372	----	NA	FALSE
AMIGO1:Q86WK6:OID30881	OID30881	Q86WK6	AMIGO1	0	0.6739	Neurology_II	AMIGO1	1	110846986	rs652295	A	G	A	G	0.274336	452	0.320011	0.0754381	2.7e-05	1	110046797	110052360	----	FALSE	TRUE
CD101:Q93033:OID31480	OID31480	Q93033	CD101	0	0	Oncology_II	CD101	1	117516341	rs7530629	A	G	G	A	0.0918142	452	-0.539792	0.113746	2.81e-06	1	117544382	117579167	----	NA	FALSE
CD160:O95971:OID20647	OID20647	O95971	CD160	0	0	Inflammation	CD160	1	145676266	rs10910840	A	G	G	A	0.422737	453	-0.328902	0.0639077	3.99e-07	1	145695798	145715614	CD160 (Pietzner 2021 p =2.59e-5)	TRUE	TRUE
ACP6:Q9NPH0:OID21432	OID21432	Q9NPH0	ACP6	0	0	Oncology	ACP6	1	147124960	rs28700004	G	C	C	G	0.272647	563	-0.875463	0.0538076	6.12e-49	1	147101453	147142618	ACP6 (Pietzner 2021)	TRUE	TRUE
ECM1:Q16610:OID30736	OID30736	Q16610	ECM1	0	0	Inflammation_II	ECM1	1	150410978	rs7538981	G	A	A	G	0.370796	565	-0.713329	0.0519588	3.81e-37	1	150480538	150486265	ECM1 (Pietzner 2021)	TRUE	TRUE
CA14:Q9ULX7:OID21401	OID21401	Q9ULX7	CA14	0	0	Oncology	CA14	1	150486988	rs72698892	G	A	A	G	0.0643016	451	0.530322	0.127589	3.88e-05	1	150229554	150237478	----	NA	FALSE
TDRKH:Q9Y2W6:OID20875	OID20875	Q9Y2W6	TDRKH	0	0.0468	Neurology	TDRKH	1	151013500	rs6703620	A	T	T	A	0.507726	453	-0.296212	0.0745427	8.26e-05	1	151742583	151763892	----	NA	FALSE
CRNN:Q9UBG3:OID21427	OID21427	Q9UBG3	CRNN	0	0	Oncology	CRNN	1	152414562	rs4845434	A	G	A	G	0.20354	452	0.382394	0.0785122	1.55e-06	1	152381719	152386739	CRNN (Pietzner 2021)	TRUE	TRUE
SPRR3:Q9UBC9:OID31131	OID31131	Q9UBC9	SPRR3	0	0	Neurology_II	SPRR3	1	152959266	rs11205150	C	T	C	T	0.464444	450	-0.329298	0.0648741	5.7e-07	1	152974223	152976332	----	NA	FALSE
LELP1:Q5T871:OID30845	OID30845	Q5T871	LELP1	0	0.7475	Neurology_II	LELP1	1	153121274	rs12724705	C	T	T	C	0.446903	452	0.294979	0.0719227	4.89e-05	1	153175919	153177596	----	NA	FALSE
S100A4:P26447:OID21519	OID21519	P26447	S100A4	0	0	Oncology	S100A4	1	153496247	rs7518306	G	A	G	A	0.0844444	450	0.761815	0.117525	2.43e-10	1	153516089	153522612	S100A4 (Pietzner 2021, p=0.0015)	FALSE	TRUE	S100A7, S100A2 (Pietzner 2021)
IL6R:P08887:OID20385	OID20385	P08887	IL6R	0	0	Cardiometabolic	IL6R	1	154418749	rs4576655	C	T	T	C	0.411404	570	1.04127	0.0399098	7.38e-99	1	154377669	154441926	IL6R (PMID:33067605, Pitzner 2021)	TRUE	TRUE
ADAM15:Q13444:OID20109	OID20109	Q13444	ADAM15	0	0	Cardiometabolic	ADAM15	1	155026942	rs6427128	A	C	A	C	0.112583	453	0.822923	0.10016	2.32e-15	1	155023042	155035252	----	FALSE	TRUE
GBA:P04062:OID30966	OID30966	P04062	GBA1	0	0.592	Neurology_II	GBA	1	155043436	rs4845712	G	C	G	C	0.398004	451	-0.289787	0.06795	2.45e-05	1	155204243	155214490	----	NA	FALSE
EFNA1:P20827:OID21125	OID21125	P20827	EFNA1	0	0	Neurology	EFNA1	1	155127749	rs7535292	T	C	C	T	0.494671	563	-0.358509	0.0527739	2.84e-11	1	155099936	155107333	EFNA1 (Pietzner 2021, p=0.0330)	FALSE	TRUE
HDGF:P51858:OID21455	OID21455	P51858	HDGF	0	0	Oncology	HDGF	1	156704613	rs61813557	G	A	A	G	0.323529	561	1.0109	0.0473407	3.35e-74	1	156711899	156736717	HDGF (Emilson, 2018, Pietzner 2021)	TRUE	TRUE
FCRL5:Q96RD9:OID21111	OID21111	Q96RD9	FCRL5	0	0	Neurology	FCRL5	1	157508660	rs2012425	A	G	A	G	0.114444	450	0.423863	0.10348	5e-05	1	157483167	157522310	FCRL5 (Pietzner 2021, p=0.0178)	FALSE	TRUE
FCRL3:Q96P31:OID20443	OID20443	Q96P31	FCRL3	0	0.2241	Inflammation	FCRL3	1	157668993	rs2210913	C	T	T	C	0.44386	570	0.899204	0.0456676	5.24e-66	1	157644111	157670647	FCRL3 (Emilsson 2018, ..Pietzner 2021)	TRUE	TRUE
FCRL2:Q96LA5:OID20639	OID20639	Q96LA5	FCRL2	0	0	Inflammation	FCRL2	1	157736098	rs112537702	A	G	G	A	0.131295	278	0.87054	0.118494	2.43e-12	1	157715523	157746922	FCRL2 (PMID: 31320639)	TRUE	TRUE
FCRL1:Q96LA6:OID20172	OID20172	Q96LA6	FCRL1	0	0	Cardiometabolic	FCRL1	1	157737504	rs2873413	G	A	A	G	0.479029	453	0.350644	0.0622138	3.1e-08	1	157764193	157789895	FCRL1 (Pietzner 2021)	TRUE	TRUE
CD5L:O43866:OID30775	OID30775	O43866	CD5L	0	0	Inflammation_II	CD5L	1	157804648	rs2765501	G	A	A	G	0.423684	570	0.261778	0.0601854	1.62e-05	1	157800704	157868046	CD5L (PMID: 30111768, Pietzner 2021)	TRUE	TRUE
APCS:P02743:OID30778	OID30778	P02743	APCS	0	0	Inflammation_II	APCS	1	159064568	rs2814764	A	T	A	T	0.321869	567	-0.318331	0.0692034	5.23e-06	1	159557615	159558655	----	FALSE	TRUE
FCRL6:Q6DN72:OID20529	OID20529	Q6DN72	FCRL6	0	0	Inflammation	FCRL6	1	159783559	rs58240276	C	T	T	C	0.18617	564	-0.644295	0.0692745	3.19e-19	1	159770301	159786041	FCRL6 (Sun, Pietzner)	TRUE	TRUE
CD48:P09326:OID20692	OID20692	P09326	CD48	0	0	Inflammation	CD48	1	160674620	rs9628658	A	G	G	A	0.108647	451	-0.866072	0.101861	2.88e-16	1	160648536	160681641	CD48 (Pietzner 2021)	TRUE	TRUE
SLAMF7:Q9NQ25:OID20602	OID20602	Q9NQ25	SLAMF7	0	0	Inflammation	SLAMF7	1	160711804	rs35967351	A	T	T	A	0.322616	451	-0.311067	0.0699974	1.12e-05	1	160709037	160724611	SLAMF7 (Sun, Pietzner 2021)	TRUE	TRUE
LY9:Q9HBG7:OID20670	OID20670	Q9HBG7	LY9	0	0	Inflammation	LY9	1	160771197	rs474918	C	T	C	T	0.225664	452	0.648615	0.0739969	4.01e-17	1	160765864	160798051	LY9 (Pietzner 2021)	TRUE	TRUE
CD244:Q9BZW8:OID20628	OID20628	Q9BZW8	CD244	0	0	Inflammation	CD244	1	160815170	rs491061	A	G	G	A	0.441372	452	0.267067	0.0645066	4.16e-05	1	160799950	160832692	CD244 (Pietzner 2021, p=3.29e-4)	FALSE	TRUE
FCGR2A:P12318:OID20391	OID20391	P12318	FCGR2A	1	0	Cardiometabolic	FCGR2A	1	161477816	rs7518087	C	T	T	C	0.0829646	452	-1.25401	0.102653	8.85e-30	1	161475220	161493803	FCGR2A (Pietzner 2021)	TRUE	TRUE
FCGR2B:P31994:OID21215	OID21215	P31994	FCGR2B	0	0.087	Oncology	FCGR2B	1	161479745	rs1801274	A	G	A	G	0.469095	453	0.356219	0.0647612	6.41e-08	1	161551101	161648444	FCGR2B (Pietzner 2021); FCGR2B CSF (PMID: 28031287)	TRUE	TRUE
FCGR3B:O75015:OID20387	OID20387	O75015	FCGR3B	0	0	Cardiometabolic	FCGR3B	1	161659845	rs7539053	T	C	T	C	0.246137	453	-0.65862	0.0701566	3.21e-19	1	161592986	161601753	FCGR3B (Pietzner 2021)	TRUE	TRUE
FCRLB:Q6BAA4:OID21193	OID21193	Q6BAA4	FCRLB	0	0.0067	Oncology	FCRLB	1	161678182	rs12040409	T	G	G	T	0.0342105	570	1.28979	0.148461	4.05e-17	1	161691353	161697933	FCRLB (Pietzner 2021)	TRUE	TRUE
FCGR2A:P12318:OID20391	OID20391	P12318	FCGR2A	0	0	Cardiometabolic	FCGR2A	1	161914283	rs10800151	A	G	G	A	0.423841	453	-0.269184	0.0668862	6.71e-05	1	161475220	161493803	FCGR2A (Pietzner 2021, p=8.54e-4)	FALSE	TRUE	FCGR2B (Pietzner 2021)
XCL1:P47992:OID21398	OID21398	P47992	XCL1	0	0	Oncology	XCL1	1	168521615	rs12049040	G	A	A	G	0.199123	570	0.912129	0.0605381	2.52e-43	1	168545711	168551315	XCL1 (Sun 2018)	TRUE	TRUE
DPT:Q07507:OID20278	OID20278	Q07507	DPT	0	0	Cardiometabolic	DPT	1	168721577	rs10918972	T	C	T	C	0.253863	453	-0.412791	0.0585599	6.93e-12	1	168664697	168698502	DPT (Pietzner 2021)	TRUE	TRUE
SELL:P14151:OID30752	OID30752	P14151	SELL	0	0	Inflammation_II	SELL	1	169708386	rs12084893	A	G	G	A	0.257951	566	-0.351891	0.0644485	7.18e-08	1	169659808	169680839	SELL (Pietzner 2021)	TRUE	TRUE
MYOC:Q99972:OID21121	OID21121	Q99972	MYOC	0	0	Neurology	MYOC	1	171655929	rs12095624	G	A	A	G	0.119205	453	-0.445646	0.0920561	1.79e-06	1	171604557	171621823	MYOC (Pietzner 2021)	TRUE	TRUE
PRDX6:P30041:OID21404	OID21404	P30041	PRDX6	0	0	Oncology	PRDX6	1	173588081	rs6674589	C	A	A	C	0.203375	563	0.342949	0.070953	1.74e-06	1	173446405	173457946	----	FALSE	TRUE
RABGAP1L:Q5R372:OID20447	OID20447	Q5R372	RABGAP1L	0	0.0251	Inflammation	RABGAP1L	1	174533614	rs56347239	G	A	A	G	0.418134	568	0.268221	0.0596868	8.51e-06	1	174128548	174964445	----	NA	FALSE
TNN:Q9UQP3:OID30412	OID30412	Q9UQP3	TNN	0	0	Cardiometabolic_II	TNN	1	175094820	rs2861155	T	C	T	C	0.348115	451	0.897706	0.0552311	6.59e-47	1	175036994	175117202	----	NA	FALSE
TNR:Q92752:OID20957	OID20957	Q92752	TNR	0	0	Neurology	TNR	1	175593535	rs4354507	C	T	T	C	0.416667	564	-0.303201	0.0577523	2.17e-07	1	175284330	175712906	TNR (Pietzner 2021)	TRUE	TRUE
ANGPTL1:O95841:OID20211	OID20211	O95841	ANGPTL1	0	0	Cardiometabolic	ANGPTL1	1	178604633	rs2093770	C	A	A	C	0.376761	568	0.323979	0.0585983	4.95e-08	1	178818840	178840187	ANGPTL1 (Pietzner 2021)	TRUE	TRUE
TOR1AIP1:Q5JTV8:OID30195	OID30195	Q5JTV8	TOR1AIP1	0	0.0351	Cardiometabolic_II	TOR1AIP1	1	179862616	rs6680290	C	T	T	C	0.312362	453	-0.397379	0.0726741	7.61e-08	1	179851177	179894135	----	FALSE	TRUE
QSOX1:O00391:OID30729	OID30729	O00391	QSOX1	0	0.0017	Inflammation_II	QSOX1	1	180145609	rs12126202	A	C	A	C	0.22134	567	-0.33788	0.0677318	8.14e-07	1	180123969	180173165	----	NA	FALSE
CFHR5:Q9BXR6:OID30716	OID30716	Q9BXR6	CFHR5	0	0	Inflammation_II	CFHR5	1	196634467	rs28688002	T	A	A	T	0.227373	453	-0.449469	0.0782711	1.73e-08	1	196946667	196978804	CFHR5 (Pietzner 2021)	TRUE	TRUE
CFHR2:P36980:OID30720	OID30720	P36980	CFHR2	0	0.0033	Inflammation_II	CFHR2	1	196635106	rs529825	G	A	A	G	0.235035	568	-0.893768	0.0581639	1.05e-44	1	196788898	196928356	CFHR2 (Pietzner 2021)	TRUE	TRUE
CFH:P08603:OID30790	OID30790	P08603	CFH	0	0	Inflammation_II	CFH	1	196679682	rs35617250	C	T	T	C	0.186842	570	0.364839	0.0655127	3.98e-08	1	196621008	196716634	CFH (Pietzner 2021)	TRUE	TRUE
CFHR4:Q92496:OID30758	OID30758	Q92496	CFHR4	0	0.0017	Inflammation_II	CFHR4	1	196944357	rs10801582	G	A	A	G	0.215556	450	-0.879205	0.0698617	3.03e-31	1	196819371	196888102	CFHR4 (Pietzner 2021)	TRUE	TRUE
F13B:P05160:OID30781	OID30781	P05160	F13B	0	0	Inflammation_II	F13B	1	197001099	rs12075161	T	A	A	T	0.13933	567	-0.468057	0.0809806	1.24e-08	1	197008321	197036397	F13B (PMID: 23381943, Pietzner 2021)	TRUE	TRUE
LMOD1:P29536:OID30212	OID30547	P29536	LMOD1	0	0	Inflammation_II	LMOD1	1	202022255	rs113146684	T	G	G	T	0.0365854	451	0.603974	0.151742	8.05e-05	1	201865580	201915715	----	FALSE	TRUE
CHI3L1:P36222:OID20399	OID20399	P36222	CHI3L1	0	0	Cardiometabolic	CHI3L1	1	203156080	rs10399931	T	C	T	C	0.223684	570	-0.289874	0.0650687	1.01e-05	1	203148059	203155877	CHI3L1 (Pietzner 2021)	TRUE	TRUE
CHIT1:Q13231:OID20312	OID20312	Q13231	CHIT1	0	0.0084	Cardiometabolic	CHIT1	1	203184766	rs872583	T	C	C	T	0.208705	448	-0.962593	0.0681299	1.26e-37	1	203181955	203242769	CHIT1 (Sun, Emilsson, Pitzner 2021)	TRUE	TRUE
PRELP:P51888:OID20766	OID20766	P51888	PRELP	0	0	Inflammation	PRELP	1	203371175	rs12068940	T	C	C	T	0.113357	569	-0.320904	0.0779538	4.42e-05	1	203444956	203460480	----	NA	FALSE
NFASC:O94856:OID20634	OID20634	O94856	NFASC	1	0.0234	Inflammation	NFASC	1	204798934	rs55846489	T	G	G	T	0.123333	450	0.503564	0.0928664	9.7e-08	1	204797779	204991950	NFASC (Pietzner 2021)	TRUE	TRUE
NFASC:O94856:OID20634	OID20634	O94856	NFASC	0	0.0234	Inflammation	NFASC	1	204945489	rs6693024	C	A	A	C	0.0916115	453	0.659423	0.103479	4.66e-10	1	204797779	204991950	NFASC (Pietzner 2021)	TRUE	TRUE
CNTN2:Q02246:OID21426	OID21426	Q02246	CNTN2	1	0	Oncology	CNTN2	1	205012198	rs2071533	T	G	T	G	0.140177	453	1.03709	0.0790609	1.88e-33	1	205012325	205047627	CNTN2 (PMID:30072576, Pietzner 2021)	TRUE	TRUE
CNTN2:Q02246:OID21426	OID21426	Q02246	CNTN2	0	0	Oncology	CNTN2	1	205090433	rs1339321	G	A	A	G	0.179912	453	-0.387093	0.0817964	2.99e-06	1	205012325	205047627	CNTN2 (Pietzner 2021)	TRUE	TRUE
PM20D1:Q6GTS8:OID20149	OID20149	Q6GTS8	PM20D1	0	0.0786	Cardiometabolic	PM20D1	1	205774839	rs823074	T	C	C	T	0.433099	568	-0.268709	0.0571517	3.25e-06	1	205797150	205819260	----	NA	FALSE
CTSE:P14091:OID30628	OID30628	P14091	CTSE	0	0	Inflammation_II	CTSE	1	206326498	rs28410805	A	G	G	A	0.1766	453	-0.633528	0.0790673	1e-14	1	206317459	206332104	CTSE (Pietzner 2021)	TRUE	TRUE
FCAMR:Q8WWV6:OID30332	OID30332	Q8WWV6	FCAMR	0	0	Cardiometabolic_II	FCAMR	1	207137129	rs11588068	G	A	A	G	0.210817	453	0.489642	0.0718825	3.15e-11	1	207131310	207143970	----	FALSE	TRUE
PFKFB2:O60825:OID21356	OID21356	O60825	PFKFB2	0	0	Oncology	PFKFB2	1	207250456	rs1060287	C	T	T	C	0.47807	570	-0.26859	0.0569405	3.02e-06	1	207222801	207254369	PFKFB2 (Pietzner 2021)	NA	TRUE
CD55:P08174:OID20377	OID20377	P08174	CD55	0	0	Cardiometabolic	CD55	1	207505274	rs28371614	C	T	T	C	0.277042	453	-0.378913	0.0646224	8.86e-09	1	207494853	207534311	CD55 (Pietzner 2021)	TRUE	TRUE
CR1:P17927:OID30697	OID30697	P17927	CR1	0	0	Inflammation_II	CR1	1	207784968	rs3818361	A	G	A	G	0.18543	453	0.530266	0.0762018	1.24e-11	1	207669492	207813992	CR1 (Pietzner 2021)	TRUE	TRUE
SUSD4:Q5VX71:OID31398	OID31398	Q5VX71	SUSD4	0	0.01	Oncology_II	SUSD4	1	223439518	rs61837629	T	C	C	T	0.433775	453	-0.36147	0.0650143	4.67e-08	1	223394161	223537544	----	NA	FALSE
LEFTY2:O00292:OID21454	OID21454	O00292	LEFTY2	1	0	Oncology	LEFTY2	1	225837690	rs12039453	C	T	T	C	0.0586283	452	-0.549074	0.135325	5.86e-05	1	226124298	226129189	----	FALSE	TRUE
LEFTY2:O00292:OID21454	OID21454	O00292	LEFTY2	0	0	Oncology	LEFTY2	1	226076919	rs360058	G	T	T	G	0.389625	453	-0.782626	0.0555322	1.53e-37	1	226124298	226129189	LEFTY2 (Pietzner 2021)	TRUE	TRUE
LBR:Q14739:OID21034	OID21034	Q14739	LBR	0	0	Neurology	LBR	1	226082061	rs12122104	G	A	A	G	0.0369718	568	0.617382	0.15413	7.02e-05	1	225589204	225616627	----	NA	FALSE
GALNT2:Q10471:OID21423	OID21423	Q10471	GALNT2	0	0	Oncology	GALNT2	1	230295245	rs12065546	C	T	C	T	0.131696	448	-0.561183	0.0927436	3.09e-09	1	230193536	230417870	----	FALSE	TRUE
AGT:P01019:OID30709	OID30709	P01019	AGT	0	0	Inflammation_II	AGT	1	230845977	rs4762	G	A	A	G	0.132456	570	1.02895	0.0779911	8.29e-35	1	230838269	230850043	AGT (PMID: 27329291), (AGT, Pietzner 2021, p = 5.14e-4)	FALSE	TRUE
LGALS8:O00214:OID21041	OID21041	O00214	LGALS8	0	0	Neurology	LGALS8	1	236739416	rs2115740	C	T	C	T	0.26773	564	-0.506752	0.0607313	5.71e-16	1	236681300	236716281	LGALS8 (Pietzner 2021)	TRUE	TRUE
LYPD8:Q6UX82:OID21251	OID21251	Q6UX82	LYPD8	0	0.4231	Oncology	LYPD8	1	249094128	rs4512688	T	C	C	T	0.103104	451	0.444559	0.107228	4.06e-05	1	248902716	248903170	----	NA	FALSE
ACP1:P24666:OID30524	OID30524	P24666	ACP1	0	0.2107	Inflammation_II	ACP1	2	220889	rs3828165	G	A	A	G	0.380282	568	-0.374922	0.0578952	2.07e-10	2	264140	278283	ACP1 (Pietzner 2021)	TRUE	TRUE
VSNL1:P62760:OID31105	OID31105	P62760	VSNL1	0	0	Neurology_II	VSNL1	2	17762452	rs1401634	A	G	G	A	0.309735	452	0.378756	0.0699323	1e-07	2	17720393	17838285	----	FALSE	TRUE
MATN3:O15232:OID20979	OID20979	O15232	MATN3	1	0	Neurology	MATN3	2	20207619	rs11694716	G	A	G	A	0.373894	452	0.642239	0.0621953	1.53e-22	2	20191872	20212455	MATN3 (Pietzner 2021)	TRUE	TRUE
MATN3:O15232:OID20979	OID20979	O15232	MATN3	0	0	Neurology	MATN3	2	20617451	rs12471220	T	C	C	T	0.140177	453	-0.476734	0.108697	1.44e-05	2	20191872	20212455	MATN3 (Pietzner 2021, p=0.0040)	FALSE	TRUE
TP53I3:Q53FA7:OID30632	OID30632	Q53FA7	TP53I3	0	0	Inflammation_II	TP53I3	2	24342532	rs1134516	G	A	A	G	0.144112	569	-0.573541	0.0796221	1.91e-12	2	24300303	24308731	TP53I3 (Pietzner 2021)	TRUE	TRUE
KHK:P50053:OID30241	OID30241	P50053	KHK	0	0	Cardiometabolic_II	KHK	2	27259794	rs13021112	G	A	G	A	0.374561	570	-0.309253	0.0577662	1.26e-07	2	27309615	27323640	----	NA	FALSE
ATRAID:Q6UW56:OID31451	OID31451	Q6UW56	ATRAID	0	0	Oncology_II	ATRAID	2	27435374	rs11608	G	A	G	A	0.304577	568	0.293764	0.0595428	1.07e-06	2	27434895	27440046	----	NA	FALSE
CRIM1:Q9NZV1:OID20701	OID20701	Q9NZV1	CRIM1	1	0	Inflammation	CRIM1	2	35826179	rs75016869	A	G	G	A	0.0888889	450	-0.496253	0.107908	5.56e-06	2	36583069	36778278	----	FALSE	TRUE
CRIM1:Q9NZV1:OID20701	OID20701	Q9NZV1	CRIM1	0	0	Inflammation	CRIM1	2	35950014	rs6738737	G	C	C	G	0.158537	451	0.378825	0.0857576	1.26e-05	2	36583069	36778278	----	FALSE	TRUE
VIT:Q6UXI7:OID30334	OID30334	Q6UXI7	VIT	1	0.0017	Cardiometabolic_II	VIT	2	36902138	rs7590589	T	A	T	A	0.441501	453	-0.282624	0.062541	7.98e-06	2	36923833	37041935	VIT (Pietzner 2021)	TRUE	TRUE
VIT:Q6UXI7:OID30334	OID30334	Q6UXI7	VIT	0	0.0017	Cardiometabolic_II	VIT	2	36995489	rs1966428	C	T	C	T	0.399336	452	0.440921	0.0587602	3.43e-13	2	36923833	37041935	VIT (Pietzner 2021)	TRUE	TRUE
QPCT:Q16769:OID20320	OID20320	Q16769	QPCT	0	0	Cardiometabolic	QPCT	2	37491666	rs2300891	G	C	C	G	0.0202822	567	-0.819157	0.204604	7.08e-05	2	37571717	37600465	QPCT (Pietzner 2021)	TRUE	TRUE
MCFD2:Q8NI22:OID20171	OID20171	Q8NI22	MCFD2	0	0	Cardiometabolic	MCFD2	2	47188177	rs4953438	A	T	A	T	0.28081	568	0.308532	0.0624822	1.04e-06	2	47129009	47168994	----	NA	FALSE
EFEMP1:Q12805:OID20414	OID20414	Q12805	EFEMP1	0	0	Cardiometabolic	EFEMP1	2	56076834	rs11125606	T	C	C	T	0.234099	566	0.246863	0.0555252	1.06e-05	2	56093102	56151274	EFEMP1 (Pietzner 2021)	TRUE	TRUE
MDH1:P40925:OID30669	OID30669	P40925	MDH1	0	0	Inflammation_II	MDH1	2	64134861	rs2160799	A	T	T	A	0.411308	451	0.276087	0.066526	3.99e-05	2	63815743	63834331	MDH1 (Pietzner 2021, p=0.0015)	FALSE	TRUE
NAGK:Q9UJ70:OID30271	OID30271	Q9UJ70	NAGK	0	0	Cardiometabolic_II	NAGK	2	71314124	rs190266459	G	A	A	G	0.0254833	569	-0.867935	0.185454	3.6e-06	2	71291474	71306935	----	FALSE	TRUE
REG3G:Q6UW15:OID31408	OID31408	Q6UW15	REG3G	0	0.0903	Oncology_II	REG3G	2	79307080	rs2117724	T	C	T	C	0.286467	569	0.338433	0.0641657	1.91e-07	2	79252812	79255631	REG3G (Pietzner 2021)	TRUE	TRUE
VAMP8:Q9BV40:OID30555	OID30555	Q9BV40	VAMP8	0	0	Inflammation_II	VAMP8	2	84929257	rs11889854	G	A	A	G	0.112676	568	0.361071	0.0920706	9.89e-05	2	85788685	85809154	----	FALSE	TRUE
TMSB10:P63313:OID21118	OID21118	P63313	TMSB10	0	0	Neurology	TMSB10	2	85090434	rs80349154	T	C	C	T	0.0750552	453	0.506923	0.120065	2.94e-05	2	85132749	85133795	----	NA	FALSE
TGOLN2:O43493:OID30691	OID30691	O43493	TGOLN2	0	0	Inflammation_II	TGOLN2	2	85546192	rs1053560	C	T	C	T	0.476316	570	0.60607	0.0533975	5.08e-27	2	85545147	85555548	----	NA	FALSE
CAPG:P40121:OID21431	OID21431	P40121	CAPG	0	0	Oncology	CAPG	2	85622059	rs6886	T	C	T	C	0.205467	567	-0.551046	0.073858	3.31e-13	2	85621871	85645555	CAPG (Pietzner 2021)	TRUE	TRUE
GNLY:P22749:OID21132	OID21132	P22749	GNLY	0	0	Neurology	GNLY	2	85935182	rs7603438	A	G	G	A	0.238596	570	0.76513	0.0588173	5.33e-34	2	85912298	85925977	GNLY (Emilsson, Pietzner 2021)	TRUE	TRUE
CD8A:P01732:OID21018	OID21018	P01732	CD8A	0	0	Neurology	CD8A	2	87021001	rs4366909	G	A	A	G	0.144592	453	0.667849	0.0919153	1.68e-12	2	87011729	87035519	CD8A (Pietzner 2021)	TRUE	TRUE
IL1R2:P27930:OID20757	OID20757	P27930	IL1R2	0	0	Inflammation	IL1R2	2	102624226	rs3218848	G	A	A	G	0.405263	570	-0.463547	0.0588262	1.71e-14	2	102608306	102645006	IL1R2 (Pietzner 2021)	TRUE	TRUE
IL1R1:P14778:OID21116	OID21116	P14778	IL1R1	0	0	Neurology	IL1R1	2	102740231	rs12712131	G	C	C	G	0.273731	453	-0.296944	0.0709233	3.41e-05	2	102681004	102796334	IL1R1 (Pietzner 2021)	TRUE	TRUE
IL1RL2:Q9HB29:OID20487	OID20487	Q9HB29	IL1RL2	0	0	Inflammation	IL1RL2	2	102819049	rs1922302	T	G	T	G	0.370575	452	0.442705	0.0656901	4.97e-11	2	102803433	102856462	IL1RL2 (Pietzner 2021)	TRUE	TRUE
IL1RL1:Q01638:OID20250	OID20250	Q01638	IL1RL1	0	0	Cardiometabolic	IL1RL1	2	102977537	rs6710885	A	G	G	A	0.396896	451	-0.450744	0.0623264	2.11e-12	2	102927962	102968497	IL1RL1 (Pietzner 2021)	TRUE	TRUE
IL18R1:Q13478:OID20652	OID20652	Q13478	IL18R1	0	0	Inflammation	IL18R1	2	102981644	rs6727306	A	C	A	C	0.267699	452	0.799332	0.0624577	3.94e-32	2	102927989	103015218	IL18R1 (Pietzner 2021)	TRUE	TRUE
MERTK:Q12866:OID20657	OID20657	Q12866	MERTK	0	0	Inflammation	MERTK	2	112772465	rs6709662	T	C	T	C	0.313466	453	0.339205	0.0658222	3.86e-07	2	112656056	112787138	----	NA	FALSE
DPP10:Q8N608:OID20527	OID20527	Q8N608	DPP10	0	0	Inflammation	DPP10	2	115932634	rs10195710	G	A	A	G	0.481236	453	-0.303853	0.0664885	6.33e-06	2	115199876	116603328	----	FALSE	TRUE
INHBB:P09529:OID30625	OID30625	P09529	INHBB	0	0	Inflammation_II	INHBB	2	121317337	rs58884021	T	G	G	T	0.350352	568	-0.312579	0.0597115	2.34e-07	2	121103719	121109384	INHBB (Pietzner 2021)	TRUE	TRUE
HNMT:P50135:OID20975	OID20975	P50135	HNMT	0	0	Neurology	HNMT	2	138759649	rs11558538	C	T	T	C	0.108168	453	-0.815239	0.0894462	2.74e-18	2	138721590	138773930	----	NA	FALSE
KYNU:Q16719:OID20669	OID20669	Q16719	KYNU	0	0	Inflammation	KYNU	2	143771655	rs13025176	C	G	G	C	0.0853873	568	0.444838	0.101241	1.33e-05	2	143635067	143799890	KYNU (Pitzner 2021)	TRUE	TRUE
NMI:Q13287:OID31378	OID31378	Q13287	NMI	0	0.0301	Oncology_II	NMI	2	152158424	rs10210155	A	G	G	A	0.497354	567	-0.526354	0.0534537	3.35e-21	2	152126979	152146571	NMI (Pietzner 2021, p=3.40e-5)	TRUE	TRUE
LY75:O60449:OID20580	OID20580	O60449	LY75	0	0	Inflammation	LY75	2	160738509	rs66496937	A	G	A	G	0.463496	452	-0.963588	0.0479529	2.6e-64	2	160628362	160761260	LY75 (Pietzner 2021)	TRUE	TRUE
ITGB6:P18564:OID20493	OID20493	P18564	ITGB6	0	0	Inflammation	ITGB6	2	161028302	rs1471121	C	T	T	C	0.268893	569	-0.280566	0.0621214	7.67e-06	2	160956177	161128399	----	FALSE	TRUE
FAP:Q12884:OID20330	OID20330	Q12884	FAP	0	0	Cardiometabolic	FAP	2	163175656	rs11897697	A	C	C	A	0.0187638	453	1.25483	0.221554	2.66e-08	2	163027194	163101661	FAP (Pietzner 2021)	TRUE	TRUE
GALNT3:Q14435:OID20471	OID20471	Q14435	GALNT3	0	0.01	Inflammation	GALNT3	2	166701386	rs12999477	C	T	T	C	0.242077	568	-0.471697	0.0687579	1.83e-11	2	166604101	166651192	GALNT3 (Pietzner 2021, p=5.18e-6)	TRUE	TRUE
FRZB:Q92765:OID20968	OID20968	Q92765	FRZB	0	0	Neurology	FRZB	2	183698599	rs16823797	T	C	C	T	0.0675439	570	-0.920724	0.104887	2e-17	2	183698002	183731890	FRZB (Pietzner 2021)	TRUE	TRUE
ITGAV:P06756:OID21416	OID21416	P06756	ITGAV	0	0	Oncology	ITGAV	2	187656361	rs4517939	T	A	T	A	0.389135	451	0.278907	0.0609038	6.07e-06	2	187454792	187545628	----	NA	FALSE
TFPI:P10646:OID20388	OID20388	P10646	TFPI	0	0	Cardiometabolic	TFPI	2	188348670	rs3213739	T	G	T	G	0.433393	563	0.319436	0.0531256	3.31e-09	2	188328957	188430487	----	FALSE	TRUE
NRP2:O60462:OID21081	OID21081	O60462	NRP2	0	0	Neurology	NRP2	2	206041011	rs10203201	T	C	C	T	0.217439	453	0.301325	0.0718382	3.3e-05	2	206546714	206662857	NRP2 (Pietzner 2021)	TRUE	TRUE
ADAM23:O75077:OID20651	OID20651	O75077	ADAM23	0	0	Inflammation	ADAM23	2	207325855	rs1968272	T	C	T	C	0.185144	451	-0.677703	0.0786686	1.25e-16	2	207308263	207485851	ADAM23 (Pietzner 2021)	TRUE	TRUE
CRYGD:P07320:OID31144	OID31144	P07320	CRYGD	0	0	Neurology_II	CRYGD	2	208983538	rs6435414	T	A	A	T	0.477193	570	0.608612	0.0531536	2e-27	2	208986331	208989225	CRYGD (Pietzner 2021)	TRUE	TRUE
FN1:P02751:OID30787	OID30787	P02751	FN1	0	0	Inflammation_II	FN1	2	216300482	rs1250259	T	A	T	A	0.181019	569	-0.356596	0.0665641	1.24e-07	2	216225163	216300895	FN1 (Emilsson, Pietzner 2021 p = 4.66E-07)	TRUE	TRUE
SERPINE2:P07093:OID30359	OID30359	P07093	SERPINE2	0	0.0134	Cardiometabolic_II	SERPINE2	2	224890840	rs10194024	C	A	C	A	0.415743	451	0.296316	0.0650245	6.72e-06	2	224839829	224904036	----	FALSE	TRUE
B3GNT7:Q8NFL0:OID30281	OID30281	Q8NFL0	B3GNT7	0	0	Cardiometabolic_II	B3GNT7	2	232279687	rs12993290	G	A	A	G	0.247788	452	-0.552072	0.0670538	2.06e-15	2	232260254	232265875	----	NA	FALSE
LRRFIP1:Q32MZ4:OID31344	OID31344	Q32MZ4	LRRFIP1	0	0.0669	Oncology_II	LRRFIP1	2	238630553	rs1038986	T	C	C	T	0.174688	561	-0.328838	0.0753459	1.52e-05	2	238536219	238722325	----	NA	FALSE
SCLY:Q96I15:OID21425	OID21425	Q96I15	SCLY	0	0	Oncology	SCLY	2	239007260	rs368304491	G	A	G	A	0.454044	272	-0.467829	0.0815553	2.65e-08	2	238969530	239008054	----	NA	FALSE
GPC1:P35052:OID21438	OID21438	P35052	GPC1	0	0	Oncology	GPC1	2	241441625	rs6755083	C	A	A	C	0.0836299	562	0.511402	0.0987319	3.12e-07	2	241375088	241407493	GPC1 (Pietzner 2021)	TRUE	TRUE
AGXT:P21549:OID20139	OID20139	P21549	AGXT	0	0	Cardiometabolic	AGXT	2	241756477	rs7582742	C	T	T	C	0.192222	450	-0.349506	0.0822085	2.59e-05	2	241807896	241819919	----	NA	FALSE
CHL1:O00533:OID20366	OID20366	O00533	CHL1	0	0	Cardiometabolic	CHL1	3	118118	rs12633924	C	G	G	C	0.184035	451	-0.448525	0.0842437	1.62e-07	3	238279	451090	CHL1 (Pietzner 2021)	TRUE	TRUE
CNTN4:Q8IWV2:OID21117	OID21117	Q8IWV2	CNTN4	0	0	Neurology	CNTN4	3	2248474	rs73099948	G	A	A	G	0.0110375	453	1.28337	0.30708	3.52e-05	3	2140497	3099645	CNTN4 (PMID: 29875488)	TRUE	TRUE
LRRN1:Q6UXK5:OID20438	OID20438	Q6UXK5	LRRN1	0	0	Inflammation	LRRN1	3	3823602	rs711539	T	C	C	T	0.288603	272	0.690901	0.0860477	3.29e-14	3	3841121	3889387	----	FALSE	TRUE
CRELD1:Q96HD1:OID30619	OID30619	Q96HD1	CRELD1	0	0	Inflammation_II	CRELD1	3	10045703	rs6786636	T	C	C	T	0.18662	568	0.569494	0.0667506	1.36e-16	3	9975506	9987097	CRELD1 (Pietzner 2021)	TRUE	TRUE
TIMP4:Q99727:OID21147	OID21147	Q99727	TIMP4	0	0	Neurology	TIMP4	3	12039463	rs2618403	C	T	C	T	0.203509	570	-0.397584	0.0647406	1.55e-09	3	12194551	12200851	TIMP4 (Pietzner 2021)	TRUE	TRUE
FBLN2:P98095:OID30378	OID30378	P98095	FBLN2	0	0	Cardiometabolic_II	FBLN2	3	13874639	rs34620223	C	T	T	C	0.0144124	451	-1.05754	0.25675	4.54e-05	3	13573824	13679922	----	NA	FALSE
BTD:P43251:OID30754	OID30754	P43251	BTD	0	0	Inflammation_II	BTD	3	15686693	rs13078881	G	C	C	G	0.0419426	453	-0.854338	0.151358	2.96e-08	3	15642848	15687329	BTD (Pietzner 2021)	TRUE	TRUE
TOP2B:Q02880:OID30559	OID30559	Q02880	TOP2B	0	0	Inflammation_II	TOP2B	3	26516100	rs2134321	T	C	C	T	0.325132	569	-0.250007	0.0615639	5.58e-05	3	25639475	25706398	----	NA	FALSE
SUSD5:O60279:OID30650	OID30650	O60279	SUSD5	1	0	Inflammation_II	SUSD5	3	33225834	rs9872952	C	T	C	T	0.135714	560	0.595968	0.0745097	7.46e-15	3	33191537	33260707	----	NA	FALSE
SUSD5:O60279:OID30650	OID30650	O60279	SUSD5	0	0	Inflammation_II	SUSD5	3	33531616	rs12053956	G	T	T	G	0.142355	569	0.411852	0.0767265	1.17e-07	3	33191537	33260707	----	NA	FALSE
GASK1A:Q9UFP1:OID30109	OID30109	Q9UFP1	GASK1A	1	0.1739	Cardiometabolic_II	GASK1A	3	42188521	rs78755683	C	T	T	C	0.0165929	452	1.07552	0.257504	3.56e-05	3	43020759	43101703	----	NA	FALSE
GASK1A:Q9UFP1:OID30109	OID30109	Q9UFP1	GASK1A	0	0.1739	Cardiometabolic_II	GASK1A	3	43126405	rs493412	C	T	C	T	0.367311	569	-0.307564	0.0584484	2.03e-07	3	43020759	43101703	----	NA	FALSE
CDCP1:Q9H5V8:OID20940	OID20940	Q9H5V8	CDCP1	0	0	Neurology	CDCP1	3	45197189	rs7615239	G	C	C	G	0.206402	453	0.283422	0.0683598	4.05e-05	3	45123770	45187914	CDCP1 (Pietzner 2021)	TRUE	TRUE
TDGF1:P13385:OID20816	OID20816	P13385	TDGF1	0	0.4916	Neurology	TDGF1	3	46642005	rs4682823	T	G	T	G	0.272487	567	1.01524	0.05126	1.63e-66	3	46616045	46668033	TDGF1 (Sun, 2018, Pietzner 2021)	TRUE	TRUE
LZTFL1:Q9NQ48:OID30637	OID30637	Q9NQ48	LZTFL1	0	0.0184	Inflammation_II	LZTFL1	3	46761603	rs57987061	G	A	A	G	0.152557	567	0.322554	0.0816435	8.79e-05	3	45864808	45957534	----	NA	FALSE
MST1:P26927:OID30713	OID30713	P26927	MST1	0	0.0067	Inflammation_II	MST1	3	49678651	rs4283605	A	G	G	A	0.29174	569	-0.939073	0.051153	2.8e-59	3	49721380	49726934	MST1 (Sun, Emilsson, Pietzner 2021)	TRUE	TRUE
ITIH3:Q06033:OID20352	OID20352	Q06033	ITIH3	0	0	Cardiometabolic	ITIH3	3	52808341	rs1014969	G	A	A	G	0.448763	566	0.315106	0.0555064	2.21e-08	3	52828784	52843025	ITIH3 (Pietzner 2021)	TRUE	TRUE
ITIH1:P19827:OID30722	OID30722	P19827	ITIH1	0	0	Inflammation_II	ITIH1	3	52820981	rs678	A	T	T	A	0.395614	570	-0.356726	0.0573655	9.81e-10	3	52811603	52826078	ITIH1 (Emilsson, Pietzner 2021)	TRUE	TRUE
IL17RB:Q9NRM6:OID20585	OID20585	Q9NRM6	IL17RB	0	0	Inflammation	IL17RB	3	53883910	rs4687751	C	T	C	T	0.357018	570	0.707707	0.05131	1.78e-37	3	53880607	53899827	----	FALSE	TRUE
FHIT:P49789:OID20872	OID20872	P49789	FHIT	0	0.0485	Neurology	FHIT	3	59957116	rs6446102	A	G	A	G	0.406667	450	-0.266574	0.0673568	8.82e-05	3	59735036	61237133	----	FALSE	TRUE
LRIG1:Q96JA1:OID21429	OID21429	Q96JA1	LRIG1	1	0	Oncology	LRIG1	3	66426912	rs7627907	A	G	G	A	0.332746	568	-0.823052	0.0504357	3.02e-49	3	66429221	66551687	LRIG1 (Pietzner 2021)	TRUE	TRUE
LRIG1:Q96JA1:OID21429	OID21429	Q96JA1	LRIG1	0	0	Oncology	LRIG1	3	66475868	rs783511	T	C	C	T	0.514349	453	-0.295696	0.0639184	4.89e-06	3	66429221	66551687	LRIG1 (Pietzner 2021)	TRUE	TRUE
CNTN3:Q9P232:OID21092	OID21092	Q9P232	CNTN3	0	0	Neurology	CNTN3	3	74595819	rs7427367	G	A	G	A	0.0630531	452	0.672487	0.129968	3.47e-07	3	74311719	74570291	----	NA	FALSE
CD200R1:Q8TD46:OID20595	OID20595	Q8TD46	CD200R1	1	0	Inflammation	CD200R1	3	112631154	rs6438114	A	C	A	C	0.421378	566	-0.342339	0.0596586	1.57e-08	3	112640056	112693969	CD200R1 (Sun, Emilsson)	TRUE	TRUE
CD200R1:Q8TD46:OID20595	OID20595	Q8TD46	CD200R1	0	0	Inflammation	CD200R1	3	112642122	rs16860233	C	T	T	C	0.0315789	570	1.71419	0.155266	8.85e-26	3	112640056	112693969	CD200R1 (PMID:31320639, Pietzner 2021)	TRUE	TRUE
CD80:P33681:OID30291	OID30291	P33681	CD80	0	0	Cardiometabolic_II	CD80	3	119283468	rs60920700	T	C	C	T	0.0853659	451	0.530414	0.110104	2e-06	3	119243140	119278449	----	FALSE	TRUE
NUDT16:Q96DE0:OID31484	OID31484	Q96DE0	NUDT16	0	0	Oncology_II	NUDT16	3	131079828	rs141738207	C	G	G	C	0.0254833	569	-0.736665	0.186808	9.05e-05	3	131100515	131107674	----	NA	FALSE
TF:P02787:OID30783	OID30783	P02787	TF	0	0	Inflammation_II	TF	3	133519981	rs9853615	A	G	G	A	0.360927	453	-0.28471	0.0668703	2.52e-05	3	133464800	133497850	TF (Pietzner 2021, p=2.26e-6)	TRUE	TRUE
CLSTN2:Q9H4D0:OID20664	OID20664	Q9H4D0	CLSTN2	0	0	Inflammation	CLSTN2	3	139614254	rs13065203	G	A	A	G	0.189046	566	-0.400053	0.0728205	6e-08	3	139654027	140296239	CLSTN2 (Pietzner 2021)	TRUE	TRUE
LXN:Q9BS40:OID21003	OID21003	Q9BS40	LXN	0	0	Neurology	LXN	3	158188403	rs6799272	A	T	T	A	0.410369	569	-0.252887	0.0588225	2.02e-05	3	158363611	158390482	----	NA	FALSE
BCHE:P06276:OID30717	OID30717	P06276	BCHE	0	0	Inflammation_II	BCHE	3	165493454	rs2668206	A	C	A	C	0.306416	452	-0.512073	0.0649746	2.54e-14	3	165490692	165555260	----	FALSE	TRUE	ACHE (Pietzner 2021)
TNFSF10:P50591:OID20611	OID20611	P50591	TNFSF10	0	0	Inflammation	TNFSF10	3	172253678	rs6764884	G	T	T	G	0.0707965	452	-0.520335	0.12783	5.56e-05	3	172223298	172241297	----	FALSE	TRUE
AHSG:P02765:OID30706	OID30706	P02765	AHSG	0	0	Inflammation_II	AHSG	3	186328951	rs35094235	T	G	T	G	0.29823	565	-0.559721	0.0586022	4.05e-20	3	186330712	186339107	AHSG (Sun 2018, Pietzner 2021)	TRUE	TRUE
KNG1:P01042:OID30695	OID30695	P01042	KNG1	0	0	Inflammation_II	KNG1	3	186381578	rs9824398	T	C	T	C	0.413907	453	0.295441	0.0677453	1.61e-05	3	186435065	186461743	KNG1 (Pietzner 2021, p=1.22e-7)	TRUE	TRUE
HRG:P04196:OID30770	OID30770	P04196	HRG	0	0	Inflammation_II	HRG	3	186383066	rs3890864	G	A	A	G	0.134658	453	0.575016	0.0872554	1.25e-10	3	186378005	186396029	HRG (Pietzner 2021)	TRUE	TRUE
ADIPOQ:Q15848:OID30748	OID30748	Q15848	ADIPOQ	1	0	Inflammation_II	ADIPOQ	3	186546540	rs266772	C	T	T	C	0.0476718	451	-0.721951	0.143295	6.86e-07	3	186560463	186576252	ADIPOQ (Pietzner 2021)	TRUE	TRUE
ADIPOQ:Q15848:OID30748	OID30748	Q15848	ADIPOQ	0	0	Inflammation_II	ADIPOQ	3	186558818	rs57056768	G	A	A	G	0.0960265	453	0.441651	0.109579	6.55e-05	3	186560463	186576252	ADIPOQ (Pietzner 2021)	TRUE	TRUE
IL1RAP:Q9NPH3:OID21126	OID21126	Q9NPH3	IL1RAP	0	0	Neurology	IL1RAP	3	190344128	rs11927365	G	A	G	A	0.145695	453	1.49662	0.0644478	1.13e-78	3	190231840	190375843	IL1RAP (PMID:33328453, Pitzner 2021)	TRUE	TRUE
TFRC:P02786:OID20369	OID20369	P02786	TFRC	0	0	Cardiometabolic	TFRC	3	195792905	rs9852883	A	C	A	C	0.406667	450	0.383499	0.065895	1.13e-08	3	195754054	195809060	TFRC (Pietzner 2021)	TRUE	TRUE
MELTF:P08582:OID30347	OID30347	P08582	MELTF	1	0	Cardiometabolic_II	MELTF	3	196143030	rs61345811	C	T	T	C	0.245011	451	-0.316044	0.0791605	7.66e-05	3	196715492	196756687	----	NA	FALSE
MELTF:P08582:OID30347	OID30347	P08582	MELTF	0	0	Cardiometabolic_II	MELTF	3	196726039	rs4916453	G	A	A	G	0.434879	453	-0.343985	0.0640813	1.29e-07	3	196715492	196756687	----	NA	FALSE
SPON2:Q9BUD6:OID20221	OID20221	Q9BUD6	SPON2	0	0	Cardiometabolic	SPON2	4	1152336	rs80343107	C	T	T	C	0.0679012	567	0.435915	0.105188	3.94e-05	4	1160720	1202750	SPON2 (Pietzner 2021)	TRUE	TRUE
HGFAC:Q04756:OID30718	OID30718	Q04756	HGFAC	0	0	Inflammation_II	HGFAC	4	3298800	rs2051559	T	C	C	T	0.146749	569	-0.501127	0.0767404	1.48e-10	4	3443614	3451211	----	FALSE	TRUE
CYTL1:Q9NRR1:OID30374	OID30374	Q9NRR1	CYTL1	0	0	Cardiometabolic_II	CYTL1	4	5035587	rs6446315	G	A	G	A	0.206402	453	0.592292	0.0806462	9.97e-13	4	5016313	5021199	CYTL1 (Pietzner 2021)	TRUE	TRUE
MAN2B2:Q9Y2E5:OID30306	OID30306	Q9Y2E5	MAN2B2	0	0	Cardiometabolic_II	MAN2B2	4	6593117	rs6847759	T	C	C	T	0.334437	453	0.35516	0.065952	1.18e-07	4	6576902	6625089	MAN2B2 (Pietzner 2021)	TRUE	TRUE
SORCS2:Q96PQ0:OID21262	OID21262	Q96PQ0	SORCS2	0	0	Oncology	SORCS2	4	7219933	rs4234798	T	G	T	G	0.359649	570	0.379409	0.0569049	6.24e-11	4	7194265	7744554	----	FALSE	TRUE
PSAPL1:Q6NUJ1:OID31473	OID31473	Q6NUJ1	PSAPL1	0	0	Oncology_II	PSAPL1	4	7435194	rs12498567	G	A	A	G	0.190157	447	0.697472	0.0787463	2.06e-17	4	7432022	7436700	PSAPL1 (Pietzner 2021)	TRUE	TRUE
AFAP1:Q8N556:OID30569	OID30569	Q8N556	AFAP1	0	0.7241	Inflammation_II	AFAP1	4	7780582	rs41264705	C	T	T	C	0.313051	567	0.955773	0.0504879	4.21e-62	4	7760441	7941653	----	NA	FALSE
BST1:Q10588:OID21051	OID21051	Q10588	BST1	0	0	Neurology	BST1	4	15647074	rs7683000	A	G	G	A	0.144592	453	-1.24059	0.0757218	1.58e-47	4	15704573	15739936	BST1 (Pietzner 2021)	TRUE	TRUE
CD38:P28907:OID21316	OID21316	P28907	CD38	0	0	Oncology	CD38	4	15791867	rs71613232	A	G	G	A	0.221111	450	-0.419789	0.0773832	9.58e-08	4	15779898	15854853	----	FALSE	TRUE
FGFBP2:Q9BYJ0:OID30395	OID30395	Q9BYJ0	FGFBP2	0	0	Cardiometabolic_II	FGFBP2	4	15958951	rs1860235	A	C	A	C	0.12412	568	0.630904	0.0867681	1.21e-12	4	15961866	15970932	----	NA	FALSE
QDPR:P09417:OID20174	OID20174	P09417	QDPR	0	0	Cardiometabolic	QDPR	4	17488132	rs10604	A	G	G	A	0.320106	567	-0.24496	0.0578044	2.64e-05	4	17461884	17513857	QDPR (Pietzner 2021)	TRUE	TRUE
TLR1:Q15399:OID30532	OID30532	Q15399	TLR1	0	0.005	Inflammation_II	TLR1	4	38773057	rs11735251	T	A	A	T	0.252632	570	0.483771	0.0661302	8.92e-13	4	38792298	38858438	TLR1 (Pietzner 2021)	TRUE	TRUE
KLB:Q86Z14:OID20888	OID20888	Q86Z14	KLB	0	0.2341	Neurology	KLB	4	39450229	rs4975017	C	A	A	C	0.330702	570	-0.560628	0.0586337	3.61e-20	4	39408473	39453156	KLB (Pietzner 2021)	TRUE	TRUE
TXK:P42681:OID31262	OID31262	P42681	TXK	0	0.7426	Oncology_II	TXK	4	48058799	rs140084414	G	A	A	G	0.457721	272	-0.391657	0.088676	1.47e-05	4	48068410	48136273	TRUE	TRUE
KDR:P35968:OID21497	OID21497	P35968	KDR	0	0	Oncology	KDR	4	55972946	rs34231037	A	G	G	A	0.0298013	453	-1.09531	0.192445	2.29e-08	4	55944644	55991756	----	FALSE	TRUE
IGFBP7:Q16270:OID20236	OID20236	Q16270	IGFBP7	0	0	Cardiometabolic	IGFBP7	4	57951253	rs10866442	C	G	C	G	0.228471	569	0.33778	0.0607081	4.09e-08	4	57896939	57976551	IGFBP7 (Pietzner 2021)	TRUE	TRUE
GC:P02774:OID30780	OID30780	P02774	GC	1	0	Inflammation_II	GC	4	72324124	rs12513167	A	G	G	A	0.0497336	563	-0.549654	0.139576	9.26e-05	4	72607410	72669758	----	FALSE	TRUE
GC:P02774:OID30780	OID30780	P02774	GC	0	0	Inflammation_II	GC	4	72615362	rs11723621	A	G	G	A	0.250877	570	1.25907	0.047122	4.45e-102	4	72607410	72669758	GC (PMID: 27532455, Pietzner 2021)	TRUE	TRUE
AFP:P02771:OID20978	OID20978	P02771	AFP	0	0	Neurology	AFP	4	74288714	rs12510553	A	G	G	A	0.207506	453	-0.333919	0.0757745	1.32e-05	4	74296855	74321891	AFP (Pietzner 2021, p=2.45e-7)	TRUE	TRUE
CXCL6:P80162:OID20613	OID20613	P80162	CXCL6	0	0	Inflammation	CXCL6	4	74621070	rs11931924	T	C	C	T	0.415344	567	0.349387	0.0565663	1.26e-09	4	74702214	74714781	CXCL6 (Pietzner 2021)	TRUE	TRUE
CXCL1:P09341:OID20762	OID20762	P09341	CXCL1	0	0	Inflammation	CXCL1	4	74745550	rs10021230	T	A	A	T	0.236203	453	0.591344	0.0718665	2.13e-15	4	74735110	74736959	----	FALSE	TRUE
CXCL5:P42830:OID20207	OID20207	P42830	CXCL5	0	0	Cardiometabolic	CXCL5	4	74856663	rs187080	T	C	T	C	0.103357	566	0.461134	0.0909537	5.42e-07	4	74861359	74864496	CXCL5 (Pietzner 2021)	TRUE	TRUE
NAAA:Q02083:OID20931	OID20931	Q02083	NAAA	0	0	Neurology	NAAA	4	76856355	rs28647886	T	C	C	T	0.233333	570	-0.528402	0.0644913	1.73e-15	4	76831809	76862204	NAAA (Pietzner 2021)	TRUE	TRUE
ART3:Q13508:OID20346	OID20346	Q13508	ART3	0	0	Cardiometabolic	ART3	4	77001838	rs7656734	A	G	G	A	0.131206	564	0.385444	0.0846138	6.43e-06	4	76932337	77033955	ART3 (Pietzner 2021)	TRUE	TRUE
SCARB2:Q14108:OID20943	OID20943	Q14108	SCARB2	0	0	Neurology	SCARB2	4	77011413	rs7675618	G	A	A	G	0.130282	568	0.344356	0.0723037	2.44e-06	4	77079890	77135046	----	FALSE	TRUE
SPARCL1:Q14515:OID20361	OID20361	Q14515	SPARCL1	0	0	Cardiometabolic	SPARCL1	4	88443470	rs17012774	T	C	C	T	0.236796	568	0.654203	0.062182	9.67e-24	4	88394487	88452213	SPARCL1 (Pietzner 2021)	TRUE	TRUE
HPGDS:O60760:OID21266	OID21266	O60760	HPGDS	0	0.005	Oncology	HPGDS	4	95394323	rs141191936	G	A	A	G	0.0342163	453	-0.993504	0.177828	4.04e-08	4	95219686	95264027	HPGDS (Pietzner 2021)	TRUE	TRUE
CFI:P05156:OID30772	OID30772	P05156	CFI	0	0	Inflammation_II	CFI	4	110656730	rs7439493	G	A	A	G	0.375439	570	0.228328	0.0551506	4.01e-05	4	110661852	110723335	CFI (Sun, Suhre, Pietzner 2021)	TRUE	TRUE
FGF2:P09038:OID20503	OID20503	P09038	FGF2	0	0.4114	Inflammation	FGF2	4	123652029	rs309355	C	T	T	C	0.279867	452	-0.588719	0.069504	3.64e-16	4	123747863	123819391	FGF2 (Pietzner 2021)	TRUE	TRUE
CLGN:O14967:OID30957	OID30957	O14967	CLGN	0	0.2057	Neurology_II	CLGN	4	141322236	rs7681627	C	T	T	C	0.084989	453	0.859233	0.107064	9.12e-15	4	141309609	141349122	----	FALSE	TRUE
TLR3:O15455:OID20612	OID20612	O15455	TLR3	0	0	Inflammation	TLR3	4	186994856	rs6552950	G	A	G	A	0.261062	565	-0.482832	0.0644864	2.77e-13	4	186990306	187009223	TLR3 (Pietzner 2021)	TRUE	TRUE
KLKB1:P03952:OID30760	OID30760	P03952	KLKB1	0	0	Inflammation_II	KLKB1	4	187167103	rs4253289	A	C	C	A	0.0921053	570	-0.603063	0.0934519	2.37e-10	4	187130133	187179625	----	FALSE	TRUE
F11:P03951:OID30773	OID30773	P03951	F11	0	0	Inflammation_II	F11	4	187207381	rs2289252	C	T	T	C	0.417219	453	0.432325	0.0639021	4.21e-11	4	187187099	187210835	F11 (Suhre 2017, Pietzner 2021)	TRUE	TRUE
PDCD6:O75340:OID20163	OID20163	O75340	PDCD6	0	0.005	Cardiometabolic	PDCD6	5	225267	rs6885693	C	A	A	C	0.0982301	565	-1.54484	0.0773654	2.77e-67	5	271736	353971	PDCD6 (Pietzner, p = 2.25e-4)	FALSE	TRUE
CDH6:P55285:OID20157	OID20157	P55285	CDH6	1	0	Cardiometabolic	CDH6	5	30842054	rs12517438	T	G	T	G	0.446667	450	-0.484537	0.0638433	1.93e-13	5	31193857	31329253	----	FALSE	TRUE
CDH6:P55285:OID20157	OID20157	P55285	CDH6	0	0	Cardiometabolic	CDH6	5	31287406	rs17398305	G	T	G	T	0.425721	451	-0.291015	0.0657043	1.19e-05	5	31193857	31329253	----	FALSE	TRUE
IL7R:P16871:OID21136	OID21136	P16871	IL7R	0	0	Neurology	IL7R	5	35874575	rs6897932	C	T	T	C	0.264035	570	-0.666876	0.0579413	1.15e-27	5	35852797	35879705	IL7R (Pietzner 2021)	TRUE	TRUE
GDNF:P39905:OID20861	OID20861	P39905	GDNF	0	0.005	Neurology	GDNF	5	37837032	rs11749171	C	T	T	C	0.128035	453	-0.532662	0.0974235	7.63e-08	5	37812779	37839788	----	FALSE	TRUE
EGFLAM:Q63HQ2:OID31496	OID31496	Q63HQ2	EGFLAM	0	0	Oncology_II	EGFLAM	5	38349573	rs2561113	T	C	C	T	0.187831	567	-0.553283	0.0725614	1.06e-13	5	38258511	38465123	EGFLAM (Pietzner 2021)	TRUE	TRUE
OSMR:Q99650:OID20356	OID20356	Q99650	OSMR	0	0	Cardiometabolic	OSMR	5	38856662	rs967696	A	G	G	A	0.233333	450	-0.562072	0.0655965	1.78e-16	5	38845960	38945698	OSMR (Pietzner 2021, p=1.66e-6)	TRUE	TRUE
C7:P10643:OID30766	OID30766	P10643	C7	1	0	Inflammation_II	C7	5	40972211	rs74480769	A	G	G	A	0.0210177	452	-1.5745	0.203802	7.51e-14	5	40909354	40983041	C7 (Emilsson, Pietzner 2021)	TRUE	TRUE
C7:P10643:OID30766	OID30766	P10643	C7	0	0	Inflammation_II	C7	5	41267562	rs399661	T	C	C	T	0.292222	450	0.482055	0.0681452	5.95e-12	5	40909354	40983041	C7 (Pietzner 2021)	TRUE	TRUE
GHR:P10912:OID30574	OID30574	P10912	GHR	0	0	Inflammation_II	GHR	5	42656944	rs6864999	C	A	C	A	0.239859	567	-0.355504	0.0659403	1.03e-07	5	42423879	42721979	GHR (Pietzner 2021)	TRUE	TRUE
ITGA2:P17301:OID30570	OID30570	P17301	ITGA2	0	0	Inflammation_II	ITGA2	5	52248776	rs6894884	T	C	T	C	0.272487	567	0.526306	0.0639097	1.28e-15	5	52285156	52390609	ITGA2 (Pietzner 2021)	TRUE	TRUE
MOCS2:O96007:OID30638	OID30638	O96007	MOCS2	0	0	Inflammation_II	MOCS2	5	52401308	rs114966394	G	A	A	G	0.0369069	569	-1.09126	0.139511	2.6e-14	5	52391509	52405893	----	NA	FALSE
SNX18:Q96RF0:OID31476	OID31476	Q96RF0	SNX18	0	0.4967	Oncology_II	SNX18	5	53606295	rs35941	T	C	T	C	0.160044	453	-0.394323	0.086441	6.57e-06	5	53813589	53842415	----	NA	FALSE
IL31RA:Q8NI17:OID30475	OID30475	Q8NI17	IL31RA	0	0.0334	Inflammation_II	IL31RA	5	55205595	rs161651	C	T	T	C	0.345475	453	-0.480953	0.06526	8.41e-13	5	55147207	55218678	----	FALSE	TRUE
IL6ST:P40189:OID20147	OID20147	P40189	IL6ST	0	0	Cardiometabolic	IL6ST	5	55289153	rs3827618	C	A	A	C	0.140957	564	0.453842	0.0818621	4.58e-08	5	55230923	55290821	----	FALSE	TRUE
HTR1A:P08908:OID30824	OID30824	P08908	HTR1A	0	0.6739	Neurology_II	HTR1A	5	62346311	rs67601077	C	T	T	C	0.151214	453	-0.393231	0.0933867	3.08e-05	5	63256183	63258334	----	NA	FALSE
CRHBP:P24387:OID20747	OID20747	P24387	CRHBP	0	0	Inflammation	CRHBP	5	76194302	rs2359426	C	T	C	T	0.336303	449	0.578252	0.0609226	1.45e-19	5	76248538	76276983	CRHBP (Pietzner 2021)	TRUE	TRUE
TBCA:O75347:OID30616	OID30616	O75347	TBCA	0	0	Inflammation_II	TBCA	5	76980679	rs2546155	T	C	C	T	0.304577	568	0.311933	0.0611359	4.6e-07	5	76986991	77164604	TBCA (Pietzner 2021, p=0.0361)	FALSE	TRUE
VCAN:P13611:OID21026	OID21026	P13611	VCAN	0	0	Neurology	VCAN	5	82833369	rs309559	A	G	A	G	0.49912	568	0.711223	0.0478324	2.22e-42	5	82767284	82878122	----	FALSE	TRUE
GLRX:P35754:OID20195	OID20195	P35754	GLRX	0	0	Cardiometabolic	GLRX	5	95165112	rs7736003	C	G	G	C	0.0899471	567	0.807206	0.0973943	8.62e-16	5	95087023	95158709	GLRX (Pietzner 2021)	TRUE	TRUE
PAM:P19021:OID20291	OID20291	P19021	PAM	1	0	Cardiometabolic	PAM	5	102170617	rs73189054	G	T	T	G	0.0149648	568	-0.933605	0.228012	4.85e-05	5	102089685	102366809	PAM (Pietzner 2021)	TRUE	TRUE
PAM:P19021:OID20291	OID20291	P19021	PAM	0	0	Cardiometabolic	PAM	5	102586407	rs75432112	G	A	A	G	0.0354767	451	-1.08532	0.167988	2.76e-10	5	102089685	102366809	PAM (Pietzner 2021)	TRUE	TRUE
MEGF10:Q96KG7:OID20746	OID20746	Q96KG7	MEGF10	0	0	Inflammation	MEGF10	5	126793367	rs78940206	T	G	G	T	0.0202822	567	1.23409	0.203531	2.46e-09	5	126626523	126801429	----	FALSE	TRUE
FBN2:P35556:OID30974	OID30974	P35556	FBN2	0	0.6003	Neurology_II	FBN2	5	128003269	rs75068251	G	A	A	G	0.0716814	565	0.539737	0.114471	3.06e-06	5	127593601	127994878	----	NA	FALSE
TXNDC15:Q96J42:OID21495	OID21495	Q96J42	TXNDC15	0	0	Oncology	TXNDC15	5	134257519	rs9285933	G	A	A	G	0.128947	570	1.09592	0.0743792	8.94e-42	5	134209493	134237215	TXNDC15 (PMID: 30072576, Pietzner 2021)	TRUE	TRUE
LECT2:O14960:OID30320	OID30320	O14960	LECT2	0	0.0017	Cardiometabolic_II	LECT2	5	135292117	rs248167	A	G	A	G	0.344371	453	-0.789404	0.0539574	7.7e-40	5	135257968	135290723	LECT2 (Pietzner 2021)	TRUE	TRUE
TGFBI:Q15582:OID20417	OID20417	Q15582	TGFBI	0	0	Cardiometabolic	TGFBI	5	135397018	rs2302038	T	C	C	T	0.479789	569	0.499628	0.0535901	2.59e-19	5	135364584	135399507	TGFBI (Pietzner 2021)	TRUE	TRUE
SPOCK1:Q08629:OID20924	OID20924	Q08629	SPOCK1	0	0	Neurology	SPOCK1	5	136070252	rs1544340	A	T	T	A	0.345133	452	0.28796	0.0671185	2.19e-05	5	136310987	136934068	----	FALSE	TRUE
CD14:P08571:OID20378	OID20378	P08571	CD14	0	0	Cardiometabolic	CD14	5	140012916	rs2569190	A	G	A	G	0.442882	569	0.284483	0.0550051	3.23e-07	5	140011313	140013286	CD14 (Pietzner 2021)	TRUE	TRUE
PCDHB15:Q9Y5E8:OID31377	OID31377	Q9Y5E8	PCDHB15	0	0	Oncology_II	PCDHB15	5	140560641	rs7730978	A	G	G	A	0.261589	453	-0.486246	0.0717086	3.82e-11	5	140625164	140627816	----	NA	FALSE
PCDH12:Q9NPG4:OID31045	OID31045	Q9NPG4	PCDH12	0	0	Neurology_II	PCDH12	5	141298977	rs3855086	T	C	T	C	0.382456	570	-0.282796	0.0609468	4.34e-06	5	141323150	141349304	----	NA	FALSE
SPINK1:P00995:OID21097	OID21097	P00995	SPINK1	0	0	Neurology	SPINK1	5	147208043	rs6580502	T	C	T	C	0.371965	453	0.278181	0.0658918	2.94e-05	5	147204131	147211349	SPINK1 (PMID: 27532455, Pietzner 2021)	TRUE	TRUE
SPINK5:Q9NQ38:OID21148	OID21148	Q9NQ38	SPINK5	0	0	Neurology	SPINK5	5	147508651	rs2112766	T	C	T	C	0.380266	451	-0.420036	0.067257	9.95e-10	5	147405246	147516852	SPINK5 (Pietzner 2021)	TRUE	TRUE
SPINK6:Q6UWN8:OID21450	OID21450	Q6UWN8	SPINK6	0	0	Oncology	SPINK6	5	147558316	rs1974627	T	G	T	G	0.433185	449	0.383997	0.0633991	2.98e-09	5	147582357	147594700	SPINK6 (Pietzner 2021)	TRUE	TRUE
PDGFRB:P09619:OID20268	OID20268	P09619	PDGFRB	0	0	Cardiometabolic	PDGFRB	5	149515074	rs740750	G	A	G	A	0.487859	453	-1.20351	0.0339296	1.2e-131	5	149493400	149535435	PDGFRB (Emilsson, Sun, Pietzner..)	TRUE	TRUE
GM2A:P17900:OID30413	OID30413	P17900	GM2A	0	0	Cardiometabolic_II	GM2A	5	150600772	rs153467	G	T	G	T	0.339602	452	0.522981	0.0559002	4.17e-19	5	150591711	150650001	GM2A (Pietzner 2021)	TRUE	TRUE
GALNT10:Q86SR1:OID21371	OID21371	Q86SR1	GALNT10	0	0	Oncology	GALNT10	5	153580836	rs1106324	A	G	A	G	0.473392	451	-0.313324	0.0666295	3.44e-06	5	153570290	153800544	GALNT10 (Pietzner 2021, p=1.70E-4)	FALSE	TRUE
MFAP3:P55082:OID20057	OID20057	P55082	MFAP3	0	0.4649	Cardiometabolic	MFAP3	5	154443591	rs286606	T	C	C	T	0.49287	561	0.27252	0.059909	6.64e-06	5	153418466	153600038	----	NA	FALSE
LARP1:Q6PKG0:OID31372	OID31372	Q6PKG0	LARP1	0	0.2642	Oncology_II	LARP1	5	155193047	rs62382292	G	T	T	G	0.0311111	450	-0.831262	0.192237	1.89e-05	5	154092462	154197167	----	NA	FALSE
HAVCR1:Q96D42:OID21422	OID21422	Q96D42	HAVCR1	0	0	Oncology	HAVCR1	5	156478644	rs7702877	C	T	T	C	0.346325	449	0.411141	0.0600385	2.53e-11	5	156456424	156486130	HAVCR1 (Pietzner 2021)	TRUE	TRUE
IL12A_IL12B:P29459_P29460:OID21327	OID21327	P29459_P29460	IL12B	1	0	Oncology	IL12A_IL12B	5	158792819	rs10076557	C	G	C	G	0.274834	453	-0.559079	0.0658797	3.22e-16	5	158741791	158757895	IL12B (Pietzner 2021)	NA	TRUE
IL12B:P29460:OID20666	OID20666	P29460	IL12B	0	0	Inflammation	IL12B	5	158803086	rs6897260	A	G	A	G	0.275938	453	-0.535298	0.0644782	1.24e-15	5	158741791	158757895	IL12B (Pietzner 2021)	TRUE	TRUE
FGFR4:P22455:OID30646	OID30646	P22455	FGFR4	0	0	Inflammation_II	FGFR4	5	176511432	rs451643	G	T	T	G	0.3	570	0.870345	0.0523513	9.3e-51	5	176513887	176525145	FGFR4 (Pietzner, p = 0.0257)	FALSE	TRUE
F12:P00748:OID30739	OID30739	P00748	F12	0	0	Inflammation_II	F12	5	176836532	rs1801020	A	G	A	G	0.248246	570	-1.15159	0.0496342	5.38e-84	5	176829141	176836577	F12 (PMID: 23381943)	NA	TRUE
SERPINB6:P35237:OID21023	OID21023	P35237	SERPINB6	0	0	Neurology	SERPINB6	6	2970280	rs74555524	C	T	T	C	0.0861456	563	0.402363	0.0989833	5.5e-05	6	2948393	2972090	----	NA	FALSE
BMP6:P22004:OID20111	OID20111	P22004	BMP6	1	0.0201	Cardiometabolic	BMP6	6	7016632	rs1750241	C	T	T	C	0.196667	450	-0.35393	0.083862	2.96e-05	6	7727030	7881655	----	FALSE	TRUE
BMP6:P22004:OID20111	OID20111	P22004	BMP6	0	0.0201	Cardiometabolic	BMP6	6	7744876	rs55837820	A	T	T	A	0.0827815	453	0.496476	0.116219	2.37e-05	6	7727030	7881655	BMP6 (Pietzner 2021, p=8.19e-4)	FALSE	TRUE
GMPR:P36959:OID20641	OID20641	P36959	GMPR	0	0	Inflammation	GMPR	6	16289648	rs79989301	T	C	C	T	0.145695	453	0.494514	0.0924741	1.43e-07	6	16238811	16295780	GMPR (Pietzner 2021)	TRUE	TRUE
TPMT:P51580:OID21270	OID21270	P51580	TPMT	0	0.0435	Oncology	TPMT	6	18103028	rs73726531	C	G	G	C	0.0452539	453	-0.902404	0.141999	5.17e-10	6	18128542	18155305	----	FALSE	TRUE
ALDH5A1:P51649:OID31047	OID31047	P51649	ALDH5A1	0	0.5803	Neurology_II	ALDH5A1	6	24445131	rs793715	T	C	T	C	0.05	570	-0.548351	0.128552	2.34e-05	6	24495080	24537435	----	FALSE	TRUE
KIAA0319:Q5VV43:OID31094	OID31094	Q5VV43	KIAA0319	0	0	Neurology_II	KIAA0319	6	24632642	rs761100	A	C	A	C	0.45585	453	-0.253163	0.0616613	4.8e-05	6	24544332	24646383	----	NA	FALSE
BTN2A1:Q7KYR7:OID20713	OID20713	Q7KYR7	BTN2A1	0	0	Inflammation	BTN2A1	6	25840450	rs11751616	A	G	G	A	0.0618102	453	-0.518532	0.131166	8.97e-05	6	26458150	26476849	----	FALSE	TRUE	BTN3A3 (Pietzner 2021)
BTN3A2:P78410:OID20540	OID20540	P78410	BTN3A2	0	0.0017	Inflammation	BTN3A2	6	26365679	rs58825580	T	G	G	T	0.109347	567	-0.938654	0.0964569	8.9e-21	6	26365387	26378546	BTN3A2 (Pietzner 2021)	TRUE	TRUE
MOG:Q16653:OID21384	OID21384	Q16653	MOG	0	0	Oncology	MOG	6	29684542	rs113682850	C	T	T	C	0.0342163	453	-0.721817	0.171127	2.99e-05	6	29624758	29640149	----	FALSE	TRUE
HLA-E:P13747:OID20532	OID20532	P13747	HLA-E	0	0	Inflammation	HLA-E	6	29829251	rs1611713	A	C	C	A	0.268421	570	0.35713	0.0738462	1.71e-06	6	30457244	30461982	----	NA	FALSE
HLA-A:P04439:OID31048	OID31048	P04439	HLA-A	0	0	Neurology_II	HLA-A	6	29943866	rs2245950	G	A	A	G	0.335965	570	0.779964	0.0613682	1.06e-32	6	29909037	29913661	----	NA	FALSE
DDR1:Q08345:OID21009	OID21009	Q08345	DDR1	1	0	Neurology	DDR1	6	30114845	rs4959012	T	C	C	T	0.155203	567	-0.381848	0.0833969	5.77e-06	6	30844198	30867933	----	FALSE	TRUE
CDSN:Q15517:OID20667	OID20667	Q15517	CDSN	1	0	Inflammation	CDSN	6	30861398	rs59846247	G	C	C	G	0.0774648	568	0.463436	0.115137	6.48e-05	6	31082867	31088223	----	FALSE	TRUE
DDR1:Q08345:OID21009	OID21009	Q08345	DDR1	0	0	Neurology	DDR1	6	30928757	rs9461641	C	T	T	C	0.276549	452	0.439044	0.0668665	1.45e-10	6	30844198	30867933	----	FALSE	TRUE
CDSN:Q15517:OID20667	OID20667	Q15517	CDSN	1	0	Inflammation	CDSN	6	31057614	rs2508014	A	C	A	C	0.414035	570	-0.690052	0.0541812	8.13e-33	6	31082867	31088223	----	FALSE	TRUE
TNF:P01375:OID20473	OID20848	P01375	TNF	0	0	Neurology	TNF	6	31234501	rs28397310	C	A	A	C	0.119205	453	-0.412114	0.103514	8.01e-05	6	31543344	31546113	----	FALSE	TRUE
MICB_MICA:Q29980_Q29983:OID20593	OID20593	Q29980_Q29983	MICA	1	0.0535	Inflammation	MICB_MICA	6	31258393	rs2844594	G	A	A	G	0.180702	570	0.566586	0.0767247	5.56e-13	6	31371356	31383092	MICB (Pietzner 2021); MICA (Pietzner 2021)	NA	TRUE
CDSN:Q15517:OID20667	OID20667	Q15517	CDSN	0	0	Inflammation	CDSN	6	31323321	rs1050723	G	A	A	G	0.120843	451	0.413016	0.1029	7.02e-05	6	31082867	31088223	----	FALSE	TRUE
MICB_MICA:Q29980_Q29983:OID20593	OID20593	Q29980_Q29983	MICA	1	0.0535	Inflammation	MICB_MICA	6	31351313	rs9266749	C	T	T	C	0.107018	570	-0.548836	0.0902434	2.2e-09	6	31371356	31383092	MICA (Pietzner 2021)	NA	TRUE
MICB_MICA:Q29980_Q29983:OID20593	OID20593	Q29980_Q29983	MICA	0	0.0535	Inflammation	MICB_MICA	6	31398144	rs68041688	A	G	G	A	0.268014	569	-0.86737	0.0585175	3.57e-42	6	31371356	31383092	MICA (Pietzner 2021); MICB (Pietzner 2021)	NA	TRUE
LTA:P01374:OID20586	OID20586	P01374	LTA	0	0	Inflammation	LTA	6	31540757	rs2229092	A	C	C	A	0.0496689	453	-1.42445	0.139165	3.22e-22	6	31539831	31542101	LTA (Pietzner 2021, p=0.0439)	FALSE	TRUE
CFB:P00751:OID30755	OID30755	P00751	CFB	1	0	Inflammation_II	CFB	6	31598675	rs41308311	G	A	A	G	0.0228873	568	0.903599	0.183501	1.12e-06	6	31895475	31919861	CFB (Pietzner 2021)	TRUE	TRUE
DXO:O77932:OID31080	OID31080	O77932	DXO	0	0	Neurology_II	DXO	6	31887259	rs115009784	G	A	A	G	0.0465729	569	-1.00554	0.130209	5.29e-14	6	31937587	31940069	----	NA	FALSE
TNXB:P22105:OID21107	OID21107	P22105	TNXB	0	0	Neurology	TNXB	6	31920873	rs4151664	C	T	T	C	0.0324561	570	0.846063	0.165123	4.12e-07	6	32008931	32083111	TNXB (Sun, Emilsson, Pietzner 2021)	TRUE	TRUE
CFB:P00751:OID30755	OID30755	P00751	CFB	0	0	Inflammation_II	CFB	6	32192560	rs2267644	G	A	A	G	0.0503534	566	-0.692727	0.119449	1.12e-08	6	31895475	31919861	CFB (Pietzner 2021)	TRUE	TRUE
HLA-DRA:P01903:OID20520	OID20520	P01903	HLA-DRA	1	0.4983	Inflammation	HLA-DRA	6	32637527	rs9274722	T	A	A	T	0.295556	450	0.549938	0.0675154	3.93e-15	6	32407619	32412823	----	NA	FALSE
HLA-DRA:P01903:OID20520	OID20520	P01903	HLA-DRA	0	0.4983	Inflammation	HLA-DRA	6	32737507	rs9368741	G	A	A	G	0.295806	453	-0.292532	0.0744922	9.97e-05	6	32407619	32412823	----	NA	FALSE
WDR46:O15213:OID31389	OID31389	O15213	WDR46	0	0.4582	Oncology_II	WDR46	6	32797876	rs241436	A	G	G	A	0.42936	453	0.269674	0.0669523	6.62e-05	6	33246885	33257304	----	NA	FALSE
MLN:P12872:OID20541	OID20541	P12872	MLN	0	0	Inflammation	MLN	6	33778964	rs9394169	A	G	A	G	0.455263	570	0.439653	0.0521141	2.79e-16	6	33762450	33771788	MLN (Pietzner 2021)	TRUE	TRUE
CLPS:P04118:OID21156	OID21156	P04118	CLPS	1	0	Neurology	CLPS	6	35741963	rs2817064	G	A	G	A	0.335979	567	-0.656609	0.05701	1.1e-27	6	35762759	35765088	CLPS (Pietzner 2021)	TRUE	TRUE
CLPS:P04118:OID21156	OID21156	P04118	CLPS	0	0	Neurology	CLPS	6	35925798	rs10456081	C	T	T	C	0.198675	453	0.436995	0.074085	7.28e-09	6	35762759	35765088	CLPS (Pietzner 2021)	TRUE	TRUE
FKBP5:Q13451:OID20937	OID20937	Q13451	FKBP5	0	0	Neurology	FKBP5	6	36018978	rs12661173	C	T	T	C	0.0949227	453	-0.459665	0.113835	6.35e-05	6	35541362	35696360	----	NA	FALSE
CDKN1A:P38936:OID21319	OID21319	P38936	CDKN1A	0	0.0719	Oncology	CDKN1A	6	36329418	rs4713964	A	C	C	A	0.221854	453	-0.360155	0.079003	6.66e-06	6	36644305	36655116	----	FALSE	TRUE
PI16:Q6UXB8:OID30676	OID30676	Q6UXB8	PI16	0	0.0017	Inflammation_II	PI16	6	36720312	rs116348213	C	T	T	C	0.0202109	569	0.830071	0.194184	2.25e-05	6	36922209	36932613	----	NA	FALSE
MDGA1:Q8NFP4:OID20951	OID20951	Q8NFP4	MDGA1	0	0	Neurology	MDGA1	6	37671922	rs6937280	T	G	T	G	0.427305	564	0.951078	0.0401426	2.86e-86	6	37600284	37667082	MDGA1 (PMID: 31320639, Pietzner 2021)	TRUE	TRUE
GLO1:Q04760:OID20107	OID20107	Q04760	GLO1	0	0	Cardiometabolic	GLO1	6	38650628	rs4746	T	G	G	T	0.441242	451	-0.349914	0.060664	1.51e-08	6	38643701	38670917	GLO1 (Pietzner 2021, p=0.0085)	FALSE	TRUE
TREML2:Q5T2D2:OID21120	OID21120	Q5T2D2	TREML2	0	0	Neurology	TREML2	6	41165271	rs56302558	G	A	A	G	0.166667	453	-0.360712	0.0839844	2.15e-05	6	41158015	41168932	TREML2 (Pietzner 2021)	TRUE	TRUE
DNPH1:O43598:OID20744	OID20744	O43598	DNPH1	0	0	Inflammation	DNPH1	6	43205363	rs75591122	C	T	T	C	0.0794702	453	-0.744464	0.112701	1.13e-10	6	43193367	43197222	DNPH1 (Pietzner 2021)	TRUE	TRUE
VEGFA:P15692:OID20650	OID20650	P15692	VEGFA	0	0	Inflammation	VEGFA	6	43924763	rs4413611	G	A	A	G	0.457684	449	-0.573676	0.0591389	2.72e-20	6	43737921	43754224	VEGFA (Pietzner 2021)	TRUE	TRUE
ENPP5:Q9UJA9:OID20736	OID20736	Q9UJA9	ENPP5	0	0	Inflammation	ENPP5	6	46097569	rs7754915	G	A	G	A	0.346561	567	0.751097	0.0545214	2.25e-37	6	46126924	46138708	ENPP5 (Pietzner 2021)	TRUE	TRUE
CD2AP:Q9Y5K6:OID20177	OID20177	Q9Y5K6	CD2AP	0	0	Cardiometabolic	CD2AP	6	47461913	rs6931478	C	A	A	C	0.271127	568	0.578461	0.0626923	5.68e-19	6	47445525	47594999	----	NA	FALSE
CRISP2:P16562:OID21456	OID21456	P16562	CRISP2	0	0	Oncology	CRISP2	6	49720798	rs477473	A	G	G	A	0.300353	566	0.393384	0.0618446	4.19e-10	6	49660073	49681274	CRISP2 (Pietzner 2021)	TRUE	TRUE
CRISP3:P54108:OID30715	OID30715	P54108	CRISP3	0	0	Inflammation_II	CRISP3	6	49791907	rs13204884	G	A	A	G	0.375278	449	0.605201	0.0591129	3.3e-22	6	49695097	49712150	CRISP3 (Pietzner 2021, p=0.0451)	FALSE	TRUE
GFRAL:Q6UXV0:OID31091	OID31091	Q6UXV0	GFRAL	1	0	Neurology_II	GFRAL	6	55502747	rs11752812	G	A	A	G	0.099297	569	0.422058	0.0917944	5.28e-06	6	55192267	55267291	GFRAL (Pietzner 2021)	TRUE	TRUE
GFRAL:Q6UXV0:OID31091	OID31091	Q6UXV0	GFRAL	0	0	Neurology_II	GFRAL	6	55653619	rs17733982	C	T	T	C	0.0673289	453	-0.502019	0.125285	7.21e-05	6	55192267	55267291	GFRAL (Pietzner 2021, p=0.0023)	FALSE	TRUE
ADGRB3:O60242:OID20974	OID20974	O60242	ADGRB3	0	0	Neurology	ADGRB3	6	69673773	rs945528	T	C	T	C	0.36819	569	0.858297	0.0479783	6.02e-57	6	69345259	70099403	----	FALSE	TRUE
CD109:Q6YHK3:OID21108	OID21108	Q6YHK3	CD109	1	0	Neurology	CD109	6	74370966	rs9352017	T	G	G	T	0.12362	453	0.398883	0.101336	9.61e-05	6	74405508	74538040	CD109 (Emilsson, Sun, Suhre, Pietzner 2021 ..)	TRUE	TRUE
CD109:Q6YHK3:OID21108	OID21108	Q6YHK3	CD109	0	0	Neurology	CD109	6	74463894	rs6909201	A	G	G	A	0.484014	563	0.777079	0.0490059	5.78e-47	6	74405508	74538040	CD109 (Emilsson, Pietzner 2021)	TRUE	TRUE
NT5E:P21589:OID21498	OID21498	P21589	NT5E	1	0	Oncology	NT5E	6	86088659	rs2593335	C	T	T	C	0.516556	453	-0.257553	0.0643437	7.34e-05	6	86159809	86205500	NT5E (Pietzner 2021)	TRUE	TRUE
NT5E:P21589:OID21498	OID21498	P21589	NT5E	0	0	Oncology	NT5E	6	86199233	rs2229523	A	G	A	G	0.350615	569	0.559282	0.059591	1.56e-19	6	86159809	86205500	NT5E (Pietzner 2021)	TRUE	TRUE
GRIK2:Q13002:OID30977	OID30977	Q13002	GRIK2	0	0.0017	Neurology_II	GRIK2	6	101048197	rs171257	T	A	A	T	0.0518453	569	0.723914	0.135283	1.28e-07	6	101846664	102517958	----	NA	FALSE
WASF1:Q92558:OID20091	OID20091	Q92558	WASF1	0	0.6622	Cardiometabolic	WASF1	6	110718199	rs1997928	G	A	A	G	0.297118	451	-0.289659	0.0720842	6.89e-05	6	110421022	110501207	----	NA	FALSE
LAMA4:Q16363:OID20769	OID20769	Q16363	LAMA4	0	0	Inflammation	LAMA4	6	112626176	rs947717	A	G	A	G	0.322616	451	0.31009	0.0698747	1.15e-05	6	112429963	112576141	----	FALSE	TRUE
HDDC2:Q7Z4H3:OID31447	OID31447	Q7Z4H3	HDDC2	0	0.0017	Oncology_II	HDDC2	6	125574696	rs2275623	A	G	G	A	0.422737	453	-0.368272	0.0654055	3.19e-08	6	125541108	125623282	----	NA	FALSE
STX7:O15400:OID30560	OID30560	O15400	STX7	0	0.0017	Inflammation_II	STX7	6	132799096	rs6569801	T	C	T	C	0.418889	450	0.403193	0.0609092	1.05e-10	6	132767006	132834337	STX7 (Pietzner 2021)	TRUE	TRUE
VNN1:O95497:OID30711	OID30711	O95497	VNN1	0	0	Inflammation_II	VNN1	6	133017747	rs9375912	G	A	A	G	0.357301	452	-0.355854	0.0642552	5.25e-08	6	133002729	133035188	----	NA	TRUE	VNN2 (Pietzner 2021)
VNN2:O95498:OID21310	OID21310	O95498	VNN2	0	0	Oncology	VNN2	6	133074133	rs9493423	G	A	A	G	0.303769	451	-0.475634	0.0667206	4.16e-12	6	133065009	133084598	VNN2 (Pietzner 2021)	TRUE	TRUE
LRP11:Q86VZ4:OID20185	OID20185	Q86VZ4	LRP11	0	0	Cardiometabolic	LRP11	6	149951214	rs9322200	G	A	A	G	0.372807	570	0.524907	0.0499201	1e-23	6	150139934	150186199	LRP11 (Pietzner 2021)	TRUE	TRUE
FNDC1:Q4ZHG4:OID31127	OID31127	Q4ZHG4	FNDC1	0	0	Neurology_II	FNDC1	6	159948149	rs78416661	T	C	C	T	0.294444	450	-0.364812	0.0723072	6.63e-07	6	159590429	159693141	----	NA	FALSE
IGF2R:P11717:OID21146	OID21146	P11717	IGF2R	1	0	Neurology	IGF2R	6	160409894	rs75474551	G	T	T	G	0.112281	570	0.625054	0.0838641	3.47e-13	6	160390131	160534539	IGF2R (Pietzner 2021)	TRUE	TRUE
LPA:P08519:OID30747	OID30747	P08519	LPA	1	0	Inflammation_II	LPA	6	160468180	rs2282137	G	A	A	G	0.0184211	570	0.870937	0.217056	6.82e-05	6	160952515	161087407	LPA (PMID: 27532455)	NA	TRUE
IGF2R:P11717:OID21146	OID21146	P11717	IGF2R	0	0	Neurology	IGF2R	6	160574535	rs650284	C	A	C	A	0.395614	570	-0.322631	0.0551866	8.54e-09	6	160390131	160534539	IGF2R (Pietzner 2021)	TRUE	TRUE
LPA:P08519:OID30747	OID30747	P08519	LPA	0	0	Inflammation_II	LPA	6	160997118	rs74617384	A	T	T	A	0.072807	570	0.658459	0.112682	8.67e-09	6	160952515	161087407	----	NA	FALSE
PLG:P00747:OID30785	OID30785	P00747	PLG	0	0	Inflammation_II	PLG	6	161088918	rs783149	C	A	A	C	0.171958	567	-0.385931	0.0786876	1.23e-06	6	161123270	161174347	PLG (Pietzner 2021)	TRUE	TRUE
RNASET2:O00584:OID20321	OID20321	O00584	RNASET2	1	0	Cardiometabolic	RNASET2	6	167327853	rs7740833	T	C	C	T	0.0620567	564	-0.447675	0.111146	6.41e-05	6	167342992	167370679	RNASET2 (Pietzner 2021)	TRUE	TRUE
RNASET2:O00584:OID20321	OID20321	O00584	RNASET2	0	0	Cardiometabolic	RNASET2	6	167374258	rs62436424	A	G	G	A	0.207381	569	0.454573	0.0651124	8.3e-12	6	167342992	167370679	RNASET2 (Pietzner 2021)	TRUE	TRUE
SMOC2:Q9H3U7:OID20730	OID20730	Q9H3U7	SMOC2	0	0	Inflammation	SMOC2	6	168821727	rs56350469	A	G	G	A	0.272124	452	-0.343954	0.0682855	6.9e-07	6	168841831	169073984	SMOC2 (Pietzner 2021)	TRUE	TRUE
THBS2:P35442:OID21104	OID21104	P35442	THBS2	1	0	Neurology	THBS2	6	169471078	rs9346612	C	A	A	C	0.156733	453	-0.390229	0.0910976	2.26e-05	6	169615875	169654139	THBS2 (Pietzner 2021)	TRUE	TRUE
THBS2:P35442:OID21104	OID21104	P35442	THBS2	0	0	Neurology	THBS2	6	169617889	rs73043837	G	A	A	G	0.122222	450	0.710666	0.102749	1.63e-11	6	169615875	169654139	THBS2 (Emilsson, Pietzner 2021)	TRUE	TRUE
DLL1:O00548:OID21525	OID21525	O00548	DLL1	0	0	Oncology	DLL1	6	170464015	rs3012374	A	G	A	G	0.0995575	452	0.474048	0.104179	6.93e-06	6	170591294	170599561	DLL1 (Pietzner 2021, p=9.04e-4)	FALSE	TRUE
COL28A1:Q2UY09:OID30969	OID30969	Q2UY09	COL28A1	0	0.0803	Neurology_II	COL28A1	7	7586960	rs4724998	G	A	G	A	0.18	450	0.679957	0.0830953	3e-15	7	7395834	7575484	----	FALSE	TRUE
GPNMB:Q14956:OID20173	OID20173	Q14956	GPNMB	0	0	Cardiometabolic	GPNMB	7	23526069	rs67056093	G	A	A	G	0.235088	570	0.329225	0.0680003	1.67e-06	7	23275586	23314727	GPNMB (Pietzner 2021, p=1.28e-7)	TRUE	TRUE
NPY:P01303:OID21388	OID21388	P01303	NPY	0	0	Oncology	NPY	7	24052559	rs80305490	A	G	G	A	0.0396825	567	-0.658167	0.141001	3.82e-06	7	24323782	24331484	----	NA	FALSE
CPVL:Q9H3G5:OID21435	OID21435	Q9H3G5	CPVL	1	0	Oncology	CPVL	7	29055116	rs317694	T	C	C	T	0.405077	453	-0.254538	0.0633048	6.81e-05	7	29034847	29235067	----	FALSE	TRUE
CPVL:Q9H3G5:OID21435	OID21435	Q9H3G5	CPVL	0	0	Oncology	CPVL	7	29184282	rs245870	T	C	C	T	0.387324	568	0.577287	0.0556654	3.63e-23	7	29034847	29235067	----	FALSE	TRUE
FKBP14:Q9NWM8:OID31065	OID31065	Q9NWM8	FKBP14	0	0.0033	Neurology_II	FKBP14	7	29601312	rs1362353	T	A	T	A	0.113687	453	0.457393	0.104681	1.55e-05	7	30050203	30066300	----	FALSE	TRUE
SEPTIN7:Q16181:OID31288	OID31288	Q16181	SEPTIN7	0	0.689	Oncology_II	SEPTIN7	7	36177089	rs2700897	T	G	G	T	0.28208	452	-0.295659	0.0723594	5.21e-05	7	35840542	35944917	----	NA	FALSE
IGFBP3:P17936:OID20398	OID20398	P17936	IGFBP3	0	0	Cardiometabolic	IGFBP3	7	45960645	rs2854746	G	C	C	G	0.342199	564	0.454884	0.0611712	3.95e-13	7	45951949	45961473	IGFBP3 (Pietzner 2021)	TRUE	TRUE
VWC2:Q2TAL6:OID20936	OID20936	Q2TAL6	VWC2	0	0	Neurology	VWC2	7	49818127	rs482968	G	A	A	G	0.444812	453	-0.473106	0.0565057	7.42e-16	7	49813257	49961546	VWC2 (Pietzner 2021)	TRUE	TRUE
DDC:P20711:OID20215	OID20215	P20711	DDC	0	0	Cardiometabolic	DDC	7	50693392	rs17152032	A	G	G	A	0.0167254	568	-1.2591	0.218371	1.34e-08	7	50526134	50633154	DDC (Pietzner 2021)	TRUE	TRUE
EGFR:P00533:OID20319	OID20319	P00533	EGFR	0	0	Cardiometabolic	EGFR	7	55229543	rs3752651	T	C	C	T	0.175439	570	-0.323502	0.0785272	4.37e-05	7	55086714	55324313	----	FALSE	TRUE
CCL24:O00175:OID20772	OID20772	O00175	CCL24	0	0	Inflammation	CCL24	7	75495524	rs757589	T	C	T	C	0.276316	570	0.721919	0.0588884	8.87e-31	7	75440983	75452674	----	FALSE	TRUE
HSPB1:P04792:OID20230	OID20230	P04792	HSPB1	0	0	Cardiometabolic	HSPB1	7	75930759	rs2868371	C	G	G	C	0.266147	449	-0.683916	0.0675844	8.84e-22	7	75931861	75933612	HSPB1 (Emilsson, Pietzner 2021)	TRUE	TRUE
ZP3:P21754:OID30265	OID30265	P21754	ZP3	0	0	Cardiometabolic_II	ZP3	7	76017997	rs10281089	C	T	T	C	0.43819	453	0.911831	0.0550401	2.42e-48	7	76026835	76071388	----	NA	FALSE
ADAM22:Q9P0K1:OID21001	OID21001	Q9P0K1	ADAM22	0	0	Neurology	ADAM22	7	87391761	rs7779623	A	G	A	G	0.441228	570	0.51792	0.0516613	7.19e-22	7	87563458	87832204	ADAM22 (Pietzner 2021)	TRUE	TRUE
PON1:P27169:OID30704	OID30704	P27169	PON1	1	0	Inflammation_II	PON1	7	94384410	rs6465433	C	T	T	C	0.388027	451	-0.287066	0.0679695	2.92e-05	7	94926988	95025673	----	NA	FALSE
PON1:P27169:OID30704	OID30704	P27169	PON1	1	0	Inflammation_II	PON1	7	94937893	rs3917538	G	A	A	G	0.216667	570	0.530225	0.0673984	1.88e-14	7	94926988	95025673	----	NA	FALSE
PON1:P27169:OID30704	OID30704	P27169	PON1	0	0	Inflammation_II	PON1	7	94955528	rs757158	C	T	T	C	0.453427	569	0.648019	0.0511305	1.53e-32	7	94926988	95025673	----	NA	FALSE
PON3:Q15166:OID20777	OID20777	Q15166	PON3	0	0	Inflammation	PON3	7	94983354	rs10953142	C	T	C	T	0.399336	452	0.348373	0.0570317	2.2e-09	7	94989256	95025680	----	NA	FALSE
PON2:Q15165:OID20088	OID20088	Q15165	PON2	0	0.3227	Cardiometabolic	PON2	7	95037661	rs6961624	T	C	C	T	0.254833	569	-0.679326	0.0633642	1.61e-24	7	95034175	95064510	----	NA	FALSE
NPTX2:P47972:OID30390	OID30390	P47972	NPTX2	0	0	Cardiometabolic_II	NPTX2	7	98282745	rs11760352	T	G	T	G	0.275938	453	-0.34686	0.0693746	8.28e-07	7	98246609	98259180	NPTX2 (Pietzner 2021)	TRUE	TRUE
PILRB:Q9UKJ0:OID20197	OID20197	Q9UKJ0	PILRB	1	0	Cardiometabolic	PILRB	7	99469211	rs78884002	T	C	C	T	0.292494	453	-0.346318	0.0690145	7.57e-07	7	99933737	99965356	----	NA	FALSE
PILRB:Q9UKJ0:OID20197	OID20197	Q9UKJ0	PILRB	0	0	Cardiometabolic	PILRB	7	99971834	rs1859788	A	G	A	G	0.304204	452	-0.874072	0.0496106	4.84e-53	7	99933737	99965356	----	NA	TRUE	PILRA (Pietzner 2021)
PILRA:Q9UKJ1:OID21129	OID21129	Q9UKJ1	PILRA	0	0	Neurology	PILRA	7	100366203	rs10232130	C	G	G	C	0.326711	453	0.289071	0.0665679	1.75e-05	7	99965153	99997719	PILRA (Pietzner 2021)	TRUE	TRUE
ACHE:P22303:OID30585	OID30585	P22303	ACHE	0	0	Inflammation_II	ACHE	7	100505792	rs7803865	A	G	G	A	0.461404	570	0.285691	0.0585707	1.4e-06	7	100487615	100494594	ACHE (Emilsson 2018)	TRUE	TRUE
FIS1:Q9Y3D6:OID20722	OID20722	Q9Y3D6	FIS1	0	0	Inflammation	FIS1	7	100870125	rs76238898	T	C	C	T	0.0631929	451	-0.726091	0.132311	6.87e-08	7	100882739	100895597	FIS1 (Pietzner 2021)	TRUE	TRUE
LAMB1:P07942:OID30280	OID30280	P07942	LAMB1	0	0	Cardiometabolic_II	LAMB1	7	107743244	rs408867	C	T	T	C	0.422566	452	-0.484197	0.0629755	9.69e-14	7	107564244	107643700	----	NA	FALSE
NRCAM:Q92823:OID20229	OID20229	Q92823	NRCAM	0	0	Cardiometabolic	NRCAM	7	107961454	rs66526866	G	A	A	G	0.273852	566	0.250523	0.063364	8.69e-05	7	107788068	108097161	NRCAM (Pietzner 2021, p=4.13e-5)	TRUE	TRUE
PTPRZ1:P23471:OID30343	OID30343	P23471	PTPRZ1	0	0	Cardiometabolic_II	PTPRZ1	7	121512949	rs740964	C	T	T	C	0.472406	453	-0.229939	0.0583216	9.36e-05	7	121513143	121702090	----	NA	FALSE
GPR37:O15354:OID20095	OID20095	O15354	GPR37	0	0.0067	Cardiometabolic	GPR37	7	124127173	rs62474126	A	G	G	A	0.220562	569	-0.74135	0.0636464	3.15e-28	7	124386051	124405681	----	NA	FALSE
CPA2:P48052:OID21060	OID21060	P48052	CPA2	0	0	Neurology	CPA2	7	129899592	rs111596183	G	A	A	G	0.242531	569	0.335525	0.0679921	1.06e-06	7	129906667	129929638	----	FALSE	TRUE	CPA4 (Pietzner 2021)
CPA4:Q9UI42:OID30606	OID30606	Q9UI42	CPA4	0	0	Inflammation_II	CPA4	7	129941265	rs3807345	G	A	A	G	0.415929	452	-0.38955	0.0651854	4.7e-09	7	129932974	129964020	CPA4 (Pietzner 2021)	TRUE	TRUE
AKR1B1:P15121:OID21244	OID21244	P15121	AKR1B1	0	0.0033	Oncology	AKR1B1	7	133379599	rs117842280	C	G	G	C	0.037694	451	-0.722495	0.175348	4.52e-05	7	134127102	134144036	----	FALSE	TRUE
TRIM24:O15164:OID31271	OID31271	O15164	TRIM24	0	0.3579	Oncology_II	TRIM24	7	138400858	rs999228	A	C	C	A	0.473684	570	0.239666	0.0573388	3.38e-05	7	138145079	138274738	----	NA	FALSE
TPK1:Q9H3S4:OID30338	OID30338	Q9H3S4	TPK1	0	0	Cardiometabolic_II	TPK1	7	144567926	rs58353754	C	G	G	C	0.33157	567	-0.353647	0.0616058	1.55e-08	7	144149034	144533488	----	FALSE	TRUE
CNTNAP2:Q9UHC6:OID20556	OID20556	Q9UHC6	CNTNAP2	0	0	Inflammation	CNTNAP2	7	145368679	rs6944748	G	C	G	C	0.280624	449	0.551477	0.0713167	7.23e-14	7	145813453	148118090	CNTNAP2 (Pietzner 2021)	TRUE	TRUE
GIMAP7:Q8NHV1:OID30639	OID30639	Q8NHV1	GIMAP7	0	0	Inflammation_II	GIMAP7	7	150248201	rs7455366	G	T	T	G	0.235915	568	-0.528419	0.0656619	5.09e-15	7	150211918	150218161	----	NA	FALSE
DPP6:P42658:OID21354	OID21354	P42658	DPP6	0	0	Oncology	DPP6	7	154686456	rs11981290	G	A	A	G	0.245599	568	0.340571	0.0670873	5.24e-07	7	153584182	154685995	----	NA	FALSE
ESYT2:A0FGR8:OID31134	OID31134	A0FGR8	ESYT2	0	0.0017	Neurology_II	ESYT2	7	158528158	rs3816461	C	G	C	G	0.0458554	567	0.598453	0.138476	1.83e-05	7	158523686	158622944	----	NA	FALSE
DEFA1_DEFA1B:P59665:OID20344	OID20344	P59665	DEFA1B	0	0	Cardiometabolic	DEFA1_DEFA1B	8	6909654	rs9644778	A	C	C	A	0.350993	453	0.360691	0.0637106	2.7e-08	8	6835171	6837602	----	FALSE	TRUE
CTSB:P07858:OID20276	OID20276	P07858	CTSB	0	0	Cardiometabolic	CTSB	8	11705448	rs1692819	G	A	A	G	0.261141	561	0.417703	0.0635523	1.15e-10	8	11700033	11726957	CTSB (Sun, Pietzner 2021)	TRUE	TRUE
MSR1:P21757:OID21063	OID21063	P21757	MSR1	0	0	Neurology	MSR1	8	16053426	rs351581	C	G	G	C	0.0709534	451	-0.474574	0.117477	6.31e-05	8	15965387	16424999	MSR1 (Pietzner 2021)	TRUE	TRUE
ASAH1:Q13510:OID30415	OID30415	Q13510	ASAH1	1	0.005	Cardiometabolic_II	ASAH1	8	17378898	rs1858714	G	T	G	T	0.214602	452	-0.321032	0.0803983	7.64e-05	8	17913934	17942494	----	FALSE	TRUE
FGL1:Q08830:OID30702	OID30702	Q08830	FGL1	0	0	Inflammation_II	FGL1	8	17747433	rs11778309	T	C	T	C	0.303532	453	-0.709615	0.0618456	7.22e-27	8	17721889	17767874	FGL1 (Pietzner 2021)	TRUE	TRUE
ASAH1:Q13510:OID30415	OID30415	Q13510	ASAH1	0	0.005	Cardiometabolic_II	ASAH1	8	17921921	rs2073574	T	C	T	C	0.325704	568	-0.500176	0.05751	3.8e-17	8	17913934	17942494	----	FALSE	TRUE
TNFRSF10B:O14763:OID20981	OID20981	O14763	TNFRSF10B	0	0	Neurology	TNFRSF10B	8	22889058	rs7003706	A	G	A	G	0.0848057	566	-0.586173	0.0893352	1.22e-10	8	22877646	22926692	----	FALSE	TRUE
TNFRSF10C:O14798:OID20265	OID20265	O14798	TNFRSF10C	0	0	Cardiometabolic	TNFRSF10C	8	22944695	rs7830593	G	A	A	G	0.219647	453	0.321924	0.0792399	5.74e-05	8	22941868	22974950	----	NA	FALSE
BNIP3L:O60238:OID30525	OID30525	O60238	BNIP3L	0	0.2174	Inflammation_II	BNIP3L	8	26526449	rs13281659	C	T	C	T	0.439024	451	-0.263005	0.0637277	4.39e-05	8	26240414	26363152	----	FALSE	TRUE
GGH:Q92820:OID20416	OID20416	Q92820	GGH	0	0	Cardiometabolic	GGH	8	63935335	rs12548729	G	A	A	G	0.0850877	570	0.559073	0.0980528	1.92e-08	8	63927638	63951730	GGH (Pietzner 2021)	TRUE	TRUE
CA13:Q8N1Q1:OID20225	OID20225	Q8N1Q1	CA13	0	0	Cardiometabolic	CA13	8	86189699	rs11261469	T	C	T	C	0.353509	570	-0.344229	0.0599107	1.5e-08	8	86132816	86196302	CA13 (Pietzner 2021)	TRUE	TRUE
CNGB3:Q9NQW8:OID30805	OID30805	Q9NQW8	CNGB3	0	0.2809	Neurology_II	CNGB3	8	87779962	rs10100818	T	A	A	T	0.202632	570	-0.299556	0.0725238	4.17e-05	8	87566205	87755903	----	NA	FALSE
CPQ:Q9Y646:OID30406	OID30406	Q9Y646	CPQ	1	0	Cardiometabolic_II	CPQ	8	97726160	rs142439242	A	G	G	A	0.0165929	452	-1.62313	0.240848	4.97e-11	8	97657455	98161882	CPQ (Pietzner 2021)	TRUE	TRUE
CPQ:Q9Y646:OID30406	OID30406	Q9Y646	CPQ	0	0	Cardiometabolic_II	CPQ	8	97975585	rs10087996	A	T	T	A	0.0309051	453	0.750825	0.17786	2.95e-05	8	97657455	98161882	CPQ (Pietzner 2021)	TRUE	TRUE
MATN2:O00339:OID20767	OID20767	O00339	MATN2	0	0	Inflammation	MATN2	8	98991221	rs1869609	A	G	A	G	0.386243	567	-0.373847	0.0556884	4.69e-11	8	98881068	99048944	----	NA	FALSE
SPAG1:Q07617:OID30979	OID30979	Q07617	SPAG1	1	0	Neurology_II	SPAG1	8	101214189	rs2453667	A	G	A	G	0.39273	564	-0.56428	0.0573738	3.78e-21	8	101170134	101271506	----	NA	FALSE
SPAG1:Q07617:OID30979	OID30979	Q07617	SPAG1	0	0	Neurology_II	SPAG1	8	101375117	rs6980889	G	T	T	G	0.318421	570	-0.277609	0.060167	4.9e-06	8	101170134	101271506	----	NA	FALSE
CTHRC1:Q96CG8:OID30393	OID30393	Q96CG8	CTHRC1	0	0	Cardiometabolic_II	CTHRC1	8	104398036	rs11780843	C	A	C	A	0.488914	451	-0.269604	0.0533201	6.27e-07	8	104383743	104395225	----	FALSE	TRUE
TNFRSF11B:O00300:OID20735	OID20735	O00300	TNFRSF11B	1	0	Inflammation	TNFRSF11B	8	119886101	rs3134095	T	C	T	C	0.0709534	451	0.423236	0.106973	8.86e-05	8	119935796	119964439	TNFRSF11B (Pietzner 2021, p=0.0137)	FALSE	TRUE
TNFRSF11B:O00300:OID20735	OID20735	O00300	TNFRSF11B	0	0	Inflammation	TNFRSF11B	8	120187709	rs2468175	A	G	A	G	0.36918	451	-0.295391	0.0574231	4.05e-07	8	119935796	119964439	TNFRSF11B (Pietzner 2021)	TRUE	TRUE
CCN4:O95388:OID21444	OID21444	O95388	CCN4	0	0	Oncology	CCN4	8	134092210	rs2702974	T	C	C	T	0.496485	569	0.387316	0.0539834	2.31e-12	8	134203282	134242587	----	FALSE	TRUE
ST3GAL1:Q11201:OID21322	OID21322	Q11201	ST3GAL1	0	0	Oncology	ST3GAL1	8	134500908	rs11776026	G	A	A	G	0.375276	453	-0.290094	0.0664097	1.56e-05	8	134467091	134584183	----	FALSE	TRUE	ST3GAL4 (Pietzner 2021)
PSCA:O43653:OID31493	OID31493	O43653	PSCA	0	0.2709	Oncology_II	PSCA	8	143766059	rs2585183	C	G	G	C	0.44464	569	0.824582	0.047933	1.47e-53	8	143751726	143764142	----	NA	FALSE
SLURP1:P55000:OID30404	OID30404	P55000	SLURP1	0	0.0201	Cardiometabolic_II	SLURP1	8	143801938	rs2572907	G	A	A	G	0.463252	449	-0.467702	0.0586936	1.39e-14	8	143822362	143823829	----	NA	FALSE
LY6D:Q14210:OID20708	OID20708	Q14210	LY6D	0	0	Inflammation	LY6D	8	143872904	rs2949872	T	C	C	T	0.401549	452	-0.421649	0.063687	1.04e-10	8	143866296	143868008	----	NA	FALSE
GPIHBP1:Q8IV16:OID31469	OID31469	Q8IV16	GPIHBP1	0	0.0017	Oncology_II	GPIHBP1	8	144302179	rs11136272	C	T	T	C	0.43736	447	0.370723	0.0666702	4.68e-08	8	144295068	144299044	----	NA	FALSE
NAPRT:Q6XQN6:OID31114	OID31114	Q6XQN6	NAPRT	0	0.087	Neurology_II	NAPRT	8	144676862	rs9657360	C	T	C	T	0.232892	453	-0.435114	0.0779495	4.15e-08	8	144656955	144660819	----	NA	FALSE
EPPK1:P58107:OID30250	OID30250	P58107	EPPK1	0	0	Cardiometabolic_II	EPPK1	8	144910239	rs4076358	G	A	G	A	0.363316	567	0.314921	0.0579278	8.14e-08	8	144939497	144952632	----	NA	FALSE
CD274:Q9NZQ7:OID20966	OID20966	Q9NZQ7	CD274	0	0	Neurology	CD274	9	5453172	rs822339	A	G	A	G	0.227993	568	-0.370629	0.0661883	3.37e-08	9	5450503	5470566	----	FALSE	TRUE
PDCD1LG2:Q9BQ51:OID21273	OID21273	Q9BQ51	PDCD1LG2	0	0	Oncology	PDCD1LG2	9	5510644	rs16923189	A	G	G	A	0.281579	570	0.434316	0.0641409	3.23e-11	9	5510545	5571282	PDCD1LG2 (Sun, Emilsson, Suhre, Pietzner)	TRUE	TRUE
TYRP1:P17643:OID30517	OID30517	P17643	TYRP1	0	0.1054	Inflammation_II	TYRP1	9	12587983	rs4367651	A	G	A	G	0.175885	452	0.370826	0.0837267	1.19e-05	9	12685439	12710290	----	NA	FALSE
TEK:Q02763:OID21496	OID21496	Q02763	TEK	0	0	Oncology	TEK	9	27183463	rs682632	A	C	A	C	0.0482456	570	0.947163	0.136385	1.05e-11	9	27109139	27230173	TEK (SCALLOP, Sun, 2018, Suhre et al Nat Comms 2017)	TRUE	TRUE
SPINK4:O60575:OID20509	OID20509	O60575	SPINK4	0	0.0134	Inflammation	SPINK4	9	33234650	rs515252	A	T	T	A	0.164811	449	0.895602	0.0745872	6.31e-29	9	33218363	33248565	SPINK4 (Pietzner 2021)	TRUE	TRUE
NUDT2:P50583:OID21308	OID21308	P50583	NUDT2	0	0.5033	Oncology	NUDT2	9	34349232	rs7855864	C	A	C	A	0.309313	451	-0.353101	0.0753867	3.75e-06	9	34329504	34343709	----	FALSE	TRUE
CCL27:Q9Y4X3:OID20121	OID20121	Q9Y4X3	CCL27	0	0	Cardiometabolic	CCL27	9	34655436	rs2812357	T	C	T	C	0.388596	570	0.254552	0.0496727	4.11e-07	9	34661877	34664045	CCL27 (Pietzner 2021, p=0.0010)	FALSE	TRUE
CA9:Q16790:OID21417	OID21417	Q16790	CA9	0	0	Oncology	CA9	9	35837515	rs10814281	G	A	A	G	0.382923	568	0.235219	0.0592859	8.21e-05	9	35673853	35681156	----	FALSE	TRUE
IGFBPL1:Q8WX77:OID20155	OID20155	Q8WX77	IGFBPL1	1	0	Cardiometabolic	IGFBPL1	9	38381639	rs10814685	A	G	G	A	0.279825	570	-0.34758	0.0573852	2.54e-09	9	38408991	38424444	IGFBPL1 (Pietzner 2021)	TRUE	TRUE
IGFBPL1:Q8WX77:OID20155	OID20155	Q8WX77	IGFBPL1	0	0	Cardiometabolic	IGFBPL1	9	38427171	rs927421	C	T	C	T	0.333922	566	-0.458297	0.0537671	1.45e-16	9	38408991	38424444	----	FALSE	TRUE
FXN:Q16595:OID21442	OID21442	Q16595	FXN	0	0	Oncology	FXN	9	71705472	rs7875924	G	A	G	A	0.408688	564	0.23001	0.0579248	8.1e-05	9	71650175	71715094	----	FALSE	TRUE
CEMIP2:Q9UHN6:OID30499	OID30499	Q9UHN6	CEMIP2	0	0.0251	Inflammation_II	CEMIP2	9	74923750	rs1322483	A	G	G	A	0.289823	452	-0.345676	0.0715172	1.85e-06	9	74298282	74431606	----	FALSE	TRUE
GCNT1:Q02742:OID21379	OID21379	Q02742	GCNT1	0	0	Oncology	GCNT1	9	79109205	rs28831475	A	G	G	A	0.179078	564	0.297758	0.0738114	6.25e-05	9	79034752	79122332	----	FALSE	TRUE
ASPN:Q9BXN1:OID30315	OID30315	Q9BXN1	ASPN	0	0.0435	Cardiometabolic_II	ASPN	9	95055429	rs10820966	A	T	T	A	0.324834	451	-0.328796	0.0666506	1.15e-06	9	95218487	95244788	ASPN (Pietzner 2021)	TRUE	TRUE
OGN:P20774:OID21123	OID21123	P20774	OGN	0	0	Neurology	OGN	9	95195858	rs10115290	G	A	A	G	0.321303	568	0.617079	0.0508274	2.87e-30	9	95146249	95166978	OGN (Pietzner 2021)	TRUE	TRUE
PTGR1:Q14914:OID30297	OID30297	Q14914	PTGR1	0	0	Cardiometabolic_II	PTGR1	9	114254865	rs12235990	T	C	C	T	0.0319149	564	-0.963788	0.160863	3.74e-09	9	114312002	114362135	PTGR1 (Pietzner 2021)	TRUE	TRUE
HSDL2:Q6YN16:OID30256	OID30256	Q6YN16	HSDL2	0	0	Cardiometabolic_II	HSDL2	9	115182612	rs4979113	T	C	C	T	0.326316	570	0.649916	0.0587922	7.77e-26	9	115142217	115234690	----	NA	FALSE
TNFSF8:P32971:OID30384	OID30384	P32971	TNFSF8	0	0	Cardiometabolic_II	TNFSF8	9	117693631	rs2075533	G	A	A	G	0.469965	566	-0.433467	0.0555889	3.12e-14	9	117656003	117692697	TNFSF8 (Pietzner 2021)	TRUE	TRUE
MEGF9:Q9H1U4:OID20285	OID20285	Q9H1U4	MEGF9	0	0	Cardiometabolic	MEGF9	9	123788563	rs6478494	T	C	T	C	0.203704	567	-0.275533	0.0682633	6.19e-05	9	123363091	123476748	----	NA	FALSE
ENG:P17813:OID20287	OID20287	P17813	ENG	0	0	Cardiometabolic	ENG	9	130612665	rs12156525	A	C	C	A	0.0884956	452	-0.584862	0.113404	3.78e-07	9	130577291	130617035	ENG (Pietzner 2021)	TRUE	TRUE
HMCN2:Q8NDA2:OID30592	OID30592	Q8NDA2	HMCN2	0	0	Inflammation_II	HMCN2	9	133069741	rs143378550	C	A	A	C	0.0320088	453	0.924756	0.176872	2.64e-07	9	133046882	133309510	----	NA	FALSE
ABO:P16442:OID30675	OID30675	P16442	ABO	1	0.3679	Inflammation_II	ABO	9	136149229	rs505922	T	C	C	T	0.375439	570	1.19639	0.0341406	2.16e-143	9	136125788	136150617	ABO (PMID: 30072576)	TRUE	TRUE
ABO:P16442:OID30675	OID30675	P16442	ABO	0	0.3679	Inflammation_II	ABO	9	136180012	rs516928	G	A	A	G	0.231618	272	0.854865	0.0917808	5.11e-18	9	136125788	136150617	ABO (Emilsson, 2018, Pietzner 2021)	TRUE	TRUE
ADAMTS13:Q76LX8:OID20249	OID20249	Q76LX8	ADAMTS13	0	0	Cardiometabolic	ADAMTS13	9	136314677	rs2301613	C	G	G	C	0.442094	449	0.413909	0.0623516	9.36e-11	9	136279478	136324508	ADAMTS13 (Pietzner 2021)	TRUE	TRUE
DBH:P09172:OID30703	OID30703	P09172	DBH	0	0	Inflammation_II	DBH	9	136504458	rs2519156	T	C	C	T	0.471239	452	0.511391	0.0611385	7.93e-16	9	136501482	136524466	----	NA	FALSE
OBP2B:Q9NPH6:OID20980	OID20980	Q9NPH6	OBP2B	0	0	Neurology	OBP2B	9	136666483	rs2510262	C	T	T	C	0.15	570	0.31422	0.0776163	5.88e-05	9	136080664	136084630	----	FALSE	TRUE
FCN2:Q15485:OID20382	OID20382	Q15485	FCN2	0	0	Cardiometabolic	FCN2	9	137776054	rs7041446	G	A	A	G	0.488889	450	-0.489331	0.0640579	1.38e-13	9	137772654	137779924	FCN2 (Pietzner 2021)	TRUE	TRUE
FCN1:O00602:OID30690	OID30690	O00602	FCN1	0	0.0017	Inflammation_II	FCN1	9	137848020	rs12554353	C	T	T	C	0.334806	566	0.321783	0.0612183	2.1e-07	9	137801431	137809809	FCN1 (Pietzner 2021)	TRUE	TRUE
ENTR1:Q96C92:OID30231	OID30231	Q96C92	ENTR1	0	0	Cardiometabolic_II	ENTR1	9	139273790	rs3812568	C	A	A	C	0.161092	568	-0.390437	0.0780465	7.59e-07	9	139296377	139305061	----	NA	FALSE
LCN15:Q6UWW0:OID31032	OID31032	Q6UWW0	LCN15	0	0.0017	Neurology_II	LCN15	9	139658576	rs4880140	G	C	G	C	0.226269	453	-0.437324	0.0761962	1.76e-08	9	139654086	139660707	----	NA	FALSE
PTGDS:P41222:OID20408	OID20408	P41222	PTGDS	0	0	Cardiometabolic	PTGDS	9	139857958	rs11145949	A	G	A	G	0.483126	563	-0.248412	0.0543333	5.96e-06	9	139871956	139879887	PTGDS (Pietzner 2021)	TRUE	TRUE
IL15RA:Q13261:OID20498	OID20498	Q13261	IL15RA	0	0.2525	Inflammation	IL15RA	10	6017676	rs1977263	A	G	A	G	0.0289474	570	-0.741167	0.169261	1.42e-05	10	5990855	6020150	IL15RA (Pietzner 2021)	TRUE	TRUE
IL2RA:P01589:OID20267	OID20267	P01589	IL2RA	0	0	Cardiometabolic	IL2RA	10	6107265	rs3118475	T	C	C	T	0.214789	568	-0.40596	0.0671658	2.75e-09	10	6052652	6104288	IL2RA (Pietzner 2021, p=0.0016)	FALSE	TRUE
CDNF:Q49AH0:OID21318	OID21318	Q49AH0	CDNF	0	0	Oncology	CDNF	10	14904654	rs11814337	A	G	G	A	0.109155	568	0.423972	0.0924029	5.52e-06	10	14861249	14880574	CDNF (Pietzner 2021)	TRUE	TRUE
NRP1:O14786:OID20390	OID20390	O14786	NRP1	0	0	Cardiometabolic	NRP1	10	33477430	rs2506148	G	C	C	G	0.357143	567	-0.421028	0.0582903	1.68e-12	10	33466420	33625190	NRP1 (Pietzner 2021)	TRUE	TRUE
MSMB:P08118:OID20275	OID20275	P08118	MSMB	0	0.0017	Cardiometabolic	MSMB	10	51516299	rs2843556	G	T	G	T	0.434629	566	0.38742	0.057532	4.12e-11	10	51549498	51562517	MSMB (Pietzner 2021)	TRUE	TRUE
ASAH2:Q9NR71:OID20996	OID20996	Q9NR71	ASAH2	0	0	Neurology	ASAH2	10	52017680	rs2813299	G	A	G	A	0.197339	451	-0.627719	0.0744903	5.04e-16	10	51942538	52008370	ASAH2 (Pietzner 2021)	TRUE	TRUE
MBL2:P11226:OID30759	OID30759	P11226	MBL2	0	0.0017	Inflammation_II	MBL2	10	54506266	rs72792746	T	C	C	T	0.130088	565	-0.828181	0.0829661	1.07e-21	10	54525140	54531460	MBL2 (Pietzner 2021)	TRUE	TRUE
PBLD:P30039:OID20839	OID20839	P30039	PBLD	0	0.4682	Neurology	PBLD	10	70056335	rs7912806	A	C	A	C	0.236842	570	0.599674	0.061916	1.29e-20	10	70042417	70092806	----	NA	FALSE
CDH23:Q9H251:OID31074	OID31074	Q9H251	CDH23	0	0.3946	Neurology_II	CDH23	10	73469442	rs7072160	A	G	G	A	0.19386	570	-0.351879	0.0712906	1.05e-06	10	73156691	73575702	----	NA	FALSE
PSAP:P07602:OID30419	OID30419	P07602	PSAP	0	0	Cardiometabolic_II	PSAP	10	73496231	rs181226894	G	A	A	G	0.0110375	453	1.14039	0.284705	7.25e-05	10	73576055	73611126	PSAP (PMID: 30072576, Pietzner 2021)	TRUE	TRUE
VSIR:Q9H7M9:OID20131	OID20131	Q9H7M9	VSIR	0	0	Cardiometabolic	VSIR	10	73530235	rs12415873	C	T	T	C	0.143805	452	0.400409	0.0902233	1.15e-05	10	73507316	73533255	VSIR (Pietzner 2021)	TRUE	TRUE
SFTPA2:Q8IWL1:OID21218	OID21218	Q8IWL1	SFTPA2	0	0.2074	Oncology	SFTPA2	10	81702722	rs1998374	T	C	C	T	0.094523	566	0.620424	0.0963209	2.56e-10	10	81315608	81320153	----	NA	TRUE	SFTPD (Pietzner 2021)
SFTPD:P35247:OID20214	OID20214	P35247	SFTPD	0	0	Cardiometabolic	SFTPD	10	81706324	rs721917	A	G	G	A	0.413158	570	-0.71213	0.0517062	2.2e-37	10	81697496	81742370	SFTPD (Pietzner 2021)	TRUE	TRUE
SNCG:O76070:OID20971	OID20971	O76070	SNCG	1	0	Neurology	SNCG	10	88725984	rs1240390	A	G	A	G	0.224868	567	-0.789903	0.0549047	3.83e-40	10	88718375	88723017	----	NA	FALSE
SNCG:O76070:OID20971	OID20971	O76070	SNCG	0	0	Neurology	SNCG	10	88972835	rs150077088	A	T	T	A	0.216912	272	-0.545136	0.0951075	2.72e-08	10	88718375	88723017	----	NA	FALSE
LIPF:P07098:OID30266	OID30266	P07098	LIPF	0	0	Cardiometabolic_II	LIPF	10	90536449	rs303480	A	G	G	A	0.223592	568	-0.337371	0.068815	1.24e-06	10	90424198	90438571	----	NA	TRUE	LIPN (Pietzner 2021)
FAS:P25445:OID20316	OID20316	P25445	FAS	0	0	Cardiometabolic	FAS	10	90851819	rs11202972	A	G	G	A	0.109842	569	0.373556	0.0869407	2.04e-05	10	90750414	90775542	FAS (Pietzner 2021, p=0.0034)	FALSE	TRUE
FGFBP3:Q8TAT2:OID31108	OID31108	Q8TAT2	FGFBP3	0	0	Neurology_II	FGFBP3	10	93673004	rs7095552	G	A	A	G	0.232456	570	-0.464484	0.0642294	1.57e-12	10	93666346	93669240	FGFBP3 (Pietzner 2021)	TRUE	TRUE
TCTN3:Q6NUS6:OID30326	OID30326	Q6NUS6	TCTN3	0	0	Cardiometabolic_II	TCTN3	10	97505278	rs1891535	C	T	T	C	0.378587	453	0.652075	0.0550896	2.77e-28	10	97423158	97453900	----	NA	FALSE
CRTAC1:Q9NQ79:OID20279	OID20279	Q9NQ79	CRTAC1	0	0	Cardiometabolic	CRTAC1	10	99640811	rs10883011	C	T	T	C	0.223986	567	0.327199	0.0639646	4.31e-07	10	99624757	99790585	CRTAC1 (Pietzner 2021)	TRUE	TRUE
GFRA1:P56159:OID21457	OID21457	P56159	GFRA1	0	0	Oncology	GFRA1	10	118001771	rs11197603	T	C	C	T	0.130531	452	-0.349757	0.0852919	4.9e-05	10	117816444	118032979	GFRA1 (Pietzner 2021)	TRUE	TRUE
LHPP:Q9H008:OID20749	OID20749	Q9H008	LHPP	0	0	Inflammation	LHPP	10	126164319	rs12784000	A	G	G	A	0.421286	451	0.367314	0.0612297	4.14e-09	10	126150403	126306457	----	NA	FALSE
UROS:P10746:OID30964	OID30964	P10746	UROS	0	0.4649	Neurology_II	UROS	10	128133901	rs145491567	A	G	G	A	0.0287611	452	0.778533	0.182193	2.36e-05	10	127477146	127511817	----	FALSE	TRUE
MGMT:P16455:OID20588	OID20588	P16455	MGMT	0	0	Inflammation	MGMT	10	131303513	rs1762416	A	G	A	G	0.338313	569	-0.400287	0.0595842	4.54e-11	10	131265448	131566271	----	NA	FALSE
PRAP1:Q96NZ9:OID30391	OID30391	Q96NZ9	PRAP1	0	0	Cardiometabolic_II	PRAP1	10	135198184	rs73389490	A	G	G	A	0.0155211	451	-0.989421	0.235667	3.25e-05	10	135160650	135166187	----	NA	FALSE
SMPD1:P17405:OID21028	OID21028	P17405	SMPD1	0	0	Neurology	SMPD1	11	6409985	rs2723660	A	G	G	A	0.342527	562	-0.246554	0.0599488	4.5e-05	11	6411655	6416228	SMPD1 (Pietzner 2021)	TRUE	TRUE
DKK3:Q9UBP4:OID20264	OID20264	Q9UBP4	DKK3	1	0	Cardiometabolic	DKK3	11	11976628	rs7933089	G	A	G	A	0.394876	566	-0.233834	0.0553619	2.81e-05	11	11984653	12031316	DKK3 (Pietzner 2021, p=1.17e-4)	FALSE	TRUE
DKK3:Q9UBP4:OID20264	OID20264	Q9UBP4	DKK3	0	0	Cardiometabolic	DKK3	11	12042364	rs113243780	G	A	A	G	0.0811287	567	-0.455258	0.0953015	2.28e-06	11	11984653	12031316	DKK3 (Pietzner 2021)	TRUE	TRUE
CALCB:P10092:OID31100	OID31100	P10092	CALCB	0	0	Neurology_II	CALCB	11	13958982	rs142023253	G	A	A	G	0.117257	452	0.392298	0.0976232	6.88e-05	11	14926543	15103888	----	FALSE	TRUE
SPON1:Q9HCB6:OID20759	OID20759	Q9HCB6	SPON1	0	0	Inflammation	SPON1	11	14021639	rs2618516	T	C	T	C	0.345475	453	0.384413	0.0593797	2.53e-10	11	13984270	14289679	SPON1 (Pietzner 2021)	TRUE	TRUE
NUCB2:P80303:OID21448	OID21448	P80303	NUCB2	0	0	Oncology	NUCB2	11	17125168	rs11024158	G	A	A	G	0.449227	453	0.535788	0.0580279	1.08e-18	11	17229700	17371521	----	NA	FALSE
NCR3LG1:Q68D85:OID31490	OID31490	Q68D85	NCR3LG1	0	0	Oncology_II	NCR3LG1	11	17384498	rs12146443	T	C	T	C	0.400662	453	-0.418358	0.0675964	1.38e-09	11	17373273	17398888	----	FALSE	TRUE
SAA4:P35542:OID30726	OID30726	P35542	SAA4	0	0.0268	Inflammation_II	SAA4	11	18228858	rs10832904	G	A	A	G	0.332222	450	-0.31974	0.070488	7.4e-06	11	18252896	18258440	SAA4 (Pietzner 2021)	TRUE	TRUE
NELL1:Q92832:OID21494	OID21494	Q92832	NELL1	0	0	Oncology	NELL1	11	20301060	rs72929181	T	C	C	T	0.0243363	452	0.951204	0.211347	8.67e-06	11	20691117	21597227	----	FALSE	TRUE
FSHB:P01225:OID30233	OID30233	P01225	FSHB	0	0.087	Cardiometabolic_II	FSHB	11	30215261	rs11031002	T	A	A	T	0.139965	568	-0.299608	0.0703998	2.44e-05	11	30252563	30256808	FSHB (Pietzner 2021)	TRUE	TRUE
CD59:P13987:OID20339	OID20339	P13987	CD59	0	0	Cardiometabolic	CD59	11	33757770	rs2273121	G	A	A	G	0.220621	451	-0.264735	0.0664587	7.94e-05	11	33719807	33757991	CD59 (Sun 2018, Pietzner 2021)	TRUE	TRUE
PAMR1:Q6UXH9:OID21153	OID21153	Q6UXH9	PAMR1	1	0	Neurology	PAMR1	11	35453717	rs1048193	C	G	G	C	0.144124	451	-0.339495	0.0829917	5.11e-05	11	35453370	35551848	----	NA	FALSE
PAMR1:Q6UXH9:OID21153	OID21153	Q6UXH9	PAMR1	0	0	Neurology	PAMR1	11	35574891	rs36063975	C	T	T	C	0.178383	569	-0.390689	0.0686183	2.01e-08	11	35453370	35551848	----	NA	FALSE
F2:P00734:OID30723	OID30723	P00734	F2	0	0.0017	Inflammation_II	F2	11	47443594	rs7925299	G	C	G	C	0.315265	452	-0.286268	0.0684752	3.51e-05	11	46740730	46761056	F2 (Pietzner 2021, p=0.0082)	FALSE	TRUE
UBE2L6:O14933:OID30321	OID30321	O14933	UBE2L6	0	0	Cardiometabolic_II	UBE2L6	11	56814052	rs595329	A	G	A	G	0.38	450	-0.260405	0.0655675	8.34e-05	11	57319129	57335757	----	NA	FALSE
CD6:P30203:OID20649	OID20649	P30203	CD6	0	0	Inflammation	CD6	11	60776209	rs11230563	C	T	T	C	0.349123	570	-0.703586	0.0533746	9.27e-35	11	60739115	60787849	----	NA	FALSE
ASRGL1:Q7L266:OID30283	OID30283	Q7L266	ASRGL1	0	0	Cardiometabolic_II	ASRGL1	11	62094894	rs4963295	C	T	T	C	0.275709	564	-0.332919	0.0636623	2.41e-07	11	62104920	62160882	ASRGL1 (Pietzner 2021)	TRUE	TRUE
AHNAK:Q09666:OID30260	OID30260	Q09666	AHNAK	0	0	Cardiometabolic_II	AHNAK	11	62805370	rs12365174	G	A	A	G	0.159645	451	0.358987	0.0881464	5.51e-05	11	62201016	62323707	----	NA	FALSE
VEGFB:P49765:OID30554	OID30554	P49765	VEGFB	0	0	Inflammation_II	VEGFB	11	63821817	rs7103551	A	G	G	A	0.0777778	450	-0.527737	0.120169	1.41e-05	11	64002010	64006259	----	FALSE	TRUE
GPHA2:Q96T91:OID31437	OID31437	Q96T91	GPHA2	0	0.0201	Oncology_II	GPHA2	11	64772545	rs7103328	T	C	C	T	0.0324561	570	0.714157	0.164892	1.76e-05	11	64701943	64703360	----	FALSE	TRUE
SNX15:Q9NRS6:OID30644	OID30644	Q9NRS6	SNX15	0	0.0017	Inflammation_II	SNX15	11	64797563	rs112978052	G	T	T	G	0.0573951	453	-0.734501	0.134117	7.27e-08	11	64794880	64808044	----	NA	FALSE
LTBP3:Q9NS15:OID21191	OID21191	Q9NS15	LTBP3	0	0	Oncology	LTBP3	11	65324276	rs11227223	C	T	T	C	0.0532151	451	0.815615	0.145819	3.91e-08	11	65306276	65326401	----	NA	FALSE
B4GAT1:O43505:OID21127	OID21127	O43505	B4GAT1	0	0	Neurology	B4GAT1	11	66080770	rs7924580	C	T	T	C	0.229581	453	-0.282729	0.0719959	9.97e-05	11	66112843	66115163	----	NA	FALSE
GSTP1:P09211:OID20876	OID20876	P09211	GSTP1	0	0.5786	Neurology	GSTP1	11	67246757	rs11227805	C	T	T	C	0.133554	453	-0.443552	0.0942976	3.42e-06	11	67351066	67354131	GSTP1 (Pietzner 2021, p=1.49e-4)	FALSE	TRUE
IGHMBP2:P38935:OID30123	OID30123	P38935	IGHMBP2	0	0.3478	Cardiometabolic_II	IGHMBP2	11	68397316	rs2513286	A	G	G	A	0.15708	452	-0.366803	0.0921415	8.02e-05	11	68671310	68708070	----	NA	FALSE
FOLR3:P41439:OID21485	OID21485	P41439	FOLR3	0	0	Oncology	FOLR3	11	71863733	rs77508077	C	A	A	C	0.0946548	449	1.27838	0.094249	2.92e-35	11	71825915	71850936	FOLR3 (Pietzner 2021)	TRUE	TRUE
RELT:Q969Z4:OID21142	OID21142	Q969Z4	RELT	0	0	Neurology	RELT	11	73106237	rs11544311	A	C	C	A	0.129139	453	0.546511	0.0864183	6.22e-10	11	73087309	73108519	RELT (Pietzner 2021, p=2.25e-7)	TRUE	TRUE
AAMDC:Q9H7C9:OID30236	OID30236	Q9H7C9	AAMDC	0	0.0184	Cardiometabolic_II	AAMDC	11	77599576	rs9667816	T	C	C	T	0.115894	453	-0.897861	0.0941206	9.6e-20	11	77532155	77629478	----	NA	FALSE
CTSC:P53634:OID20679	OID20679	P53634	CTSC	0	0	Inflammation	CTSC	11	88082392	rs72966871	G	A	A	G	0.0838852	453	0.886905	0.103609	1.86e-16	11	88026760	88070955	CTSC (Emilsson 2018)	TRUE	TRUE
CNTN5:O94779:OID21006	OID21006	O94779	CNTN5	0	0	Neurology	CNTN5	11	99066241	rs961168	C	T	C	T	0.0799649	569	0.797504	0.0945114	2.76e-16	11	98891683	100229616	CNTN5 (Pietzner 2021)	TRUE	TRUE
MMP7:P09237:OID20087	OID20087	P09237	MMP7	0	0	Cardiometabolic	MMP7	11	102430005	rs68181448	G	A	A	G	0.206402	453	-0.328478	0.0760623	1.94e-05	11	102391239	102401484	MMP7 (Pietzner 2021)	TRUE	TRUE
MMP10:P09238:OID20687	OID20687	P09238	MMP10	0	0	Inflammation	MMP10	11	102470256	rs10895322	A	G	G	A	0.0772627	453	-0.511062	0.125357	5.41e-05	11	102641234	102651359	MMP10 (Pietzner 2021, p=1.78E-07)	TRUE	TRUE
MMP1:P03956:OID20672	OID20672	P03956	MMP1	0	0	Inflammation	MMP1	11	102675489	rs519806	A	G	G	A	0.401754	570	-0.26866	0.0602164	9.83e-06	11	102660651	102668891	MMP1 (Pietzner 2021)	TRUE	TRUE
MMP3:P08254:OID21083	OID21083	P08254	MMP3	0	0	Neurology	MMP3	11	102713465	rs602128	A	G	A	G	0.418987	395	-0.492722	0.0768958	4.31e-10	11	102706532	102714534	MMP3 (Sun 2018)	TRUE	TRUE
MMP12:P39900:OID21439	OID21439	P39900	MMP12	0	0	Oncology	MMP12	11	102773998	rs72983568	T	G	G	T	0.167038	449	-0.451471	0.0775409	1.12e-08	11	102733467	102745765	MMP12 (Pietzner 2021)	TRUE	TRUE
MMP8:P22894:OID21019	OID21019	P22894	MMP8	0	0	Neurology	MMP8	11	103375225	rs28825784	A	C	C	A	0.0916115	453	-0.49448	0.106377	4.42e-06	11	102582526	102597781	MMP8 (Pietzner 2021, p=8.70E-06)	TRUE	TRUE
LAYN:Q6UX15:OID20970	OID20970	Q6UX15	LAYN	0	0	Neurology	LAYN	11	111424716	rs518294	A	T	A	T	0.387719	570	-0.213978	0.0535523	7.31e-05	11	111411005	111432264	LAYN (Pitzner 2021)	TRUE	TRUE
IL18:Q14116:OID20694	OID20694	Q14116	IL18	0	0	Inflammation	IL18	11	112385822	rs12574647	G	A	A	G	0.0880282	568	-0.417104	0.103735	6.59e-05	11	112013974	112034840	----	FALSE	TRUE
TMPRSS5:Q9H3S3:OID20947	OID20947	Q9H3S3	TMPRSS5	0	0	Neurology	TMPRSS5	11	113561054	rs7110736	A	G	A	G	0.360281	569	-0.764217	0.0496473	7.63e-45	11	113558272	113577095	TMPRSS5 (Pietzner 2021, p = 3.25E-04)	FALSE	TRUE
PCSK7:Q16549:OID31410	OID31410	Q16549	PCSK7	0	0.0134	Oncology_II	PCSK7	11	117081763	rs171052	C	G	G	C	0.227915	566	-0.304432	0.0690115	1.23e-05	11	117075053	117103241	PCSK7 (Pietzner 2021)	TRUE	TRUE
SCN4B:Q8IWT1:OID30277	OID30277	Q8IWT1	SCN4B	0	0	Cardiometabolic_II	SCN4B	11	118017434	rs1793157	C	A	C	A	0.421239	565	0.395543	0.0585375	3.56e-11	11	118004092	118023603	----	FALSE	TRUE
TREH:O43280:OID30388	OID30388	O43280	TREH	0	0.0017	Cardiometabolic_II	TREH	11	118572021	rs657539	C	T	T	C	0.334437	453	0.827197	0.0551234	1.82e-41	11	118528026	118550399	----	NA	FALSE
THY1:P04216:OID21050	OID21050	P04216	THY1	0	0	Neurology	THY1	11	119337504	rs10750144	A	G	A	G	0.321111	450	0.359535	0.0637115	2.99e-08	11	119288090	119295695	----	NA	FALSE
ARHGEF12:Q9NZN5:OID20554	OID20554	Q9NZN5	ARHGEF12	0	0.0184	Inflammation	ARHGEF12	11	120100520	rs3225	C	G	C	G	0.175885	452	0.363089	0.0853983	2.59e-05	11	120207787	120360645	----	NA	FALSE
CLMP:Q9H6B4:OID21419	OID21419	Q9H6B4	CLMP	0	0	Oncology	CLMP	11	123066335	rs4282989	C	T	C	T	0.322124	565	-0.320745	0.0510888	6.91e-10	11	122943035	123065989	CLMP (Pietzner 2021)	TRUE	TRUE
ADAMTS8:Q9UP79:OID21502	OID21502	Q9UP79	ADAMTS8	0	0	Oncology	ADAMTS8	11	130269802	rs61526391	G	T	G	T	0.424444	450	-0.394417	0.0632122	1.03e-09	11	130274820	130298888	----	NA	FALSE
FGF23:Q9GZV9:OID21411	OID21411	Q9GZV9	FGF23	0	0	Oncology	FGF23	12	4487391	rs17700494	G	T	T	G	0.0324561	570	0.636577	0.16049	8.24e-05	12	4477393	4488894	----	FALSE	TRUE
CRACR2A:Q9BSW2:OID21249	OID21249	Q9BSW2	CRACR2A	0	0.0903	Oncology	CRACR2A	12	4802572	rs145469717	C	T	T	C	0.0289982	569	-0.754758	0.174708	1.85e-05	12	3715799	3873985	----	NA	FALSE
C1R:P00736:OID30753	OID30753	P00736	C1R	0	0	Inflammation_II	C1R	12	7170336	rs12146727	G	A	A	G	0.14745	451	-0.593033	0.0856055	1.52e-11	12	7187513	7245203	C1R (Suhre 2017, Pietzner 2021)	TRUE	TRUE
CLSTN3:Q9BQT9:OID31092	OID31092	Q9BQT9	CLSTN3	0	0	Neurology_II	CLSTN3	12	7262024	rs3782925	C	T	T	C	0.351441	451	-0.416704	0.0683966	2.42e-09	12	7282294	7311541	----	FALSE	TRUE
C1RL:Q9NZP8:OID30721	OID30721	Q9NZP8	C1RL	0	0	Inflammation_II	C1RL	12	7298205	rs17198514	A	C	C	A	0.089404	453	-0.468284	0.107406	1.62e-05	12	7242183	7261869	C1RL (Pietzner 2021)	TRUE	TRUE
RBP5:P82980:OID21369	OID21369	P82980	RBP5	0	0	Oncology	RBP5	12	7306781	rs3782922	C	A	A	C	0.0890653	567	-0.394103	0.0958726	4.54e-05	12	7276280	7281538	RBP5 (Pietzner 2021)	TRUE	TRUE
CLEC4C:Q8WTT0:OID20547	OID20547	Q8WTT0	CLEC4C	0	0	Inflammation	CLEC4C	12	7912675	rs12310416	A	G	G	A	0.39404	453	0.740389	0.0558575	5.07e-34	12	7882011	7904201	CLEC4C (Pietzner 2021)	TRUE	TRUE
CLEC6A:Q6EIG7:OID21228	OID21228	Q6EIG7	CLEC6A	0	0.0033	Oncology	CLEC6A	12	8642717	rs10734713	C	T	C	T	0.132689	569	-0.472658	0.086505	7.02e-08	12	8608522	8630926	----	FALSE	TRUE
CLEC4D:Q8WXI8:OID20609	OID20609	Q8WXI8	CLEC4D	0	0	Inflammation	CLEC4D	12	8683721	rs12302046	A	C	C	A	0.264912	570	0.493799	0.061062	3.8e-15	12	8662071	8674962	----	FALSE	TRUE
PZP:P20742:OID30730	OID30730	P20742	PZP	0	0.0251	Inflammation_II	PZP	12	9362931	rs1017301	C	A	C	A	0.316667	570	-0.480446	0.0601484	7.84e-15	12	9301436	9360966	PZP (Pietzner 2021)	TRUE	TRUE
CLEC12A:Q5QGZ9:OID30552	OID30552	Q5QGZ9	CLEC12A	0	0.1054	Inflammation_II	CLEC12A	12	10109648	rs7302029	T	C	C	T	0.261989	563	0.56447	0.0609345	4.33e-19	12	10103915	10148293	CLEC12A (Pietzner 2021)	TRUE	TRUE
CLEC1B:Q9P126:OID21061	OID21061	Q9P126	CLEC1B	0	0	Neurology	CLEC1B	12	10146707	rs544605	T	C	C	T	0.271053	570	0.281727	0.0656369	2.08e-05	12	10138241	10166023	CLEC1B (Emilsson, Pitzner 2021)	TRUE	TRUE
CLEC1A:Q8NC01:OID20099	OID20099	Q8NC01	CLEC1A	0	0	Cardiometabolic	CLEC1A	12	10231393	rs11053573	C	T	T	C	0.239514	453	0.437422	0.072438	3.29e-09	12	10222153	10264226	----	NA	FALSE
CLEC7A:Q9BXN2:OID20636	OID20636	Q9BXN2	CLEC7A	0	0.0117	Inflammation	CLEC7A	12	10271087	rs16910526	A	C	C	A	0.084989	453	-0.926334	0.102997	6.97e-18	12	10269376	10282857	----	FALSE	TRUE
KLRD1:Q13241:OID20632	OID20632	Q13241	KLRD1	0	0	Inflammation	KLRD1	12	10393535	rs10845081	C	T	C	T	0.318985	453	0.366867	0.0663535	5.51e-08	12	10378657	10469850	----	NA	FALSE
KLRK1:P26718:OID31082	OID31082	P26718	KLRK1	0	0	Neurology_II	KLRK1	12	10526538	rs2086099	G	A	G	A	0.297566	452	0.528022	0.0703543	3.4e-13	12	10524952	10544473	----	FALSE	TRUE
BCAT1:P54687:OID30312	OID30312	P54687	BCAT1	0	0.0017	Cardiometabolic_II	BCAT1	12	24967033	rs2353482	G	A	G	A	0.257951	566	-0.309991	0.0636154	1.44e-06	12	24964295	25102393	----	NA	FALSE
MANSC4:A6NHS7:OID30141	OID30141	A6NHS7	MANSC4	0	0.7492	Cardiometabolic_II	MANSC4	12	27921101	rs61915419	G	A	A	G	0.231579	570	0.689521	0.0609344	6.99e-27	12	27915671	27924209	MANSC4 (Pietzner 2021)	TRUE	TRUE
CNTN1:Q12860:OID20307	OID20307	Q12860	CNTN1	1	0	Cardiometabolic	CNTN1	12	41032864	rs11177560	T	C	C	T	0.404656	451	0.299724	0.0690599	1.77e-05	12	41086244	41466220	CNTN1 (Pietzner 2021)	TRUE	TRUE
CNTN1:Q12860:OID20307	OID20307	Q12860	CNTN1	0	0	Cardiometabolic	CNTN1	12	41184819	rs11178389	T	A	A	T	0.339956	453	0.3317	0.0659362	7.11e-07	12	41086244	41466220	CNTN1 (Pietzner 2021)	TRUE	TRUE
ENDOU:P21128:OID31498	OID31498	P21128	ENDOU	0	0	Oncology_II	ENDOU	12	48115997	rs7976748	G	C	C	G	0.268889	450	0.309177	0.0721164	2.22e-05	12	48103517	48119350	----	FALSE	TRUE
COL2A1:P02458:OID30286	OID30286	P02458	COL2A1	0	0	Cardiometabolic_II	COL2A1	12	48422489	rs2408954	G	A	A	G	0.258348	569	-0.553105	0.0630048	2e-17	12	48366748	48398269	----	FALSE	TRUE
BIN2:Q9UBW5:OID21067	OID21067	Q9UBW5	BIN2	0	0.0301	Neurology	BIN2	12	51446570	rs35713963	A	T	A	T	0.601545	453	0.356363	0.0856802	3.83e-05	12	51674822	51718452	----	NA	FALSE
ACVRL1:P37023:OID20999	OID20999	P37023	ACVRL1	0	0	Neurology	ACVRL1	12	52318624	rs78197611	C	T	T	C	0.096831	568	0.478659	0.0901385	1.58e-07	12	52300692	52317145	----	FALSE	TRUE
KRT8:P05787:OID30865	OID30865	P05787	KRT8	0	0.7458	Neurology_II	KRT8	12	52349943	rs61914044	G	T	T	G	0.0287611	452	0.724771	0.181468	7.61e-05	12	53290977	53343738	----	NA	FALSE
KRT18:P05783:OID21296	OID21296	P05783	KRT18	0	0	Oncology	KRT18	12	53101668	rs673127	A	G	A	G	0.14805	564	-0.386645	0.0833916	4.42e-06	12	53342655	53346685	----	NA	FALSE
PCBP2:Q15366:OID31003	OID31003	Q15366	PCBP2	0	0.0033	Neurology_II	PCBP2	12	54287161	rs2577864	C	T	T	C	0.39311	566	-0.250618	0.0621069	6.22e-05	12	53835525	53874946	----	NA	FALSE
INHBC:P55103:OID21093	OID21093	P55103	INHBC	0	0	Neurology	INHBC	12	57826982	rs73119306	A	G	G	A	0.262749	451	-0.492156	0.064047	1e-13	12	57828543	57844611	INHBC (Pietzner 2021)	TRUE	TRUE
DTX3:Q8N9I9:OID21349	OID21349	Q8N9I9	DTX3	0	0	Oncology	DTX3	12	57976118	rs11172256	A	G	G	A	0.256637	452	-0.273302	0.0694798	9.71e-05	12	57998405	58003587	----	NA	FALSE
WIF1:Q9Y5W5:OID21464	OID21464	Q9Y5W5	WIF1	0	0	Oncology	WIF1	12	65321920	rs569525	T	A	A	T	0.492945	567	-0.269571	0.0571101	2.98e-06	12	65444406	65515346	WIF1 (Pietzner 2021)	TRUE	TRUE
CPM:P14384:OID21054	OID21054	P14384	CPM	0	0	Neurology	CPM	12	69752758	rs73151644	G	A	A	G	0.0110865	451	-1.16253	0.273569	2.61e-05	12	69235977	69365350	----	FALSE	TRUE
PTPRB:P23467:OID30324	OID30324	P23467	PTPRB	0	0	Cardiometabolic_II	PTPRB	12	70974636	rs2584011	C	A	A	C	0.273897	272	0.553345	0.0887715	1.81e-09	12	70910630	71031220	----	NA	FALSE
GLIPR1:P48060:OID31517	OID31517	P48060	GLIPR1	0	0	Oncology_II	GLIPR1	12	75874913	rs2242435	G	A	A	G	0.40757	568	-0.237729	0.0590321	6.43e-05	12	75874460	75897633	GLIPR1 (Pietzner 2021, p=7.96e-6)	TRUE	TRUE
STAB2:Q8WWQ8:OID30401	OID30401	Q8WWQ8	STAB2	0	0	Cardiometabolic_II	STAB2	12	104066832	rs73396019	C	T	T	C	0.0555556	567	0.764833	0.116912	1.38e-10	12	103981051	104160505	----	FALSE	TRUE
VSIG10:Q8N0Z9:OID31400	OID31400	Q8N0Z9	VSIG10	0	0.0217	Oncology_II	VSIG10	12	118502467	rs8239	A	G	G	A	0.15011	453	0.551692	0.0909676	2.83e-09	12	118501398	118573831	----	FALSE	TRUE
ADGRD1:Q6QNK2:OID30588	OID30588	Q6QNK2	ADGRD1	0	0	Inflammation_II	ADGRD1	12	131503286	rs1727342	G	A	G	A	0.244718	568	0.342256	0.0628421	7.72e-08	12	131438452	131626014	----	NA	FALSE
IL17D:Q8TAD2:OID20481	OID20481	Q8TAD2	IL17D	0	0	Inflammation	IL17D	13	21304084	rs9509356	G	A	G	A	0.49115	565	0.336605	0.0492682	2.2e-11	13	21276266	21297237	IL17D (Pitzner 2021, p=0.0399)	FALSE	TRUE
TNFRSF19:Q9NS68:OID21446	OID21446	Q9NS68	TNFRSF19	0	0	Oncology	TNFRSF19	13	24182550	rs7338660	A	G	G	A	0.319469	565	0.327535	0.0588242	4.01e-08	13	24144509	24250232	TNFRSF19 (Pietzner 2021)	TRUE	TRUE
C1QTNF9:P0C862:OID30620	OID30620	P0C862	C1QTNF9	0	0	Inflammation_II	C1QTNF9	13	24939123	rs9580956	G	C	C	G	0.17284	567	-0.758239	0.0706994	1.58e-24	13	24881304	24896673	C1QTNF9 (Pietzner 2021)	TRUE	TRUE
POSTN:Q15063:OID30410	OID30410	Q15063	POSTN	1	0	Cardiometabolic_II	POSTN	13	37574708	rs9603126	G	A	G	A	0.3471	569	0.306918	0.0653426	3.32e-06	13	38136720	38172981	POSTN (Pietzner 2021, p=2.26e-6)	TRUE	TRUE
POSTN:Q15063:OID30410	OID30410	Q15063	POSTN	0	0	Cardiometabolic_II	POSTN	13	38169715	rs11619443	C	G	G	C	0.281802	566	0.278005	0.062773	1.14e-05	13	38136720	38172981	POSTN (Pietzner 2021)	TRUE	TRUE
TSC22D1:Q15714:OID31016	OID31016	Q15714	TSC22D1	0	0.4431	Neurology_II	TSC22D1	13	44961158	rs9533839	C	T	T	C	0.444812	453	0.25486	0.0642095	8.41e-05	13	45007655	45151283	----	NA	FALSE
CPB2:Q96IY4:OID30734	OID30734	Q96IY4	CPB2	0	0	Inflammation_II	CPB2	13	46638131	rs1977395	C	T	C	T	0.253097	565	-0.584511	0.0605465	1.72e-20	13	46627321	46679211	CPB2 (Pietzner 2021)	TRUE	TRUE
LCP1:P13796:OID30367	OID30367	P13796	LCP1	0	0	Cardiometabolic_II	LCP1	13	46704260	rs7331279	C	T	T	C	0.0354767	451	1.50387	0.161769	6.71e-19	13	46700055	46786006	----	FALSE	TRUE
PCDH9:Q9HC56:OID31516	OID31516	Q9HC56	PCDH9	0	0	Oncology_II	PCDH9	13	67129735	rs2210927	C	T	C	T	0.139073	453	-0.358507	0.0892569	6.93e-05	13	66876967	67804468	PCDH9 (Pietzner 2021, p=7.13e-4)	FALSE	TRUE
GPC5:P78333:OID20944	OID20944	P78333	GPC5	1	0	Neurology	GPC5	13	92051677	rs9523325	T	G	T	G	0.215789	570	0.389832	0.0690766	2.65e-08	13	92050929	93519490	GPC5 (Pietzner 2021)	TRUE	TRUE
GPC5:P78333:OID20944	OID20944	P78333	GPC5	0	0	Neurology	GPC5	13	92442408	rs189376	A	T	T	A	0.22935	569	-0.735936	0.0610468	6.47e-30	13	92050929	93519490	GPC5 (Pietzner 2021)	TRUE	TRUE
DOCK9:Q9BZ29:OID30836	OID30836	Q9BZ29	DOCK9	0	0.7475	Neurology_II	DOCK9	13	100356141	rs76223471	A	G	G	A	0.0521064	451	-0.613165	0.145249	2.95e-05	13	99445741	99738879	----	FALSE	TRUE
GGACT:Q9BVM4:OID30290	OID30290	Q9BVM4	GGACT	0	0.0084	Cardiometabolic_II	GGACT	13	101201352	rs9585455	A	G	A	G	0.453642	453	0.484232	0.0589791	2.42e-15	13	101183810	101241782	----	NA	FALSE
ITGBL1:O95965:OID30408	OID30408	O95965	ITGBL1	0	0	Cardiometabolic_II	ITGBL1	13	102236446	rs9513922	G	C	C	G	0.227837	564	0.440369	0.0655255	4.5e-11	13	102104966	102375456	----	NA	FALSE
COL4A1:P02462:OID20208	OID20208	P02462	COL4A1	0	0	Cardiometabolic	COL4A1	13	111117134	rs142740515	G	A	A	G	0.0255556	450	-0.902936	0.199777	7.96e-06	13	110801318	110959496	----	NA	FALSE
LAMP1:P11279:OID30416	OID30416	P11279	LAMP1	0	0	Cardiometabolic_II	LAMP1	13	113150229	rs1300007	T	C	T	C	0.36031	451	0.275917	0.0680252	5.9e-05	13	113951556	113977987	----	FALSE	TRUE
F7:P08709:OID20372	OID20372	P08709	F7	0	0	Cardiometabolic	F7	13	113756540	rs555212	A	G	A	G	0.249123	570	0.370005	0.06248	5.55e-09	13	113760105	113774995	F7 (Pietzner 2021)	TRUE	TRUE
F10:P00742:OID30684	OID30684	P00742	F10	0	0	Inflammation_II	F10	13	113813321	rs3024713	G	A	A	G	0.146799	453	-0.369846	0.0925446	7.53e-05	13	113777128	113803843	F10 (Sun, Pietzner 2021)	TRUE	TRUE
GAS6:Q14393:OID20318	OID20318	Q14393	GAS6	0	0	Cardiometabolic	GAS6	13	114551993	rs6602909	T	C	C	T	0.308204	451	-0.314855	0.0687112	5.99e-06	13	114523522	114567046	GAS6 (Pietzner 2021)	TRUE	TRUE
RNASE10:Q5GAN6:OID30238	OID30238	Q5GAN6	RNASE10	0	0	Cardiometabolic_II	RNASE10	14	20971784	rs4981223	A	G	A	G	0.458057	453	0.832929	0.0585746	4.41e-38	14	20973696	20979328	----	FALSE	TRUE
EDDM3B:P56851:OID31365	OID31365	P56851	EDDM3B	0	0.5	Oncology_II	EDDM3B	14	21244696	rs1885318	A	C	C	A	0.195614	570	-0.407909	0.0703782	1.13e-08	14	21236586	21239107	----	FALSE	TRUE
RNASE6:Q93091:OID30689	OID30689	Q93091	RNASE6	0	0	Inflammation_II	RNASE6	14	21248796	rs11627265	C	G	G	C	0.42146	452	-0.304371	0.0595644	4.8e-07	14	21249210	21250626	RNASE6 (Pietzner 2021)	TRUE	TRUE
RNASE3:P12724:OID20203	OID20203	P12724	RNASE3	0	0.0033	Cardiometabolic	RNASE3	14	21361384	rs11849372	T	C	C	T	0.056239	569	0.579595	0.124555	4.08e-06	14	21359558	21360507	----	FALSE	TRUE
THTPA:Q9BU02:OID31375	OID31375	Q9BU02	THTPA	0	0	Oncology_II	THTPA	14	24007810	rs4982768	T	C	C	T	0.153422	453	-0.528945	0.0842424	8.13e-10	14	24025216	24029480	----	FALSE	TRUE
PSME1:Q06323:OID20969	OID20969	Q06323	PSME1	0	0	Neurology	PSME1	14	25415993	rs9671254	T	A	T	A	0.245575	452	-0.301233	0.072119	3.56e-05	14	24605367	24608176	----	FALSE	TRUE
GZMH:P20718:OID20096	OID20096	P20718	GZMH	0	0	Cardiometabolic	GZMH	14	25890401	rs2748206	A	C	A	C	0.207506	453	0.343105	0.0782657	1.46e-05	14	25075686	25078905	----	FALSE	TRUE
COCH:O43405:OID30305	OID30305	O43405	COCH	1	0	Cardiometabolic_II	COCH	14	31339073	rs35561078	A	G	G	A	0.121053	570	0.562255	0.0843876	6.43e-11	14	31343720	31364271	COCH (Emilsson, Pietzner 2021)	TRUE	TRUE
COCH:O43405:OID30305	OID30305	O43405	COCH	0	0	Cardiometabolic_II	COCH	14	31958566	rs10872853	G	A	A	G	0.152318	453	-0.341839	0.0869474	9.79e-05	14	31343720	31364271	----	FALSE	TRUE
NID2:Q14112:OID21085	OID21085	Q14112	NID2	0	0	Neurology	NID2	14	52469647	rs1253684	G	A	A	G	0.485088	570	-0.451283	0.058129	3.94e-14	14	52471521	52535712	NID2 (Pietzner 2021)	TRUE	TRUE
LGALS3:P17931:OID20284	OID20284	P17931	LGALS3	1	0	Cardiometabolic	LGALS3	14	54849706	rs8018998	A	C	C	A	0.490066	453	-0.255213	0.0614832	3.97e-05	14	55590828	55612126	----	FALSE	TRUE
LGALS3:P17931:OID20284	OID20284	P17931	LGALS3	0	0	Cardiometabolic	LGALS3	14	55610940	rs8013027	C	G	G	C	0.416226	567	-0.527419	0.0494789	2.84e-24	14	55590828	55612126	LGALS3 (Pietzner 2021)	TRUE	TRUE
FUT8:Q9BYC5:OID20992	OID20992	Q9BYC5	FUT8	1	0	Neurology	FUT8	14	65797784	rs9635249	A	G	A	G	0.225446	448	0.689401	0.0750003	1.55e-18	14	65877310	66210839	FUT8 (Pietzner 2021)	TRUE	TRUE
FUT8:Q9BYC5:OID20992	OID20992	Q9BYC5	FUT8	0	0	Neurology	FUT8	14	66927478	rs12587244	C	T	T	C	0.345614	570	-0.246244	0.0615837	7.23e-05	14	65877310	66210839	----	FALSE	TRUE
SMOC1:Q9H4F8:OID21461	OID21461	Q9H4F8	SMOC1	0	0	Oncology	SMOC1	14	70460554	rs227417	T	C	T	C	0.436731	569	0.217208	0.0489259	1.09e-05	14	70320848	70499083	SMOC1 (Pietzner 2021)	TRUE	TRUE
ENTPD5:O75356:OID20104	OID20104	O75356	ENTPD5	0	0	Cardiometabolic	ENTPD5	14	74666641	rs887595	A	G	A	G	0.10596	453	-0.534002	0.108333	1.17e-06	14	74424713	74486102	ENTPD5 (Pietzner 2021)	TRUE	TRUE
ACYP1:P07311:OID30642	OID30642	P07311	ACYP1	0	0	Inflammation_II	ACYP1	14	75514489	rs28756986	C	G	G	C	0.0154525	453	-1.85133	0.25215	1.01e-12	14	75519924	75536186	----	NA	FALSE
FLRT2:O43155:OID20946	OID20946	O43155	FLRT2	0	0	Neurology	FLRT2	14	86125649	rs12432931	A	G	G	A	0.161687	569	-0.605018	0.0755242	6.64e-15	14	85996488	86095034	FLRT2 (Pietzner 2021)	TRUE	TRUE
ATXN3:P54252:OID31149	OID31149	P54252	ATXN3	0	0	Neurology_II	ATXN3	14	92455823	rs72705395	T	G	G	T	0.333333	453	-0.346987	0.0653588	1.75e-07	14	92524896	92572965	ATXN3 (Pietzner 2021)	TRUE	TRUE
LGMN:Q99538:OID20773	OID20773	Q99538	LGMN	0	0	Inflammation	LGMN	14	93184534	rs61994069	G	A	A	G	0.0432373	451	-0.642327	0.161886	8.46e-05	14	93170152	93215047	LGMN (Pitzner 2021)	TRUE	TRUE
SERPINA11:Q86U17:OID20281	OID20281	Q86U17	SERPINA11	1	0	Cardiometabolic	SERPINA11	14	94333934	rs11844317	T	C	C	T	0.218543	453	-0.299545	0.0760355	9.48e-05	14	94908801	94919127	----	FALSE	TRUE
SERPINA6:P08185:OID30743	OID30743	P08185	SERPINA6	0	0	Inflammation_II	SERPINA6	14	94769476	rs11621961	C	T	T	C	0.351754	570	-0.300441	0.0582785	3.52e-07	14	94770585	94789731	----	FALSE	TRUE
SERPINA9:Q86WD7:OID21284	OID21284	Q86WD7	SERPINA9	0	0	Oncology	SERPINA9	14	94918123	rs2402447	A	T	A	T	0.157522	565	0.358665	0.0794565	7.77e-06	14	94929054	94946026	SERPINA9 (Pietzner 2021)	TRUE	TRUE
SERPINA11:Q86U17:OID20281	OID20281	Q86U17	SERPINA11	0	0	Cardiometabolic	SERPINA11	14	94929708	rs2208430	C	T	C	T	0.422737	453	0.629545	0.0567564	2.11e-25	14	94908801	94919127	----	FALSE	TRUE
SERPINA12:Q8IW75:OID20219	OID20219	Q8IW75	SERPINA12	0	0	Cardiometabolic	SERPINA12	14	94987551	rs61978271	T	A	A	T	0.239468	451	-0.733507	0.0680242	3.17e-24	14	94953611	94984181	SERPINA12 (Pietzner 2021)	TRUE	TRUE
SERPINA4:P29622:OID30774	OID30774	P29622	SERPINA4	0	0	Inflammation_II	SERPINA4	14	95040431	rs8019677	C	T	T	C	0.20318	566	0.406157	0.0663633	1.76e-09	14	95027428	95036250	----	FALSE	TRUE
SERPINA3:P01011:OID30786	OID30786	P01011	SERPINA3	1	0	Inflammation_II	SERPINA3	14	95107359	rs72696806	C	T	T	C	0.191111	450	-0.543915	0.0731159	5.34e-13	14	95078714	95090392	----	FALSE	TRUE
SERPINA3:P01011:OID30786	OID30786	P01011	SERPINA3	0	0	Inflammation_II	SERPINA3	14	95992431	rs17756537	C	T	T	C	0.233996	453	-0.271877	0.0687742	8.97e-05	14	95078714	95090392	----	FALSE	TRUE
DLK1:P80370:OID20295	OID20295	P80370	DLK1	0	0	Cardiometabolic	DLK1	14	101175967	rs10873520	G	A	A	G	0.191796	451	-0.418758	0.077263	9.82e-08	14	101192042	101201539	DLK1 (Pietzner 2021)	TRUE	TRUE
AMN:Q9BXJ7:OID20492	OID20492	Q9BXJ7	AMN	0	0.4013	Inflammation	AMN	14	103411835	rs911627	C	T	T	C	0.322622	389	0.408929	0.0697907	1.01e-08	14	103388993	103399933	----	FALSE	TRUE
AHNAK2:Q8IVF2:OID30244	OID30244	Q8IVF2	AHNAK2	0	0	Cardiometabolic_II	AHNAK2	14	105468480	rs60405135	C	G	G	C	0.125664	565	-0.342486	0.0834057	4.63e-05	14	105403581	105444694	----	NA	FALSE
ZFYVE19:Q96K21:OID31452	OID31452	Q96K21	ZFYVE19	0	0	Oncology_II	ZFYVE19	15	41103862	rs2412567	T	C	C	T	0.380492	569	-0.323212	0.0571659	2.5e-08	15	41099284	41106767	----	NA	FALSE
TYRO3:Q06418:OID20161	OID20161	Q06418	TYRO3	0	0	Cardiometabolic	TYRO3	15	41818917	rs1473781	G	A	A	G	0.365342	453	0.419483	0.0654114	3.66e-10	15	41849873	41871536	TYRO3 (Pietzner 2021)	TRUE	TRUE
CKMT1A_CKMT1B:P12532:OID20721	OID20721	P12532	CKMT1B	0	0	Inflammation	CKMT1A_CKMT1B	15	44052248	rs117519814	G	A	A	G	0.0320088	453	-0.820463	0.190621	2.06e-05	15	43885252	43897099	----	FALSE	TRUE	CKMT1A (Pietzner, p=8.53E-08)
USP8:P40818:OID20110	OID20110	P40818	USP8	0	0	Cardiometabolic	USP8	15	51387248	rs28637301	G	A	A	G	0.333925	563	-0.280116	0.0620798	7.84e-06	15	50716577	50793280	----	FALSE	TRUE
SCG3:Q8WXD2:OID20728	OID20728	Q8WXD2	SCG3	0	0	Inflammation	SCG3	15	51979674	rs1840707	G	A	G	A	0.235501	569	-0.719361	0.0620629	5.4e-28	15	51973550	52013223	SCG3 (Pietzner 2021)	TRUE	TRUE
CA12:O43570:OID21344	OID21344	O43570	CA12	0	0	Oncology	CA12	15	63693106	rs11071742	C	T	T	C	0.271201	566	-0.292327	0.065815	1.08e-05	15	63613577	63674360	----	FALSE	TRUE
DAPK2:Q9UIK4:OID30505	OID30505	Q9UIK4	DAPK2	0	0.1455	Inflammation_II	DAPK2	15	65108504	rs17802279	A	T	A	T	0.491228	570	0.243046	0.0585957	3.88e-05	15	64199235	64364232	----	FALSE	TRUE
CILP:O75339:OID30399	OID30399	O75339	CILP	0	0	Cardiometabolic_II	CILP	15	65496287	rs11856834	C	T	C	T	0.381898	453	0.36274	0.0617248	8.22e-09	15	65488337	65503826	----	FALSE	TRUE	CILP2 (Pietzner, p=3.01E-05)
IGDCC4:Q8TDY8:OID30402	OID30402	Q8TDY8	IGDCC4	0	0	Cardiometabolic_II	IGDCC4	15	66352479	rs1036367	C	A	C	A	0.0731707	451	0.597999	0.118404	6.46e-07	15	65673802	65715410	IGDCC4 (Pietzner 2021)	TRUE	TRUE
ISLR2:Q6UXK2:OID20889	OID20889	Q6UXK2	ISLR2	0	0.0284	Neurology	ISLR2	15	73592793	rs2680340	G	A	A	G	0.426991	452	0.299994	0.0639146	3.58e-06	15	74392652	74430881	----	FALSE	TRUE
CD276:Q5ZPR3:OID20680	OID20680	Q5ZPR3	CD276	0	0	Inflammation	CD276	15	73979239	rs74026250	A	T	T	A	0.0695364	453	-1.20516	0.114447	2.69e-23	15	73976307	74006859	----	NA	FALSE
PPCDC:Q96CD2:OID21027	OID21027	Q96CD2	PPCDC	0	0	Neurology	PPCDC	15	75304754	rs78434425	C	T	T	C	0.0519366	568	0.792054	0.125719	6.03e-10	15	75315896	75409803	----	FALSE	TRUE
CTSH:P09668:OID20113	OID20113	P09668	CTSH	0	0.0284	Cardiometabolic	CTSH	15	79234470	rs34843303	T	C	C	T	0.128035	453	0.769401	0.0899409	1.94e-16	15	79213400	79241916	CTSH (Pietzner 2021)	TRUE	TRUE
IL16:Q14005:OID20633	OID20633	Q14005	IL16	0	0	Inflammation	IL16	15	81591639	rs4778636	G	A	A	G	0.075388	451	-0.574878	0.121206	2.85e-06	15	81451916	81605104	IL16 (Suhre 2017, PMID: 23894628, PMID: 27989323, PMID: 29234017, Pietzner 2021)	TRUE	TRUE
NTRK3:Q16288:OID21057	OID21057	Q16288	NTRK3	0	0	Neurology	NTRK3	15	88498466	rs11631508	A	G	G	A	0.292105	570	-0.296327	0.0603765	1.21e-06	15	88418230	88799999	NTRK3 (Pietzner 2021)	TRUE	TRUE
MFGE8:Q08431:OID21134	OID21134	Q08431	MFGE8	0	0	Neurology	MFGE8	15	89477902	rs55953398	T	C	C	T	0.289823	452	0.28185	0.0717574	9.94e-05	15	89441916	89456642	MGFE8 (Emilsson 2018, Pietzner 2021)	TRUE	TRUE
ANPEP:P15144:OID20350	OID20350	P15144	ANPEP	0	0	Cardiometabolic	ANPEP	15	90331631	rs28787610	A	G	G	A	0.3471	569	-0.320884	0.0585831	6.53e-08	15	90328120	90358633	ANPEP (Pietzner 2021, p=3.87e-4)	FALSE	TRUE
RGMA:Q96B86:OID21065	OID21065	Q96B86	RGMA	0	0	Neurology	RGMA	15	93610435	rs7174496	T	C	T	C	0.453263	567	0.235074	0.0586053	6.87e-05	15	93586636	93632433	RGMA (Pietzner 2021)	TRUE	TRUE
IGF1R:P08069:OID21274	OID21274	P08069	IGF1R	0	0	Oncology	IGF1R	15	98629996	rs58769948	G	A	A	G	0.0931264	451	0.461404	0.111012	3.88e-05	15	99192200	99507759	----	FALSE	TRUE
HBZ:P02008:OID30307	OID30307	P02008	HBZ	0	0.0602	Cardiometabolic_II	HBZ	16	201389	rs6600143	C	A	C	A	0.290287	453	0.865412	0.0604488	1.71e-38	16	202686	204502	HBZ (Sun, Emilsson, Pietzner 2021)	TRUE	TRUE
HBQ1:P09105:OID21433	OID21433	P09105	HBQ1	0	0	Oncology	HBQ1	16	252479	rs11642609	T	C	C	T	0.47193	570	0.301327	0.0564064	1.34e-07	16	230452	231180	HBQ1 (Pietzner 2021, p=0.0159)	FALSE	TRUE	HBZ (Pietzner 2021)
MSLN:Q13421:OID21380	OID21380	Q13421	MSLN	0	0	Oncology	MSLN	16	810039	rs3764247	A	C	C	A	0.227373	453	0.398574	0.0744301	1.38e-07	16	810762	818865	MSLN (Pietzner 2021, p=0.0046)	FALSE	TRUE
TPSAB1:Q15661:OID20642	OID20642	Q15661	TPSAB1	0	0	Inflammation	TPSAB1	16	1262855	rs4984769	T	C	T	C	0.210817	453	-0.686985	0.0717462	7.21e-20	16	1290697	1292555	TPSAB1 (Pietzner 2021)	TRUE	TRUE
TPSD1:Q9BZJ3:OID30982	OID30982	Q9BZJ3	TPSD1	0	0.0886	Neurology_II	TPSD1	16	1492860	rs113953823	C	T	T	C	0.0243902	451	0.844651	0.212098	7.98e-05	16	1306060	1308532	----	NA	TRUE	TPSB1 (Pietzner 2021)
PKD1:P98161:OID30328	OID30328	P98161	PKD1	0	0	Cardiometabolic_II	PKD1	16	2146288	rs74002781	C	T	T	C	0.0582011	567	0.507943	0.112659	7.95e-06	16	2138711	2185899	----	NA	FALSE
VASN:Q6EMK4:OID20345	OID20345	Q6EMK4	VASN	0	0	Cardiometabolic	VASN	16	4611116	rs7201687	A	G	A	G	0.174444	450	0.424678	0.0843204	6.93e-07	16	4421849	4433529	----	FALSE	TRUE
CPPED1:Q9BRF8:OID21053	OID21053	Q9BRF8	CPPED1	0	0	Neurology	CPPED1	16	12887164	rs9928245	C	T	T	C	0.0984513	452	0.760965	0.10413	1.28e-12	16	12756919	12897874	----	NA	FALSE
UMOD:P07911:OID20237	OID20237	P07911	UMOD	0	0	Cardiometabolic	UMOD	16	20364588	rs4293393	A	G	G	A	0.1766	453	-0.830248	0.0789061	2.89e-23	16	20344374	20367623	UMOD (Pietzner 2021, p=0.0155)	FALSE	TRUE
IL4R:P24394:OID20576	OID20576	P24394	IL4R	0	0	Inflammation	IL4R	16	27322095	rs2057768	C	T	T	C	0.282456	570	-0.310246	0.0600737	3.36e-07	16	27324989	27376099	----	FALSE	TRUE
APOBR:Q0VD83:OID30246	OID30246	Q0VD83	APOBR	1	0	Cardiometabolic_II	APOBR	16	28506872	rs149271	A	G	G	A	0.430155	451	-0.821084	0.0600186	8.97e-36	16	28505970	28510291	----	NA	FALSE
APOBR:Q0VD83:OID30246	OID30246	Q0VD83	APOBR	0	0	Cardiometabolic_II	APOBR	16	28622957	rs3020795	C	G	C	G	0.448529	272	-0.615509	0.0820682	9.82e-13	16	28505970	28510291	----	NA	FALSE
PRSS53:Q2L4Q9:OID31093	OID31093	Q2L4Q9	PRSS53	0	0.0017	Neurology_II	PRSS53	16	31092075	rs7196726	G	A	A	G	0.378307	567	0.56993	0.0562492	2.92e-22	16	31094746	31100949	----	NA	FALSE
PYDC1:Q8WXC3:OID30202	OID30202	Q8WXC3	PYDC1	0	0.0117	Cardiometabolic_II	PYDC1	16	31260012	rs8051304	C	A	A	C	0.59894	566	0.369574	0.0606498	2.06e-09	16	31227283	31228680	----	FALSE	TRUE
CES1:P23141:OID20244	OID20244	P23141	CES1	0	0	Cardiometabolic	CES1	16	54900348	rs76283661	C	T	T	C	0.0920177	451	0.469833	0.111494	3.04e-05	16	55836763	55867249	----	FALSE	TRUE
CIAPIN1:Q6FI81:OID21501	OID21501	Q6FI81	CIAPIN1	0	0	Oncology	CIAPIN1	16	57870547	rs116998164	T	G	G	T	0.0288248	451	-0.784553	0.19549	7.03e-05	16	57462081	57481440	----	NA	FALSE
CDH1:P12830:OID20353	OID20353	P12830	CDH1	0	0	Cardiometabolic	CDH1	16	68434100	rs142994099	A	C	C	A	0.0158172	569	-0.893747	0.226911	9.22e-05	16	68771128	68869451	----	FALSE	TRUE
IL34:Q6ZMJ4:OID20809	OID20809	Q6ZMJ4	IL34	0	0.6187	Neurology	IL34	16	70662323	rs8061329	G	T	T	G	0.288079	453	-0.305697	0.0724748	2.99e-05	16	70613798	70694585	----	FALSE	TRUE
CTRB1:P17538:OID21150	OID21150	P17538	CTRB1	0	0	Neurology	CTRB1	16	75255217	rs8051363	A	G	A	G	0.225166	453	-0.56085	0.0725783	7.38e-14	16	75252898	75258822	CTRB1 (Sun, Emilsson, Pitzner 2021)	TRUE	TRUE
HSBP1:O75506:OID30232	OID30232	O75506	HSBP1	1	0.0134	Cardiometabolic_II	HSBP1	16	83799679	rs2008055	T	C	C	T	0.267108	453	-0.378459	0.0734234	3.84e-07	16	83841448	83853342	----	NA	FALSE
HSBP1:O75506:OID30232	OID30232	O75506	HSBP1	0	0.0134	Cardiometabolic_II	HSBP1	16	83903268	rs2550459	G	A	G	A	0.0475664	452	0.682988	0.162905	3.33e-05	16	83841448	83853342	----	NA	FALSE
CA5A:P35218:OID20075	OID20075	P35218	CA5A	0	0.0067	Cardiometabolic	CA5A	16	87908401	rs9673909	C	T	T	C	0.204194	453	0.545593	0.0794648	2.24e-11	16	87921625	87970135	----	FALSE	TRUE
CDH15:P55291:OID21005	OID21005	P55291	CDH15	1	0	Neurology	CDH15	16	89202041	rs12934720	C	T	T	C	0.136865	453	0.448809	0.0953332	3.35e-06	16	89238175	89261900	----	FALSE	TRUE
CDH15:P55291:OID21005	OID21005	P55291	CDH15	0	0	Neurology	CDH15	16	89237952	rs190099280	G	C	C	G	0.0166297	451	1.45134	0.245488	6.76e-09	16	89238175	89261900	----	FALSE	TRUE
DPEP1:P16444:OID20897	OID20897	P16444	DPEP1	0	0	Neurology	DPEP1	16	89740873	rs423135	G	A	G	A	0.486637	449	-0.731616	0.0567898	1.9e-32	16	89679716	89704839	DPEP1 (Emilsson, Pietzner 2021)	TRUE	TRUE
SERPINF1:P36955:OID30757	OID30757	P36955	SERPINF1	0	0	Inflammation_II	SERPINF1	17	813068	rs2940810	G	A	G	A	0.48234	453	-0.275737	0.0585505	3.33e-06	17	1665253	1680868	----	FALSE	TRUE
SCARF1:Q14162:OID20297	OID20297	Q14162	SCARF1	0	0	Cardiometabolic	SCARF1	17	1541017	rs1814986	T	C	T	C	0.353616	567	0.425211	0.0575004	5.22e-13	17	1537152	1549041	SCARF1 (Pietzner 2021)	TRUE	TRUE
VMO1:Q7Z5L0:OID21381	OID21381	Q7Z5L0	VMO1	0	0.0167	Oncology	VMO1	17	4690038	rs8078118	C	A	A	C	0.408389	453	0.503132	0.0631469	1.37e-14	17	4688580	4689728	----	NA	FALSE
ASGR1:P07306:OID20990	OID20990	P07306	ASGR1	0	0	Neurology	ASGR1	17	6388959	rs80026974	G	A	A	G	0.0695364	453	0.565572	0.124727	7.44e-06	17	7076750	7082883	----	FALSE	TRUE
CLEC10A:Q8IUN9:OID20928	OID20928	Q8IUN9	CLEC10A	0	0	Neurology	CLEC10A	17	6977694	rs415704	C	T	T	C	0.291228	570	0.420534	0.0611329	1.61e-11	17	6977856	6983626	----	FALSE	TRUE
ASGR2:P07307:OID30679	OID30679	P07307	ASGR2	0	0	Inflammation_II	ASGR2	17	7288920	rs113149981	G	A	A	G	0.0176056	568	-0.873077	0.22022	8.31e-05	17	7004641	7019019	----	FALSE	TRUE
TNFSF13:O75888:OID20733	OID20733	O75888	TNFSF13	0	0	Inflammation	TNFSF13	17	7448109	rs34951138	G	C	C	G	0.256184	566	-0.328121	0.0629388	2.62e-07	17	7461609	7464925	----	NA	TRUE	TNFSF13B (Pietzner 2021)
TNFSF12:O43508:OID20624	OID20624	O43508	TNFSF12	0	0	Inflammation	TNFSF12	17	7460758	rs28362665	G	A	A	G	0.0964912	570	-0.474405	0.0981214	1.72e-06	17	7452208	7464925	TNFSF12 (Pietzner 2021)	TRUE	TRUE
SHMT1:P34896:OID20714	OID20714	P34896	SHMT1	0	0	Inflammation	SHMT1	17	18220770	rs1563632	G	A	G	A	0.30212	566	-0.656331	0.056488	4.28e-28	17	18231187	18266856	SHMT1 (Pietzner 2021); SHMT1 Liver (PMID: 32778093)	TRUE	TRUE
LGALS9:O00182:OID20781	OID20781	O00182	LGALS9	0	0	Inflammation	LGALS9	17	25987786	rs34642808	C	T	T	C	0.230634	568	-0.517644	0.0567618	1.35e-18	17	25956824	25976586	LGALS9 (Pietzner 2021)	TRUE	TRUE
BLMH:Q13867:OID20336	OID20336	Q13867	BLMH	0	0	Cardiometabolic	BLMH	17	28652947	rs76947460	A	G	G	A	0.422807	570	0.619967	0.0531462	2.64e-28	17	28575218	28619074	----	FALSE	TRUE
CCL8:P80075:OID21466	OID21466	P80075	CCL8	0	0	Oncology	CCL8	17	32649737	rs11575057	T	C	C	T	0.172949	451	-0.749646	0.077742	4.26e-20	17	32646055	32648421	CCL8 (Pietzner 2021)	TRUE	TRUE
CCL2:P13500:OID21004	OID21004	P13500	CCL2	0	0	Neurology	CCL2	17	33287651	rs1482103	A	G	A	G	0.424945	453	-0.23063	0.0584831	9.33e-05	17	32582304	32584222	----	FALSE	TRUE
CCL5:P13501:OID20412	OID20412	P13501	CCL5	0	0	Cardiometabolic	CCL5	17	34243343	rs11868244	T	C	C	T	0.130511	567	-0.481078	0.0862935	3.86e-08	17	34198495	34207797	CCL5 (Pietzner 2021)	TRUE	TRUE
CCL23:P55773:OID20693	OID20693	P55773	CCL23	0	0	Inflammation	CCL23	17	34327923	rs854624	G	T	G	T	0.0883002	453	-0.654692	0.105704	1.34e-09	17	34340096	34345005	CCL23 (Pietzner 2021)	TRUE	TRUE
CCL15:Q16663:OID20328	OID20328	Q16663	CCL15	1	0	Cardiometabolic	CCL15	17	34329535	rs854626	C	A	C	A	0.089404	453	1.55179	0.0882546	6.6e-53	17	34323476	34329084	CCL15 (Sun 2018, Pietzner 2021)	TRUE	TRUE
CCL15:Q16663:OID20328	OID20328	Q16663	CCL15	0	0	Cardiometabolic	CCL15	17	34365238	rs854643	G	A	G	A	0.0404412	272	1.30678	0.216054	5e-09	17	34323476	34329084	CCL15 (PMID: 29875488)	TRUE	TRUE
CCL18:P55774:OID20395	OID20395	P55774	CCL18	0	0	Cardiometabolic	CCL18	17	34377725	rs58818008	A	T	T	A	0.110619	113	1.143	0.168447	7.29e-10	17	34391640	34399392	CCL18 (PMID: 30072576, PMID: 36168886, PMID: 34814699, Pietzner 2021)	TRUE	TRUE
CCL4:P13236:OID20695	OID20695	P13236	CCL4	1	0	Inflammation	CCL4	17	34426245	rs1634508	C	A	A	C	0.252205	567	-0.296643	0.0643049	4.93e-06	17	34430983	34433014	----	NA	TRUE	CCL4L (Pietzner 2021)
CCL4:P13236:OID20695	OID20695	P13236	CCL4	0	0	Inflammation	CCL4	17	34848436	rs1542611	G	T	T	G	0.0840708	452	-0.475893	0.110051	1.89e-05	17	34430983	34433014	----	NA	TRUE	CCL4L (Pietzner 2021)
PLXDC1:Q8IUK5:OID21258	OID21258	Q8IUK5	PLXDC1	0	0.0017	Oncology	PLXDC1	17	37245007	rs12150584	A	T	T	A	0.257743	452	0.32669	0.0769367	2.65e-05	17	37219556	37310647	----	FALSE	TRUE
AOC3:Q16853:OID20389	OID20389	Q16853	AOC3	0	0	Cardiometabolic	AOC3	17	40721042	rs650558	C	T	T	C	0.226667	450	-0.542451	0.0697952	5.49e-14	17	41003201	41010147	----	NA	FALSE
LRRC37A2:A6NM11:OID31440	OID31440	A6NM11	LRRC37A2	0	0	Oncology_II	LRRC37A2	17	43994252	rs77926909	T	C	C	T	0.176316	570	1.0258	0.0610052	1.11e-51	17	44588877	44633016	----	FALSE	TRUE	trans-pQTL sRAGE (Pietzner 2021)
WFIKKN2:Q8TEU8:OID20785	OID20785	Q8TEU8	WFIKKN2	0	0	Inflammation	WFIKKN2	17	48909434	rs4591185	T	A	T	A	0.29646	452	0.571768	0.0652179	3.96e-17	17	48912011	48919709	WFIKKN2 (Pitzner 2021)	TRUE	TRUE
MPO:P05164:OID21100	OID21100	P05164	MPO	0	0	Neurology	MPO	17	56457097	rs757484	C	G	C	G	0.179262	569	0.313338	0.0773746	5.85e-05	17	56347217	56358296	MPO (Pietzner 2021)	TRUE	TRUE
CA4:P22748:OID20241	OID20241	P22748	CA4	0	0	Cardiometabolic	CA4	17	58327383	rs237968	T	A	A	T	0.0387168	452	-0.728656	0.167575	1.7e-05	17	58227297	58248260	----	FALSE	TRUE
ACE:P12821:OID30696	OID30696	P12821	ACE	0	0.0033	Inflammation_II	ACE	17	61566031	rs4343	G	A	A	G	0.510619	565	-0.711514	0.0528101	5.25e-36	17	61554422	61599205	ACE (PMID:23894628, Pietzner 2021)	TRUE	TRUE
MILR1:Q7Z6M3:OID20482	OID20482	Q7Z6M3	MILR1	1	0	Inflammation	MILR1	17	62018773	rs2070720	T	C	C	T	0.360526	570	-0.23896	0.0594553	6.64e-05	17	62461569	62464760	----	FALSE	TRUE
MILR1:Q7Z6M3:OID20482	OID20482	Q7Z6M3	MILR1	0	0	Inflammation	MILR1	17	62469454	rs8072051	G	C	C	G	0.0905097	569	0.819705	0.097549	3.6e-16	17	62461569	62464760	----	FALSE	TRUE
CEP112:Q8N8E3:OID30115	OID30115	Q8N8E3	CEP112	0	0.5167	Cardiometabolic_II	CEP112	17	63833653	rs114298253	C	G	G	C	0.248889	450	-0.312164	0.0747005	3.53e-05	17	63631656	64188202	----	NA	FALSE
APOH:P02749:OID21072	OID21072	P02749	APOH	0	0	Neurology	APOH	17	64210580	rs1801689	A	C	C	A	0.0198675	453	-1.31272	0.234846	3.98e-08	17	64208151	64252643	----	FALSE	TRUE
FAM20A:Q96MK3:OID30348	OID30348	Q96MK3	FAM20A	0	0	Cardiometabolic_II	FAM20A	17	66601382	rs62086824	C	T	T	C	0.0666075	563	-0.405944	0.103205	9.44e-05	17	66531254	66597530	FAM20A (Pietzner 2021)	TRUE	TRUE
SDK2:Q58EX2:OID30662	OID30662	Q58EX2	SDK2	0	0	Inflammation_II	SDK2	17	71587577	rs11655934	G	A	A	G	0.141544	272	-0.669253	0.11701	2.9e-08	17	71330523	71640228	----	NA	FALSE
CD300C:Q08708:OID21010	OID21010	Q08708	CD300C	0	0	Neurology	CD300C	17	72537878	rs2293188	G	A	A	G	0.0874558	566	0.579077	0.098888	8.11e-09	17	72537247	72542282	CD300C (Pietzner 2021, p=2.86e-4)	FALSE	TRUE
CD300E:Q496F6:OID21418	OID21418	Q496F6	CD300E	0	0	Oncology	CD300E	17	72595488	rs524216	C	T	C	T	0.290929	452	0.443256	0.0642691	1.84e-11	17	72606026	72619897	----	FALSE	TRUE
CD300LF:Q8TDQ1:OID21469	OID21469	Q8TDQ1	CD300LF	0	0	Oncology	CD300LF	17	72699833	rs10512597	T	C	T	C	0.216667	570	-1.09349	0.0560717	4.73e-65	17	72690452	72709117	----	FALSE	TRUE
NT5C:Q8TCD5:OID30294	OID30294	Q8TCD5	NT5C	0	0	Cardiometabolic_II	NT5C	17	73127348	rs11541956	G	A	A	G	0.0309051	453	-1.96402	0.170227	4.09e-27	17	73126320	73127890	NT5C (Emilsson, Sun, Pietzner 2021)	TRUE	TRUE
ENPP7:Q6UWV6:OID20689	OID20689	Q6UWV6	ENPP7	0	0	Inflammation	ENPP7	17	77697097	rs8065292	A	G	G	A	0.284444	450	0.935202	0.0615363	3.01e-42	17	77704681	77716021	ENPP7 (Sun 2018)	TRUE	TRUE
SGSH:P51688:OID30341	OID30341	P51688	SGSH	1	0	Cardiometabolic_II	SGSH	17	78171944	rs2066964	G	C	G	C	0.466912	272	-0.524705	0.0832471	1.22e-09	17	78180515	78194722	----	NA	FALSE
SGSH:P51688:OID30341	OID30341	P51688	SGSH	0	0	Cardiometabolic_II	SGSH	17	78182418	rs7211656	G	A	G	A	0.406854	569	-0.587523	0.0535036	1.53e-25	17	78180515	78194722	----	NA	FALSE
NPTX1:Q15818:OID21074	OID21074	Q15818	NPTX1	0	0	Neurology	NPTX1	17	78594507	rs61215193	G	A	A	G	0.079646	452	0.920307	0.111657	1.93e-15	17	78440948	78451643	NPTX1 (Pietzner 2021)	TRUE	TRUE
CD7:P09564:OID30543	OID30543	P09564	CD7	0	0	Inflammation_II	CD7	17	80291652	rs116473040	A	G	G	A	0.0497788	452	-0.828968	0.143971	1.59e-08	17	80272744	80275478	CD7 (Emilsson, Pietzner 2021)	TRUE	TRUE
CLUL1:Q15846:OID20198	OID20198	Q15846	CLUL1	0	0	Cardiometabolic	CLUL1	18	582818	rs508441	G	A	A	G	0.302895	449	-0.395116	0.0693232	2.2e-08	18	596988	650334	----	NA	FALSE
IMPACT:Q9P2X3:OID31112	OID31112	Q9P2X3	IMPACT	0	0	Neurology_II	IMPACT	18	22232144	rs117165412	A	G	G	A	0.0167549	567	-0.981334	0.225425	1.6e-05	18	22006580	22033499	----	NA	FALSE
DSC2:Q02487:OID21079	OID21079	Q02487	DSC2	0	0	Neurology	DSC2	18	28671212	rs1790683	T	G	T	G	0.267108	453	0.272157	0.0676586	6.77e-05	18	28645940	28682378	DSC2 (Pietzner 2021)	TRUE	TRUE
MEP1B:Q16820:OID20168	OID20168	Q16820	MEP1B	0	0.0184	Cardiometabolic	MEP1B	18	29797958	rs680321	T	C	C	T	0.472406	453	-0.276717	0.0644252	2.15e-05	18	29765032	29800367	----	NA	FALSE
TNFRSF11A:Q9Y6Q6:OID20646	OID20646	Q9Y6Q6	TNFRSF11A	1	0	Inflammation	TNFRSF11A	18	59987339	rs9956227	T	C	T	C	0.0950704	568	0.453181	0.0875291	3.14e-07	18	59992520	60058516	----	NA	FALSE
TNFRSF11A:Q9Y6Q6:OID20646	OID20646	Q9Y6Q6	TNFRSF11A	0	0	Inflammation	TNFRSF11A	18	60066888	rs2957137	A	T	A	T	0.386042	566	0.427276	0.0494401	5.85e-17	18	59992520	60058516	----	NA	FALSE
CD226:Q15762:OID30556	OID30556	Q15762	CD226	0	0	Inflammation_II	CD226	18	67531642	rs763361	T	C	T	C	0.485088	570	-0.368419	0.055137	5.7e-11	18	67498394	67629039	CD226 (Pietzner 2021, p=3.02e-6)	TRUE	TRUE
CNDP1:Q96KN2:OID20347	OID20347	Q96KN2	CNDP1	0	0	Cardiometabolic	CNDP1	18	72202263	rs17816861	G	T	T	G	0.151214	453	0.366267	0.0906489	6.29e-05	18	72201675	72254448	CNDP1 (Pietzner 2021)	TRUE	TRUE
ADAMTSL5:Q6ZMM2:OID30355	OID30355	Q6ZMM2	ADAMTSL5	0	0	Cardiometabolic_II	ADAMTSL5	19	1497121	rs2244801	G	T	T	G	0.312639	451	0.270748	0.0652035	3.95e-05	19	1505017	1513603	----	NA	FALSE
THOP1:P52888:OID20194	OID20194	P52888	THOP1	0	0	Cardiometabolic	THOP1	19	2775668	rs759067	C	T	T	C	0.24	450	0.370113	0.0748916	1.1e-06	19	2785458	2813599	----	NA	FALSE
LRG1:P02750:OID30751	OID30751	P02750	LRG1	0	0	Inflammation_II	LRG1	19	4289027	rs144727106	G	A	A	G	0.178492	451	-0.347511	0.0858468	6.1e-05	19	4536421	4540486	----	NA	FALSE
PLIN3:O60664:OID20143	OID20143	O60664	PLIN3	0	0	Cardiometabolic	PLIN3	19	4591634	rs4530284	A	G	G	A	0.359823	453	0.266377	0.0613724	1.76e-05	19	4838353	4867780	----	FALSE	TRUE
PTPRS:Q13332:OID20306	OID20306	Q13332	PTPRS	0	0	Cardiometabolic	PTPRS	19	5295567	rs10415188	A	G	A	G	0.264901	453	0.300387	0.071244	3.01e-05	19	5158506	5340814	----	FALSE	TRUE
LONP1:P36776:OID30219	OID30219	P36776	LONP1	0	0.107	Cardiometabolic_II	LONP1	19	5669970	rs8102642	C	G	G	C	0.354386	570	-0.250078	0.0610172	4.77e-05	19	5691845	5720583	----	FALSE	TRUE
FUT3_FUT5:P21217_Q11128:OID21013	OID21013	P21217_Q11128	FUT3	0	0	Neurology	FUT3_FUT5	19	5834212	rs17271883	C	T	T	C	0.35	570	-0.401693	0.0562359	2.85e-12	19	5842899	5851485	FUT3 (Pietzner 2021)	NA	TRUE
CD70:P32970:OID20599	OID20599	P32970	CD70	0	0	Inflammation	CD70	19	6591680	rs344592	C	G	C	G	0.393805	452	0.423004	0.0665489	5.14e-10	19	6583194	6604114	----	FALSE	TRUE
TNFSF14:O43557:OID20953	OID20953	O43557	TNFSF14	0	0	Neurology	TNFSF14	19	6672594	rs173171	C	G	C	G	0.0595027	563	-0.609205	0.119101	4.33e-07	19	6663148	6670599	TNFSF14 (Pietzner 2021)	TRUE	TRUE
RETN:Q9HD89:OID20327	OID20327	Q9HD89	RETN	0	0	Cardiometabolic	RETN	19	7735297	rs3745368	G	A	A	G	0.0397351	453	-0.900097	0.166695	1.09e-07	19	7733930	7735334	RETN (Sun 2018, Pietzner 2021)	TRUE	TRUE
FCER2:P06734:OID21133	OID21133	P06734	FCER2	0	0	Neurology	FCER2	19	7754676	rs113483829	C	T	T	C	0.259956	452	-0.288195	0.0715221	6.58e-05	19	7753644	7767032	FCER2 (Pietzner 2021)	TRUE	TRUE
MCEMP1:Q8IX19:OID30501	OID30501	Q8IX19	MCEMP1	0	0.0753	Inflammation_II	MCEMP1	19	7758880	rs35157374	C	G	G	C	0.206858	452	-0.317176	0.0782264	5.93e-05	19	7741514	7744712	----	FALSE	TRUE
CCL25:O15444:OID20674	OID20674	O15444	CCL25	0	0	Inflammation	CCL25	19	8120666	rs55755237	C	T	T	C	0.150735	272	0.638503	0.11364	4.9e-08	19	8117651	8127534	CCL25 (Pietzner 2021)	TRUE	TRUE
ICAM5:Q9UMF0:OID20145	OID20145	Q9UMF0	ICAM5	0	0	Cardiometabolic	ICAM5	19	10425986	rs368835	A	G	A	G	0.223333	450	-0.556196	0.0697334	1.31e-14	19	10400657	10407454	ICAM5 (Pietzner 2021)	TRUE	TRUE
ICAM1:P05362:OID20411	OID20411	P05362	ICAM1	0	0	Cardiometabolic	ICAM1	19	10570580	rs60167376	G	C	C	G	0.190685	569	-0.306462	0.0683939	9.02e-06	19	10381511	10397291	ICAM1 (Pietzner 2021)	TRUE	TRUE
ACP5:P13686:OID20314	OID20314	P13686	ACP5	0	0	Cardiometabolic	ACP5	19	11740283	rs75151604	T	C	C	T	0.079646	452	-0.476736	0.118053	6.34e-05	19	11685475	11689823	ACP5 (Pietzner 2021)	TRUE	TRUE
MRI1:Q9BV20:OID30891	OID30891	Q9BV20	MRI1	0	0.0033	Neurology_II	MRI1	19	13883099	rs1469071	A	G	G	A	0.413121	564	-0.378515	0.0569169	7.01e-11	19	13875346	13885096	----	NA	FALSE
ADGRE2:Q9UHX3:OID20755	OID20755	Q9UHX3	ADGRE2	0	0	Inflammation	ADGRE2	19	15083485	rs3746294	T	C	C	T	0.314856	451	0.275081	0.0659233	3.62e-05	19	14843205	14889353	----	FALSE	TRUE
PGLYRP2:Q96PD5:OID30742	OID30742	Q96PD5	PGLYRP2	0	0	Inflammation_II	PGLYRP2	19	15582863	rs34440547	C	T	T	C	0.172185	453	-1.00579	0.0674491	4.67e-41	19	15579456	15609767	----	FALSE	TRUE
IFI30:P13284:OID31505	OID31505	P13284	IFI30	0	0	Oncology_II	IFI30	19	18238193	rs12610206	A	G	G	A	0.138448	567	-0.320755	0.0813185	9.02e-05	19	18283972	18288927	----	NA	FALSE
GDF15:Q99988:OID20251	OID20251	Q99988	GDF15	0	0	Cardiometabolic	GDF15	19	18495510	rs62122430	A	T	T	A	0.128035	453	0.488133	0.0754494	2.6e-10	19	18485541	18499986	GDF15 (Pietzner 2021)	TRUE	TRUE
PDCD5:O14737:OID21021	OID21021	O14737	PDCD5	0	0	Neurology	PDCD5	19	33033231	rs7250741	T	G	G	T	0.265789	570	0.339932	0.0647976	2.21e-07	19	33071974	33078358	PDCD5 (Pietzner 2021)	TRUE	TRUE
PEPD:P12955:OID30688	OID30688	P12955	PEPD	0	0	Inflammation_II	PEPD	19	33886341	rs13343443	T	C	C	T	0.15894	453	-0.505961	0.0860691	8.14e-09	19	33877856	34012700	----	NA	FALSE
GPI:P06744:OID30680	OID30680	P06744	GPI	0	0	Inflammation_II	GPI	19	34034621	rs201644860	C	T	T	C	0.0321508	451	-0.747198	0.179739	3.87e-05	19	34850385	34893061	----	FALSE	TRUE
SBSN:Q6UWP8:OID30398	OID30398	Q6UWP8	SBSN	0	0.1171	Cardiometabolic_II	SBSN	19	36024742	rs17705657	G	T	T	G	0.231027	448	0.538292	0.0735385	1.19e-12	19	36014269	36019253	----	FALSE	TRUE
SPINT2:O43291:OID20720	OID20720	O43291	SPINT2	0	0	Inflammation	SPINT2	19	38796286	rs77027192	A	G	G	A	0.0908289	567	0.420579	0.102073	4.36e-05	19	38734675	38783254	SPINT2 (Pietzner 2021)	TRUE	TRUE
MIA:Q16674:OID21531	OID21531	Q16674	MIA	1	0	Oncology	MIA	19	41279395	rs2607419	A	G	G	A	0.0947368	570	1.33314	0.0844857	1.09e-46	19	41277553	41283395	MIA (PMID:35078996, PMID: 29875488, Pietzner 2021)	TRUE	TRUE
MIA:Q16674:OID21531	OID21531	Q16674	MIA	0	0	Oncology	MIA	19	41302949	rs2644899	G	T	G	T	0.274336	452	0.292183	0.0722323	6.17e-05	19	41277553	41283395	MIA (Pietzner 2021)	TRUE	TRUE
TGFB1:P01137:OID20621	OID20621	P01137	TGFB1	0	0	Inflammation	TGFB1	19	41864509	rs1982072	T	A	T	A	0.297891	569	-0.273166	0.0596328	5.71e-06	19	41807492	41859816	----	FALSE	TRUE
CEACAM21:Q3KPI0:OID20548	OID20548	Q3KPI0	CEACAM21	0	0	Inflammation	CEACAM21	19	42031348	rs8111181	T	C	C	T	0.05	570	1.60505	0.119675	8.97e-36	19	42055886	42093197	----	FALSE	TRUE
CD177:Q8N6Q3:OID21119	OID21119	Q8N6Q3	CD177	0	0.0468	Neurology	CD177	19	43796020	rs73937404	T	C	C	T	0.0408389	453	1.23297	0.155641	1.9e-14	19	43857811	43867480	CD177 (PMID: 29875488, Pietzner 2021)	TRUE	TRUE
LYPD3:O95274:OID21530	OID21530	O95274	LYPD3	0	0	Oncology	LYPD3	19	43995275	rs2599442	G	A	A	G	0.140598	569	0.4006	0.0862024	4.2e-06	19	43964939	43969812	LYPD3 (Pietzner 2021)	TRUE	TRUE
PVR:P15151:OID21011	OID21011	P15151	PVR	0	0	Neurology	PVR	19	45154340	rs10410915	G	A	G	A	0.316176	272	-0.572247	0.0777031	2.29e-12	19	45147098	45166850	----	FALSE	TRUE
CEACAM16:Q2WEN9:OID31495	OID31495	Q2WEN9	CEACAM16	0	0	Oncology_II	CEACAM16	19	45195238	rs75077269	A	C	C	A	0.0422222	450	-0.694595	0.165661	3.33e-05	19	45202421	45213986	----	NA	FALSE
NECTIN2:Q92692:OID20222	OID20222	Q92692	NECTIN2	0	0	Cardiometabolic	NECTIN2	19	45361224	rs440277	G	A	A	G	0.336842	570	-0.268487	0.0558554	1.97e-06	19	45349432	45392485	NECTIN2 (Pietzner 2021, p=5.75e-7)	TRUE	TRUE
APOE:P02649:OID30727	OID30727	P02649	APOE	0	0	Inflammation_II	APOE	19	45411941	rs429358	T	C	C	T	0.146341	451	-1.00137	0.0757152	7.06e-34	19	45409011	45412650	APOE (PMID: 23487758, PMID: 23894628, PMID: 28240269, Pietzner 2021)	TRUE	TRUE
HSD17B14:Q9BPX1:OID31098	OID31098	Q9BPX1	HSD17B14	1	0.005	Neurology_II	HSD17B14	19	49294842	rs71370202	G	A	A	G	0.0468198	566	-1.19972	0.12977	4.96e-19	19	49316274	49339935	HSD17B14 (Pietzner 2021)	TRUE	TRUE
HSD17B14:Q9BPX1:OID31098	OID31098	Q9BPX1	HSD17B14	0	0.005	Neurology_II	HSD17B14	19	49368843	rs506425	T	C	C	T	0.250552	453	-0.318141	0.073662	1.94e-05	19	49316274	49339935	HSD17B14 (Pietzner 2021)	TRUE	TRUE
DKKL1:Q9UK85:OID21313	OID21313	Q9UK85	DKKL1	0	0.005	Oncology	DKKL1	19	49891633	rs9304685	C	G	G	C	0.459649	570	-0.942141	0.0426377	2.63e-78	19	49865040	49878373	DKKL1 (Pietzner 2021, p=2.47e-6)	TRUE	TRUE
TBC1D17:Q9HA65:OID20844	OID20844	Q9HA65	TBC1D17	0	0.1355	Neurology	TBC1D17	19	50377757	rs4802634	C	T	T	C	0.417989	567	0.315878	0.0583949	9.4e-08	19	50380682	50392005	TBC1D17 (Pietzner 2021)	NA	TRUE
CLEC11A:Q9Y240:OID21112	OID21112	Q9Y240	CLEC11A	0	0	Neurology	CLEC11A	19	51211666	rs117942370	G	T	T	G	0.0256637	565	0.770836	0.177783	1.72e-05	19	51226586	51228974	----	FALSE	TRUE
KLK15:Q9H2R5:OID31427	OID31427	Q9H2R5	KLK15	1	0.0067	Oncology_II	KLK15	19	51322312	rs5519	T	C	C	T	0.29386	570	-0.355874	0.0614608	1.17e-08	19	51328545	51340469	----	FALSE	TRUE
KLK1:P06870:OID21499	OID21499	P06870	KLK1	0	0	Oncology	KLK1	19	51323473	rs5516	C	G	C	G	0.314035	570	-0.272394	0.0625706	1.59e-05	19	51322404	51327043	----	NA	FALSE
KLK15:Q9H2R5:OID31427	OID31427	Q9H2R5	KLK15	0	0.0067	Oncology_II	KLK15	19	51340722	rs77047554	G	A	A	G	0.0815789	570	1.02631	0.0906284	6.46e-27	19	51328545	51340469	KLK15 (Pietzner 2021, p = 8.67e-5)	FALSE	TRUE
KLK4:Q9Y5K2:OID21391	OID21391	Q9Y5K2	KLK4	0	0	Oncology	KLK4	19	51375716	rs3760731	C	T	T	C	0.0379189	567	0.688411	0.143396	2.03e-06	19	51409608	51413994	----	FALSE	TRUE
SIGLEC7:Q9Y286:OID20190	OID20190	Q9Y286	SIGLEC7	0	0	Cardiometabolic	SIGLEC7	19	51473947	rs1654535	T	C	T	C	0.318421	570	0.252598	0.0567939	1.05e-05	19	51645556	51656783	----	FALSE	TRUE
KLK6:Q92876:OID21526	OID21526	Q92876	KLK6	0	0	Oncology	KLK6	19	51474543	rs1701951	A	G	A	G	0.349123	570	0.257597	0.058794	1.41e-05	19	51461887	51472929	----	FALSE	TRUE	KLK7; KLK10 (Pitzner 2021)
KLK10:O43240:OID21523	OID21523	O43240	KLK10	0	0	Oncology	KLK10	19	51523203	rs2569454	T	C	T	C	0.434211	570	-0.467988	0.056285	6.99e-16	19	51515995	51523431	KLK10 (Emilsson, Pitzner 2021)	TRUE	TRUE
KLK12:Q9UKR0:OID21201	OID21201	Q9UKR0	KLK12	0	0.2759	Oncology	KLK12	19	51535130	rs3745540	A	G	A	G	0.430702	570	0.832676	0.0489665	1.31e-52	19	51532348	51538486	KLK12 (Sun, PMID: 29234017, Pitzner 2021)	TRUE	TRUE
KLK13:Q9UKR3:OID21291	OID21291	Q9UKR3	KLK13	0	0	Oncology	KLK13	19	51538561	rs3760739	G	T	T	G	0.354386	570	-0.411255	0.0580796	4.3e-12	19	51559463	51568371	KLK13 (Emilsson, Pitzner 2021)	TRUE	TRUE
KLK14:Q9P0G3:OID21407	OID21407	Q9P0G3	KLK14	0	0	Oncology	KLK14	19	51584916	rs2569491	G	A	A	G	0.285088	570	0.441761	0.0632317	8.02e-12	19	51580752	51587502	KLK14 (Sun, Emilsson, Pitzner 2021)	TRUE	TRUE
SIGLEC9:Q9Y336:OID21390	OID21390	Q9Y336	SIGLEC9	0	0	Oncology	SIGLEC9	19	51628529	rs2075803	A	G	A	G	0.464035	570	0.542707	0.0525733	5.45e-23	19	51628165	51639908	SIGLEC9 (Suhre, Sun, PMID: 22595970, PMID: 28129359, Pietzner 2021)	TRUE	TRUE
CD33:P20138:OID21472	OID21472	P20138	CD33	0	0.0401	Oncology	CD33	19	51728641	rs2455069	A	G	G	A	0.415789	570	0.944378	0.0439586	3.7e-75	19	51728320	51747115	CD33 (PMID: 30072576, Sun 2018, Suhre et al, Nat Comms 2017)	TRUE	TRUE
SIGLEC10:Q96LC7:OID20537	OID20537	Q96LC7	SIGLEC10	0	0	Inflammation	SIGLEC10	19	51917735	rs1974821	G	A	A	G	0.144592	453	-0.463518	0.0869907	1.58e-07	19	51913275	51921057	----	NA	TRUE	SIGLEC12 (Pietzner 2021)
SIGLEC8:Q9NYZ4:OID30261	OID30261	Q9NYZ4	SIGLEC8	0	0	Cardiometabolic_II	SIGLEC8	19	51930706	rs1820112	A	C	A	C	0.134658	453	0.462626	0.0944848	1.37e-06	19	51954101	51961710	----	FALSE	TRUE
SIGLEC6:O43699:OID21394	OID21394	O43699	SIGLEC6	0	0	Oncology	SIGLEC6	19	52035182	rs12609771	A	C	C	A	0.165556	450	0.430897	0.0866306	9.42e-07	19	52022779	52035110	SIGLEC6 (Pietzner 2021)	TRUE	TRUE
SIGLEC5:O15389:OID21082	OID21082	O15389	SIGLEC5	0	0.0401	Neurology	SIGLEC5	19	52165997	rs73052877	C	T	T	C	0.104381	388	-0.64999	0.105332	1.75e-09	19	52114781	52150151	SIGLEC5 (Pietzner 2021)	TRUE	TRUE
VSTM1:Q6UX27:OID20851	OID20851	Q6UX27	VSTM1	0	0.3562	Neurology	VSTM1	19	54545531	rs2433724	T	C	C	T	0.419426	453	-0.467007	0.0651129	3.11e-12	19	54544079	54567207	VSTM1 (Pietzner 2021, p=0.0121)	FALSE	TRUE
OSCAR:Q8IYS5:OID20776	OID20776	Q8IYS5	OSCAR	0	0	Inflammation	OSCAR	19	54579363	rs4806706	C	A	C	A	0.280353	453	-0.496004	0.0695705	4.11e-12	19	54597933	54606000	----	FALSE	TRUE
LILRB5:O75023:OID20324	OID20324	O75023	LILRB5	1	0	Cardiometabolic	LILRB5	19	54748760	rs635711	G	T	T	G	0.452206	272	0.672309	0.0775582	4.57e-16	19	54754263	54761164	LILRB5 (Pietzner 2021, p=1.11E-7)	TRUE	TRUE
LILRA6:Q6PI73:OID30346	OID30346	Q6PI73	LILRA6	0	0	Cardiometabolic_II	LILRA6	19	54752836	rs35573925	C	T	T	C	0.0972222	180	1.11157	0.146106	1.78e-12	19	54720737	54746649	LILRA6 (PMID: 29875488, Pitzner 2021)	TRUE	TRUE
LILRB5:O75023:OID20324	OID20324	O75023	LILRB5	1	0	Cardiometabolic	LILRB5	19	54754103	rs11668189	C	A	A	C	0.352097	453	-0.775642	0.0583974	3.91e-34	19	54754263	54761164	LILRB5 (Pietzner 2021)	TRUE	TRUE
LILRB2:Q8N423:OID20301	OID20301	Q8N423	LILRB2	1	0	Cardiometabolic	LILRB2	19	54781010	rs3855678	T	C	C	T	0.310662	272	-0.583129	0.0881439	2.06e-10	19	54777675	54785039	LILRB2 (Pietzner 2021)	TRUE	TRUE
LILRB5:O75023:OID20324	OID20324	O75023	LILRB5	0	0	Cardiometabolic	LILRB5	19	54800667	rs6509861	C	T	C	T	0.448529	272	-0.475717	0.0847	4.95e-08	19	54754263	54761164	LILRB5 (Pietzner 2021)	TRUE	TRUE
LILRB2:Q8N423:OID20301	OID20301	Q8N423	LILRB2	0	0	Cardiometabolic	LILRB2	19	54814602	rs1761456	C	A	A	C	0.313466	453	-0.384366	0.0685403	3.61e-08	19	54777675	54785039	LILRB2 (Pietzner 2021)	TRUE	TRUE
LILRB1:Q8NHL6:OID20323	OID20323	Q8NHL6	LILRB1	1	0	Cardiometabolic	LILRB1	19	54821448	rs1645786	A	G	G	A	0.482394	568	-0.238422	0.0567528	3.09e-05	19	55085346	55148979	----	FALSE	TRUE	LILRB2 (Pietzner 2021)
LAIR1:Q6GTX8:OID20737	OID20737	Q6GTX8	LAIR1	0	0	Inflammation	LAIR1	19	54857911	rs10418607	C	A	C	A	0.427152	453	-0.35633	0.0556128	3.78e-10	19	54865362	54882165	----	FALSE	TRUE
LILRA2:Q8N149:OID21152	OID21152	Q8N149	LILRA2	0	0	Neurology	LILRA2	19	55075026	rs10409108	A	C	C	A	0.112478	569	-0.734968	0.082464	7e-18	19	55084387	55099027	LILRA2 (Pitzner 2021)	TRUE	TRUE
LILRB1:Q8NHL6:OID20323	OID20323	Q8NHL6	LILRB1	0	0	Cardiometabolic	LILRB1	19	55136903	rs111839477	C	T	T	C	0.0875831	451	0.656758	0.112139	9.23e-09	19	55085346	55148979	LILRB1 (Pietzner 2021)	TRUE	TRUE
KIR2DL3:P43628:OID21196	OID21196	P43628	KIR2DL3	0	0.005	Oncology	KIR2DL3	19	55211029	rs17698958	A	C	C	A	0.0666667	570	-0.44922	0.113881	9.01e-05	19	55249980	55295776	KIR2DL3 (Pietzner 2021, p=0.0010)	FALSE	TRUE
KIR2DS4:P43632:OID31432	OID31432	P43632	KIR2DS4	0	0.2676	Oncology_II	KIR2DS4	19	55382490	rs61137200	T	C	C	T	0.116667	450	0.910272	0.102485	1.67e-17	19	55344131	55360024	----	FALSE	TRUE	KIR2DL5A; KIR2DL3; KIR2DS2 (Pitzner 2021)
[truncated: 55 more rows]

## Sheet: ST5
exposure	GeneName	method	nsnp	beta	se	pval	assay	CHROM	OlinkID	UniProt	Panel
[truncated: 1,093 more rows]

[truncated: 1 more sheets: ST6]
